# Supplementary material for: Linking genome size variation to population phenotypic variation within the rotifer, Brachionus asplanchnoidis
Source: Commun Biol. 2021 May 19;4:596. doi: 10.1038/s42003-021-02131-z (PMC8134563; doi:10.1038/s42003-021-02131-z)
Supplement: Supplementary file 4 — Supplementary Data 1 [file 42003_2021_2131_MOESM4_ESM.csv]

	clone	date	well	objectNo	length	width	area	particletype	Cvalue	ElongationFactor	CompactnessFactor	HeywoodCircularityFactor	TypeFactor	MomentofInertiaXX	MomentofInertiaXY	MomentofInertiaYY	HuMoment1
1	k(13x110)x(13x66)n1	17-Oct-2016	A4	1	135.523	110.73	10946.945	0	282.178	1.577	0.696	1.551	0.983	54445006.403	2896331.612	37734511.448	0.165
2	k(13x110)x(13x66)n1	17-Oct-2016	A4	2	123.862	112.668	10762.567	0	282.178	1.416	0.768	1.015	0.998	41353882.641	2605271.51	47013351.439	0.16
3	k(13x110)x(13x66)n1	17-Oct-2016	A4	3	140.595	112.188	12027.594	0	282.178	1.614	0.759	1.096	0.991	43805925.128	2208052.877	65561723.072	0.164
4	k(13x110)x(13x66)n1	17-Oct-2016	A4	4	137.954	108.893	11576.942	0	282.178	1.631	0.757	1.029	0.988	62173058.349	-7607961.499	42506255.318	0.164
5	k(13x110)x(13x66)n1	17-Oct-2016	A4	5	139.492	116.869	11701.843	0	282.178	1.537	0.684	1.797	0.97	46351973.081	-6054977.538	55475170.578	0.165
6	k(13x110)x(13x66)n1	17-Oct-2016	A4	6	139.969	120.067	12321.775	0	282.178	1.501	0.701	1.624	0.978	55133894.57	-6007814.611	58035677.816	0.163
7	k(13x110)x(13x66)n1	17-Oct-2016	A4	7	136.554	116.086	12186.809	0	282.178	1.513	0.754	1.088	0.984	55208854.358	-7701014.994	55957600.422	0.162
8	k(13x110)x(13x66)n1	17-Oct-2016	A4	8	131.571	117.018	11872.039	0	282.178	1.447	0.748	1.077	0.989	55934398.742	2127942.257	44916122.583	0.162
9	k(13x110)x(13x66)n1	17-Oct-2016	A4	11	140.326	117.139	12648.441	0	282.178	1.541	0.763	1.037	0.992	54675120.588	-5458821.163	65543129.375	0.161
10	k(13x110)x(13x66)n1	17-Oct-2016	A4	13	131.333	118.669	12059.62	0	282.178	1.424	0.788	1.011	0.999	60993155.602	874092.053	49854655.2	0.16
11	k(13x110)x(13x66)n1	17-Oct-2016	A4	14	131.005	120.472	12210.599	0	282.178	1.4	0.728	1.044	0.982	54100044.924	-783865.285	47418191.684	0.162
12	k(13x110)x(13x66)n1	17-Oct-2016	A4	16	129.128	120.195	12016.613	0	282.178	1.383	0.738	1.032	0.983	47441683.036	3223807.969	54904375.535	0.162
13	k(13x110)x(13x66)n1	17-Oct-2016	A4	17	135.259	118.019	12335.501	0	282.178	1.475	0.756	1.024	0.991	56031956.495	-5111143.024	57479244.793	0.161
14	k(13x110)x(13x66)n1	17-Oct-2016	A4	18	137.369	113.105	11895.829	0	282.178	1.564	0.726	1.072	0.979	51879047.982	7552642.105	50719953.573	0.163
15	k(13x110)x(13x66)n1	17-Oct-2016	A4	19	131.383	108.375	10670.606	0	282.178	1.563	0.732	1.126	0.988	40424169.04	5855817.217	46933130.602	0.162
16	k(13x110)x(13x66)n1	17-Oct-2016	A4	22	132.222	114.581	11730.667	0	282.178	1.485	0.781	1.011	0.996	59328845.227	-4406413.52	46423287.54	0.161
17	k(13x110)x(13x66)n1	17-Oct-2016	A4	23	140.512	118.096	12796.218	0	282.178	1.531	0.751	1.079	0.984	60126791.474	-9322338.596	62493295.496	0.162
18	k(13x110)x(13x66)n1	17-Oct-2016	A4	25	138.298	119.723	12498.833	0	282.178	1.487	0.768	1.319	0.994	52740381.009	999688.615	66230577.092	0.161
19	k(13x110)x(13x66)n1	17-Oct-2016	A4	26	138.637	111.35	11878.444	0	282.178	1.603	0.754	1.027	0.981	53383519.701	-10537522.401	55976923.687	0.162
20	k(13x110)x(13x66)n1	17-Oct-2016	A4	27	132.615	122.672	12596.741	0	282.178	1.39	0.775	1.024	0.996	63830211.76	1949646.03	54923765.882	0.16
21	k(13x110)x(13x66)n1	17-Oct-2016	A4	28	145.897	115.186	12983.799	0	282.178	1.63	0.724	1.054	0.981	46916398.47	-3939702.298	72622200.525	0.166
22	k(13x110)x(13x66)n1	17-Oct-2016	A4	30	139.353	115.504	12290.664	0	282.178	1.553	0.744	1.161	0.98	60349551.226	-8731536.704	54322568.352	0.163
23	k(13x110)x(13x66)n1	17-Oct-2016	A4	34	136.793	114.884	11997.398	0	282.178	1.532	0.755	1.099	0.984	62825724.119	-4218762.033	45062114.748	0.164
24	k(13x110)x(13x66)n1	17-Oct-2016	A4	36	138.548	118.462	11788.771	0	282.178	1.505	0.698	1.929	0.964	53534242.851	-6330348.011	53531413.724	0.165
25	k(13x110)x(13x66)n1	17-Oct-2016	A4	37	144.231	116.676	12615.042	0	282.178	1.591	0.732	1.416	0.987	49523960.603	-3363013.316	71091254.433	0.164
26	k(13x110)x(13x66)n1	17-Oct-2016	A4	39	145.237	114.552	12525.827	0	282.178	1.632	0.717	1.358	0.98	62211860.584	9175730.453	56030746.79	0.163
27	k(13x110)x(13x66)n1	17-Oct-2016	A4	40	143.565	112.528	12254.978	0	282.178	1.643	0.741	1.315	0.98	58659414.146	-10455188.811	57560464.571	0.162
28	k(13x110)x(13x66)n1	17-Oct-2016	A4	42	136.768	123.124	12997.524	0	282.178	1.429	0.772	1.022	0.998	58272378.085	3541996.749	70970165.209	0.16
29	k(13x110)x(13x66)n1	17-Oct-2016	A4	43	140.712	118.76	12940.335	0	282.178	1.524	0.754	1.029	0.979	58509814.629	9538918.44	64282998.293	0.163
30	k(13x110)x(13x66)n1	17-Oct-2016	A4	47	145.992	117.972	13243.667	0	282.178	1.593	0.728	1.049	0.99	72675539.326	-3160463.731	55893379.659	0.162
31	k(13x110)x(13x66)n1	17-Oct-2016	A4	54	141.813	126.759	13900.2	0	282.178	1.439	0.763	1.019	0.991	68221312.013	6122468.139	78490265.153	0.161
32	k(13x110)x(13x66)n1	17-Oct-2016	A4	55	143.57	108.116	11388.446	0	282.178	1.712	0.699	1.379	0.988	58977156.46	-4567094.025	41770233.467	0.163
33	k(13x110)x(13x66)n1	17-Oct-2016	A4	56	137.462	112.3	11884.392	0	282.178	1.576	0.77	1.025	0.998	64573966.439	-2569135.665	44690040.65	0.162
34	k(13x110)x(13x66)n1	17-Oct-2016	A4	58	145.602	119.988	13299.483	0	282.178	1.561	0.742	1.151	0.989	72150767.532	-5978604.988	59773471.326	0.162
35	k(13x110)x(13x66)n1	17-Oct-2016	A4	62	143.537	108.9	11980.927	0	282.178	1.699	0.752	1.053	0.985	44775704.497	-8783826.08	67738578.426	0.165
36	k(13x110)x(13x66)n1	17-Oct-2016	A4	63	136.895	112.331	11581.06	0	282.178	1.569	0.745	1.566	0.984	61151235.369	-2839985.237	39935656.766	0.165
37	k(13x110)x(13x66)n1	17-Oct-2016	A4	64	133.735	113.162	10789.102	0	282.178	1.523	0.654	1.728	0.959	50146819.89	7401026.615	40694519.847	0.167
38	k(13x110)x(13x66)n1	17-Oct-2016	A4	67	143.944	112.629	11593.87	0	282.178	1.646	0.72	1.641	0.974	63107207.404	3481155.558	40238461.032	0.168
39	k(13x110)x(13x66)n1	17-Oct-2016	A4	71	141.119	127.593	13869.546	0	282.178	1.423	0.779	1.019	0.999	67212833.92	-1713210.321	79625851.245	0.16
40	k(13x110)x(13x66)n1	17-Oct-2016	A4	74	142.893	121.015	13344.32	0	282.178	1.521	0.748	1.021	0.988	72117535.85	10163075.028	65076402.62	0.161
41	k(13x110)x(13x66)n1	17-Oct-2016	A4	75	137.235	115.919	12211.514	0	282.178	1.525	0.74	1.042	0.994	49634041.189	2486540.255	61752334.744	0.161
42	k(13x110)x(13x66)n1	17-Oct-2016	A4	76	145.021	118.979	13294.451	0	282.178	1.568	0.748	1.028	0.988	58295554.121	-7912658.008	75471553.284	0.162
43	k(13x110)x(13x66)n1	17-Oct-2016	A4	77	144.645	114.445	12560.598	0	282.178	1.627	0.742	1.305	0.995	69800898.726	2079343.643	50197623.937	0.162
44	k(13x110)x(13x66)n1	17-Oct-2016	A4	78	134.961	122.329	12330.468	0	282.178	1.42	0.716	1.524	0.962	57391112.544	8849631.437	51925261.969	0.166
45	k(13x110)x(13x66)n1	17-Oct-2016	A4	79	141.032	113.738	12401.84	0	282.178	1.596	0.771	1.02	0.999	47732682.414	2013063.58	71697273.195	0.163
46	k(13x110)x(13x66)n1	17-Oct-2016	A4	80	126.763	121.135	11792.889	0	282.178	1.347	0.764	1.147	0.997	54277511.964	-595897.532	50326681.115	0.16
47	k(13x110)x(13x66)n1	17-Oct-2016	A4	83	144.521	119.501	12524.454	0	282.178	1.557	0.712	1.773	0.983	62441365.692	-7754944.266	58258201.52	0.162
48	k(13x110)x(13x66)n1	17-Oct-2016	A4	84	141.236	118.566	12750.924	0	282.178	1.534	0.746	1.056	0.99	70702801.522	-4032753.095	52293844.998	0.163
49	k(13x110)x(13x66)n1	17-Oct-2016	A4	85	136.5	114.774	11899.947	0	282.178	1.532	0.75	1.332	0.987	45616059.446	4780509.132	60596961.434	0.163
50	k(13x110)x(13x66)n1	24-Oct-2016	C2	1	142.914	118.966	12874.91	0	282.178	1.546	0.757	1.251	0.994	52930434.03	4489559.433	74371273.604	0.162
51	k(13x110)x(13x66)n1	24-Oct-2016	C2	2	134.133	115.621	11278.185	0	282.178	1.494	0.717	2.148	0.987	42109763.822	-4684007.268	56429179.831	0.163
52	k(13x110)x(13x66)n1	24-Oct-2016	C2	3	133.771	111.977	11061.323	0	282.178	1.538	0.745	1.843	0.986	50565781.479	4858219.169	43408166.883	0.162
53	k(13x110)x(13x66)n1	24-Oct-2016	C2	4	140.749	108.812	11547.661	0	282.178	1.665	0.739	1.286	0.979	43296500.486	8802991.147	59069328.397	0.165
54	k(13x110)x(13x66)n1	24-Oct-2016	C2	5	138.846	114.36	12272.821	0	282.178	1.562	0.779	1.087	0.996	49130914.474	4266840.37	66597424.158	0.162
55	k(13x110)x(13x66)n1	24-Oct-2016	C2	8	146.01	115.452	12871.25	0	282.178	1.628	0.724	1.142	0.958	57101853.955	14979755.973	65175387.885	0.167
56	k(13x110)x(13x66)n1	24-Oct-2016	C2	9	139.812	121.291	12685.957	0	282.178	1.483	0.713	1.776	0.974	61348640.486	197310.753	50864346.711	0.164
57	k(13x110)x(13x66)n1	24-Oct-2016	C2	11	143.946	111.371	12285.174	0	282.178	1.663	0.758	1.124	0.986	70532795.935	9018303.318	47628579.776	0.164
58	k(13x110)x(13x66)n1	24-Oct-2016	C2	12	147.25	117.237	13296.281	0	282.178	1.615	0.725	1.144	0.973	56565970.858	-10087377.802	71417146.889	0.165
59	k(13x110)x(13x66)n1	24-Oct-2016	C2	14	142.824	122.375	13194.713	0	282.178	1.503	0.715	1.083	0.996	75552234.622	-4129821.881	57536333.933	0.161
60	k(13x110)x(13x66)n1	24-Oct-2016	C2	15	141.346	121.629	13326.477	0	282.178	1.495	0.753	1.019	0.981	64832561.441	11201631.162	68320790.997	0.162
61	k(13x110)x(13x66)n1	24-Oct-2016	C2	17	149.086	118.286	13534.646	0	282.178	1.62	0.762	1.082	0.975	80351380.793	-12437492.308	58614907.089	0.165
62	k(13x110)x(13x66)n1	24-Oct-2016	C2	21	143.589	113.631	12424.259	0	282.178	1.625	0.748	1.334	0.979	58403553.401	11024039.914	61398366.114	0.163
63	k(13x110)x(13x66)n1	24-Oct-2016	C2	22	141.576	119.199	12465.435	0	282.178	1.527	0.728	2.068	0.988	65932254.939	4241695.171	50785152.895	0.163
64	k(13x110)x(13x66)n1	24-Oct-2016	C2	23	143.615	119.128	13210.726	0	282.178	1.55	0.737	1.098	0.985	66835994.801	-5243054.006	53714576.961	0.163
65	k(13x110)x(13x66)n1	24-Oct-2016	C2	24	144.542	111.25	12083.868	0	282.178	1.672	0.729	1.477	0.986	47501257.436	7260767.927	66484377.245	0.164
66	k(13x110)x(13x66)n1	24-Oct-2016	C2	25	138.765	107.492	11371.976	0	282.178	1.663	0.73	1.268	0.966	51931816.614	-9312912.435	41082627.255	0.166
67	k(13x110)x(13x66)n1	24-Oct-2016	C2	26	139.443	117.064	11700.013	0	282.178	1.534	0.673	1.145	0.969	54828425.575	-11888361.784	52524990.326	0.164
68	k(13x110)x(13x66)n1	24-Oct-2016	C2	32	149.857	110.572	12608.179	0	282.178	1.744	0.744	1.22	0.971	67213241.074	-10656612.551	51070524.478	0.165
69	k(13x110)x(13x66)n1	24-Oct-2016	C2	33	137.843	112.554	11709.164	0	282.178	1.577	0.729	1.097	0.968	55109504.154	10401759.788	46158420.956	0.165
70	k(13x110)x(13x66)n1	24-Oct-2016	C2	35	144.238	111.705	12412.363	0	282.178	1.661	0.766	1.111	0.998	71995081.226	-2842522.256	47232051.062	0.163
71	k(13x110)x(13x66)n1	24-Oct-2016	C2	38	132.451	118.679	12186.809	0	282.178	1.436	0.753	1.021	0.989	49325264.494	-5654318.341	59918086.403	0.162
72	k(13x110)x(13x66)n1	24-Oct-2016	C2	39	140.264	120.256	13074.386	0	282.178	1.5	0.763	1.027	0.99	72566976.994	4671130.773	52579739.903	0.163
73	k(13x110)x(13x66)n1	24-Oct-2016	C2	41	131.618	112.585	11473.544	0	282.178	1.504	0.786	1.013	0.997	43039704.833	3120095.587	58104206.955	0.161
74	k(13x110)x(13x66)n1	24-Oct-2016	C2	42	145.69	122.341	13831.115	0	282.178	1.532	0.767	1.012	0.997	64061600.395	-4988272.478	83004379.051	0.161
75	k(13x110)x(13x66)n1	24-Oct-2016	C2	43	153.243	113.072	13068.439	0	282.178	1.743	0.754	1.196	0.971	67965205.489	-14038899.967	62518794.986	0.164
76	k(13x110)x(13x66)n1	24-Oct-2016	C2	46	155.109	123.249	14241.963	0	282.178	1.619	0.692	1.371	0.953	76107049.604	-18162344.105	69678231.523	0.167
77	k(13x110)x(13x66)n1	24-Oct-2016	C2	50	137.364	119.947	12623.735	0	282.178	1.473	0.732	1.142	0.983	62133975.111	-6718018.623	52511032.024	0.162
78	k(13x110)x(13x66)n1	24-Oct-2016	C2	51	142.192	116.262	12788.897	0	282.178	1.574	0.779	1.03	0.994	52361634.605	-6129322.578	74196697.092	0.163
79	k(13x110)x(13x66)n1	24-Oct-2016	C2	53	146.285	116.782	13242.752	0	282.178	1.612	0.755	1.017	0.981	75850583.625	-13106582.834	60914948.648	0.163
80	k(13x110)x(13x66)n1	24-Oct-2016	C2	54	152.778	116.196	13681.508	0	282.178	1.692	0.759	1.144	0.98	79069857.857	-13489908.976	64813328.906	0.163
81	k(13x110)x(13x66)n1	24-Oct-2016	C2	55	144.7	122.616	13586.802	0	282.178	1.517	0.735	1.397	0.977	54844613.012	-6323426.216	76111659.661	0.165
82	k(13x110)x(13x66)n1	24-Oct-2016	C2	58	138.622	119.794	12832.819	0	282.178	1.489	0.772	1.026	0.997	54768811.292	-3428847.824	70329345.042	0.161
83	k(13x110)x(13x66)n1	24-Oct-2016	C2	59	128.018	113.984	11238.839	0	282.178	1.447	0.722	1.044	0.992	40123122.102	-2070892.571	52057080.117	0.162
84	k(13x110)x(13x66)n1	24-Oct-2016	C2	60	143.264	116.939	12859.355	0	282.178	1.578	0.754	1.068	0.977	55458245.76	10746756.923	70219725.557	0.164
85	k(13x110)x(13x66)n1	24-Oct-2016	C2	61	142.722	118.877	12913.341	0	282.178	1.546	0.714	1.129	0.987	49571621.644	1921716.055	74224539.416	0.165
86	k(13x110)x(13x66)n1	24-Oct-2016	C2	62	141.16	118.102	12920.204	0	282.178	1.537	0.746	1.036	0.986	63160150.112	-6440187.544	55268406.885	0.162
87	k(13x110)x(13x66)n1	24-Oct-2016	C2	66	127.411	113.777	11246.617	0	282.178	1.441	0.757	1.017	0.991	49884487.562	-4778443.465	43592099.25	0.161
88	k(13x110)x(13x66)n1	24-Oct-2016	C2	67	135.092	116.156	12164.848	0	282.178	1.496	0.782	1.012	0.998	49100961.509	-2861771.609	64151265.742	0.161
89	k(13x110)x(13x66)n1	24-Oct-2016	C2	69	138.785	111.464	11958.051	0	282.178	1.603	0.726	1.024	0.973	56964474.09	-11607198.517	51935638.283	0.164
90	k(13x110)x(13x66)n1	31-Oct-2016	D12	1	142.259	112.556	12378.507	0	282.178	1.628	0.764	1.028	0.993	68675734.311	5028467.167	47747195.245	0.163
91	k(13x110)x(13x66)n1	31-Oct-2016	D12	2	145.024	118.595	13267.915	0	282.178	1.574	0.74	1.027	0.975	70005344.682	-13920180.23	64594107.432	0.163
92	k(13x110)x(13x66)n1	31-Oct-2016	D12	3	145.879	117.236	13258.765	0	282.178	1.6	0.763	1.02	0.985	57213955.715	10607885.173	77822170.92	0.164
93	k(13x110)x(13x66)n1	31-Oct-2016	D12	10	138.607	115.32	12346.939	0	282.178	1.548	0.762	1.018	0.996	52112984.258	4470796.432	63816477.039	0.161
94	k(13x110)x(13x66)n1	31-Oct-2016	D12	11	137.042	118.221	12500.663	0	282.178	1.491	0.76	1.031	0.989	63053822.198	-7278956.334	55301610.951	0.161
95	k(13x110)x(13x66)n1	31-Oct-2016	D12	12	146.565	121.986	13819.677	0	282.178	1.546	0.76	1.024	0.99	61667323.184	-5724844.602	83626756.51	0.163
96	k(13x110)x(13x66)n1	31-Oct-2016	D12	13	150.291	120.7	13993.075	0	282.178	1.602	0.752	1.026	0.983	77312748.768	-12769260.321	72276188.242	0.162
97	k(13x110)x(13x66)n1	31-Oct-2016	D12	14	138.396	117.523	12553.735	0	282.178	1.516	0.755	1.028	0.985	57873591.708	9781893.196	63414736.196	0.162
98	k(13x110)x(13x66)n1	31-Oct-2016	D12	15	138.998	123.038	13244.582	0	282.178	1.454	0.759	1.013	0.996	72826611.432	5732456.356	61532129.122	0.16
99	k(13x110)x(13x66)n1	31-Oct-2016	D12	16	146.415	117.528	12967.328	0	282.178	1.604	0.745	1.097	0.973	68624822.997	-14857656.06	62703950.344	0.164
100	k(13x110)x(13x66)n1	31-Oct-2016	D12	18	136.572	115.497	12216.09	0	282.178	1.521	0.771	1.016	0.987	60383872.14	-8867931.219	54264386.191	0.161
101	k(13x110)x(13x66)n1	31-Oct-2016	D12	23	149.582	124.588	14387.91	0	282.178	1.545	0.768	1.036	0.996	65621943.061	121337.919	92462329.017	0.162
102	k(13x110)x(13x66)n1	31-Oct-2016	D12	24	138.937	116.028	12314.455	0	282.178	1.542	0.761	1.054	0.998	47982261.554	-1632750.845	69007973.928	0.162
103	k(13x110)x(13x66)n1	31-Oct-2016	D12	27	141.412	122.919	13394.189	0	282.178	1.481	0.764	1.084	0.996	77115869.666	1534417.203	58049384.662	0.161
104	k(13x110)x(13x66)n1	31-Oct-2016	D12	28	147.622	116.338	13271.575	0	282.178	1.634	0.716	1.045	0.977	60709774.878	10358073.098	65070128.528	0.163
105	k(13x110)x(13x66)n1	31-Oct-2016	D12	31	141.873	114.628	12443.474	0	282.178	1.593	0.776	1.045	0.987	52525184.039	-8806769.002	67661887.632	0.163
106	k(13x110)x(13x66)n1	31-Oct-2016	D12	32	143.971	109.33	12130.077	0	282.178	1.697	0.759	1.038	0.982	49474769.195	9905877.335	63416631.069	0.163
107	k(13x110)x(13x66)n1	31-Oct-2016	D12	33	142.084	122.6	13469.221	0	282.178	1.492	0.759	1.019	0.99	74332542.343	-9504648.246	65117428.398	0.161
108	k(13x110)x(13x66)n1	31-Oct-2016	D12	34	137.548	119.528	12704.257	0	282.178	1.481	0.771	1.018	0.996	54930005.734	5272114.417	69059962.128	0.161
109	k(13x110)x(13x66)n1	31-Oct-2016	D12	35	137.289	113.924	11985.045	0	282.178	1.552	0.732	1.114	0.98	49131160.345	-7895609.243	57513123.74	0.163
110	k(13x110)x(13x66)n1	31-Oct-2016	D12	37	153.59	116.154	13820.592	0	282.178	1.701	0.746	1.032	0.991	84162366.888	-6708048.623	59178547.116	0.163
111	k(13x110)x(13x66)n1	31-Oct-2016	D12	38	147.352	114.169	12962.753	0	282.178	1.661	0.75	1.075	0.974	71005759.202	14666883.241	60583763.737	0.164
112	k(13x110)x(13x66)n1	31-Oct-2016	D12	42	150.081	111.227	12909.681	0	282.178	1.737	0.754	1.036	0.976	71003190.281	-12095504.899	54829762.419	0.164
113	k(13x110)x(13x66)n1	31-Oct-2016	D12	45	131.842	118.014	12041.777	0	282.178	1.437	0.769	1.016	0.993	55164898.321	6240133	55750002.734	0.16
114	k(13x110)x(13x66)n1	31-Oct-2016	D12	46	142.726	121.679	13423.012	0	282.178	1.509	0.737	1.026	0.983	72629434.57	12530721.291	66876693.748	0.162
115	k(13x110)x(13x66)n1	31-Oct-2016	D12	47	150.243	119.613	13901.572	0	282.178	1.617	0.761	1.018	0.988	88143511.52	-11165384.403	62694082.871	0.163
116	k(13x110)x(13x66)n1	31-Oct-2016	D12	48	131.556	121.068	12329.553	0	282.178	1.398	0.77	1.01	0.998	55948860.302	3631815.073	59858699.821	0.16
117	k(13x110)x(13x66)n1	31-Oct-2016	D12	50	143.003	117.504	12689.159	0	282.178	1.567	0.745	1.129	0.986	52287177.791	-8162688.481	70121604.111	0.163
118	k(13x110)x(13x66)n1	31-Oct-2016	D12	54	137.76	116.486	12307.592	0	282.178	1.523	0.727	1.112	0.976	56613909.002	7062979.947	50795790.001	0.163
119	k(13x110)x(13x66)n1	31-Oct-2016	D12	55	145.93	116.966	13072.556	0	282.178	1.605	0.763	1.269	0.984	67191769.426	-10824554.563	64706148.886	0.162
120	k(13x110)x(13x66)n1	31-Oct-2016	D12	56	143.952	112.58	12497.003	0	282.178	1.646	0.78	1.116	0.996	48943016.472	-3617487.268	72047324.226	0.163
121	k(13x110)x(13x66)n1	31-Oct-2016	D12	62	142.568	112.817	12364.324	0	282.178	1.627	0.76	1.066	0.994	47672234.727	-5022814.454	68811238.52	0.163
122	k(13x110)x(13x66)n1	31-Oct-2016	D12	63	144.479	116.415	12948.57	0	282.178	1.598	0.763	1.031	0.997	51877948.167	-2711606.094	76855868.182	0.163
123	k(13x110)x(13x66)n1	31-Oct-2016	D12	66	140.613	124.14	13494.384	0	282.178	1.457	0.768	1.016	0.993	67319953.047	8119122.249	72200088.507	0.16
124	k(13x110)x(13x66)n1	31-Oct-2016	D12	67	145.512	113.277	12580.271	0	282.178	1.655	0.746	1.079	0.99	49798084.464	-7842264.893	73875614.521	0.164
125	k(13x110)x(13x66)n1	31-Oct-2016	D12	70	147.786	119.2	13616.083	0	282.178	1.595	0.746	1.027	0.976	73168843.92	-15275309.688	70747358.382	0.163
126	k(13x110)x(13x66)n1	31-Oct-2016	D12	71	145.237	116.008	12971.903	0	282.178	1.611	0.769	1.033	0.985	57233329.988	9820619.762	71298426.307	0.163
127	k(13x110)x(13x66)n1	31-Oct-2016	D12	72	145.729	111.595	12383.54	0	282.178	1.681	0.759	1.098	0.985	46475296.047	-4789673.175	70795037.17	0.165
128	k(13x110)x(13x66)n1	31-Oct-2016	D12	77	140.837	111.567	12098.966	0	282.178	1.625	0.743	1.035	0.969	62059921.962	-13015487.783	51299164.132	0.165
129	k(13x110)x(13x66)n1	31-Oct-2016	D12	81	143.119	116.913	12461.317	0	282.178	1.576	0.708	1.249	0.978	67480075.551	-7633631.631	50588142.16	0.164
130	k(13x110)x(13x66)n1	31-Oct-2016	D12	83	140.139	108.983	11599.818	0	282.178	1.657	0.762	1.071	0.984	60264973.525	8550480.127	43846525.618	0.164
131	k(13x110)x(13x66)n1	31-Oct-2016	D12	84	140.212	108.564	11630.929	0	282.178	1.663	0.75	1.186	0.987	61766339.424	4220463.922	40151577.643	0.165
132	k(13x110)x(13x66)n1	31-Oct-2016	D12	86	142.532	122.748	13530.071	0	282.178	1.494	0.761	1.019	0.986	69403076.45	11453469.638	71373934.42	0.161
133	k(13x110)x(13x66)n10	20-Feb-2017	C4	1	150.776	133.494	15388.951	0	274.563	1.453	0.75	1.129	0.99	91379943.171	9825607.447	86155696	0.161
134	k(13x110)x(13x66)n10	20-Feb-2017	C4	2	153.663	142.457	16741.364	0	274.563	1.387	0.688	1.173	0.968	74910975.973	-608594.018	104449871.125	0.167
135	k(13x110)x(13x66)n10	20-Feb-2017	C4	5	147.463	134.293	15259.475	0	274.563	1.411	0.77	1.027	0.991	85222796.493	7379545.495	89575208.453	0.161
136	k(13x110)x(13x66)n10	20-Feb-2017	C4	6	148.5	143.584	16483.325	0	274.563	1.329	0.773	1.026	0.998	102233086.127	2424999.706	103166567.637	0.16
137	k(13x110)x(13x66)n10	20-Feb-2017	C4	9	162.746	136.455	17125.218	0	274.563	1.532	0.74	1.082	0.98	89854074.345	10877853.985	120710419.899	0.164
138	k(13x110)x(13x66)n10	20-Feb-2017	C4	10	164.136	136.395	17201.165	0	274.563	1.547	0.76	1.067	0.999	98615798.844	4382227.794	128421756.134	0.161
139	k(13x110)x(13x66)n10	20-Feb-2017	C4	14	152.467	143.124	16842.474	0	274.563	1.37	0.765	1.021	0.998	104250995.481	3703350.499	110233878.653	0.16
140	k(13x110)x(13x66)n10	20-Feb-2017	C4	15	154.127	139.054	16451.757	0	274.563	1.425	0.766	1.081	0.994	104147751.992	9393022.644	100448317.124	0.16
141	k(13x110)x(13x66)n10	20-Feb-2017	C4	19	150.276	141.493	16467.77	0	274.563	1.365	0.759	1.025	0.989	96014964.84	-6165412.776	103949204.698	0.161
142	k(13x110)x(13x66)n10	20-Feb-2017	C4	22	149.155	137.486	15310.259	0	274.563	1.394	0.734	1.384	0.978	73781105.038	-7294709.88	92145821.084	0.164
143	k(13x110)x(13x66)n10	20-Feb-2017	C4	25	150.964	122.257	13697.063	0	274.563	1.59	0.712	1.205	0.975	58431389.95	12570473.334	86516587.69	0.166
144	k(13x110)x(13x66)n10	20-Feb-2017	C4	28	157.392	145.739	17702.144	0	274.563	1.388	0.755	1.04	0.986	104461675.778	1557053.382	122929192.063	0.162
145	k(13x110)x(13x66)n10	20-Feb-2017	C4	30	152.584	142.415	16799.925	0	274.563	1.377	0.758	1.03	0.991	97726224.599	-3231221.351	110585470.84	0.161
146	k(13x110)x(13x66)n10	20-Feb-2017	C4	34	149.237	139.266	16111.824	0	274.563	1.378	0.777	1.011	0.997	104761558.457	1513883.006	91903383.292	0.16
147	k(13x110)x(13x66)n10	20-Feb-2017	C4	36	161.034	138.983	17356.72	0	274.563	1.488	0.771	1.013	0.99	109684680.701	-15221068.444	120586358.564	0.161
148	k(13x110)x(13x66)n10	20-Feb-2017	C4	37	156.229	144.225	17415.282	0	274.563	1.392	0.762	1.023	0.996	112450265.068	-8140947.469	116847070.624	0.16
149	k(13x110)x(13x66)n10	20-Feb-2017	C4	38	159.931	141.362	17223.126	0	274.563	1.454	0.753	1.089	0.987	112247804.631	14842582.711	113936908.584	0.161
150	k(13x110)x(13x66)n10	20-Feb-2017	C4	39	145.137	138.185	15447.513	0	274.563	1.351	0.744	1.041	0.984	84963545.712	-4015159.59	88950880.667	0.162
151	k(13x110)x(13x66)n10	20-Feb-2017	C4	42	157.939	148.165	18012.796	0	274.563	1.37	0.72	1.057	0.97	108972040.482	8121692.95	116913147.92	0.164
152	k(13x110)x(13x66)n10	20-Feb-2017	C4	43	154.712	133.121	15900.91	0	274.563	1.494	0.719	1.063	0.961	105308400.74	7167992.485	69846362.121	0.169
153	k(13x110)x(13x66)n10	20-Feb-2017	C4	45	157.24	144.119	17457.373	0	274.563	1.402	0.777	1.042	0.995	110816654.586	-6171635.934	117589008.499	0.16
154	k(13x110)x(13x66)n10	20-Feb-2017	C4	46	157.862	137.737	16798.553	0	274.563	1.473	0.762	1.034	0.994	119223608.872	-5681360.675	93169577.028	0.161
155	k(13x110)x(13x66)n10	20-Feb-2017	C4	48	162.984	139.211	17279.858	0	274.563	1.506	0.749	1.134	0.987	102292902.967	-12317700.084	125258829.374	0.162
156	k(13x110)x(13x66)n10	20-Feb-2017	C4	49	153.413	132.479	15674.44	0	274.563	1.489	0.776	1.023	0.998	106104236.108	6283097.227	82501865.003	0.161
157	k(13x110)x(13x66)n10	20-Feb-2017	C4	53	148.846	138.262	15828.622	0	274.563	1.384	0.761	1.063	0.995	99317013.303	4655556.778	89562114.336	0.16
158	k(13x110)x(13x66)n10	20-Feb-2017	C4	54	156.378	145.598	17634.431	0	274.563	1.38	0.77	1.02	0.993	108818447.146	-4131011.393	122239395.007	0.161
159	k(13x110)x(13x66)n10	20-Feb-2017	C4	56	159.746	140.451	17301.361	0	274.563	1.461	0.75	1.058	0.98	116325261.93	-11310669.135	101879887.011	0.163
160	k(13x110)x(13x66)n10	20-Feb-2017	C4	59	152.17	140.218	16466.397	0	274.563	1.395	0.772	1.023	0.998	97367029.79	6172438.723	109208832.25	0.16
161	k(13x110)x(13x66)n10	20-Feb-2017	C4	61	152.34	138.169	16259.143	0	274.563	1.416	0.732	1.06	0.972	92266221.175	4481295.032	91480106.508	0.164
162	k(13x110)x(13x66)n10	20-Feb-2017	C4	63	163.69	149.555	18881.158	0	274.563	1.406	0.754	1.028	0.992	139301074.983	9451879.841	129504681.495	0.161
163	k(13x110)x(13x66)n10	20-Feb-2017	C4	65	158.977	138.898	17087.244	0	274.563	1.471	0.775	1.018	0.996	123277954.438	-5807773.741	99477504.681	0.161
164	k(13x110)x(13x66)n10	20-Feb-2017	C4	68	151.035	136.341	15840.06	0	274.563	1.422	0.788	1.079	0.99	104621828.031	-1693621.54	85460086.448	0.162
165	k(13x110)x(13x66)n10	20-Feb-2017	C4	72	151.592	141.257	16383.13	0	274.563	1.381	0.749	1.049	0.997	101969077.265	-2428053.28	98523670.181	0.16
166	k(13x110)x(13x66)n10	20-Feb-2017	C4	73	156.814	146.887	17742.405	0	274.563	1.371	0.778	1.04	0.998	113180519.496	3350391.22	125144390.327	0.16
167	k(13x110)x(13x66)n10	20-Feb-2017	C4	74	152.107	131.25	15361.958	0	274.563	1.491	0.756	1.046	0.991	97607381.355	-6416684.806	79066260.405	0.161
168	k(13x110)x(13x66)n10	20-Feb-2017	C4	75	161.953	147.233	18420.899	0	274.563	1.413	0.768	1.042	0.993	122964057.302	-11582334.219	132913054.104	0.16
169	k(13x110)x(13x66)n10	20-Feb-2017	C4	76	149.122	139.264	16045.027	0	274.563	1.376	0.758	1.027	0.997	99794338.979	-4489653.024	94286136.195	0.16
170	k(13x110)x(13x66)n10	20-Feb-2017	C4	77	161.835	125.936	14751.634	0	274.563	1.655	0.672	1.57	0.943	104472473.859	-20981635.552	66278007.764	0.173
171	k(13x110)x(13x66)n10	20-Feb-2017	C4	78	161.308	138.071	16156.66	0	274.563	1.502	0.673	1.76	0.94	103796187.47	17454391.179	83782061.276	0.17
172	k(13x110)x(13x66)n10	27-Feb-2017	D4	2	155.377	136.838	15427.382	0	274.563	1.459	0.728	2.031	0.989	81832968.328	-1760744.361	100244724.762	0.162
173	k(13x110)x(13x66)n10	27-Feb-2017	D4	4	150.564	136.753	15932.936	0	274.563	1.416	0.722	1.074	0.99	91973760.411	2779345.247	83699426.427	0.161
174	k(13x110)x(13x66)n10	27-Feb-2017	D4	5	151.388	139.796	16427.509	0	274.563	1.391	0.765	1.016	0.99	102594590.915	5128768.868	98234408.387	0.161
175	k(13x110)x(13x66)n10	27-Feb-2017	D4	6	153.59	140.145	16712.083	0	274.563	1.409	0.732	1.039	0.988	99359548.319	2922629.03	91526614.569	0.161
176	k(13x110)x(13x66)n10	27-Feb-2017	D4	7	150.46	140.263	16369.404	0	274.563	1.379	0.771	1.018	0.991	102873481.575	-4636727.5	97145989.256	0.161
177	k(13x110)x(13x66)n10	27-Feb-2017	D4	8	151.938	139.727	16463.652	0	274.563	1.396	0.788	1.015	0.998	110417913.978	-3135020.587	95148712.332	0.16
178	k(13x110)x(13x66)n10	27-Feb-2017	D4	11	144.825	136.037	15000.064	0	274.563	1.369	0.722	1.617	0.985	84710346.075	-3592124.665	74533749.882	0.162
179	k(13x110)x(13x66)n10	27-Feb-2017	D4	14	152.551	138.789	16005.223	0	274.563	1.413	0.746	1.471	0.988	96492970.974	-449216.466	92327582.6	0.161
180	k(13x110)x(13x66)n10	27-Feb-2017	D4	19	152.875	141.976	16832.409	0	274.563	1.384	0.764	1.016	0.994	109064354.836	-4226491.576	101574220.28	0.16
181	k(13x110)x(13x66)n10	27-Feb-2017	D4	20	158.435	132.36	16216.595	0	274.563	1.539	0.759	1.019	0.999	114164004.244	-2092904.174	87192316.592	0.161
182	k(13x110)x(13x66)n10	27-Feb-2017	D4	21	155.902	132.58	15659.342	0	274.563	1.512	0.763	1.115	0.983	87944517.061	3001759.484	91952639.206	0.162
183	k(13x110)x(13x66)n10	27-Feb-2017	D4	23	147.65	137.074	15625.029	0	274.563	1.385	0.765	1.106	0.995	93879120.991	4134923.298	87833700.635	0.16
184	k(13x110)x(13x66)n10	27-Feb-2017	D4	25	158.215	138.373	16984.304	0	274.563	1.469	0.665	1.096	0.943	98572318.185	-15136238.847	73019304.809	0.171
185	k(13x110)x(13x66)n10	27-Feb-2017	D4	26	151.359	141.741	15944.374	0	274.563	1.372	0.737	2.042	0.99	93445036.678	139191.046	96496823.518	0.161
186	k(13x110)x(13x66)n10	27-Feb-2017	D4	27	153.589	142.259	16768.357	0	274.563	1.388	0.744	1.317	0.983	100276462.924	2833226.197	107851707.217	0.162
187	k(13x110)x(13x66)n10	27-Feb-2017	D4	29	161.363	149.688	18732.923	0	274.563	1.385	0.77	1.013	0.996	130978326.244	-7342959.392	134377626.231	0.16
188	k(13x110)x(13x66)n10	27-Feb-2017	D4	31	153.615	133.962	15928.818	0	274.563	1.474	0.67	1.132	0.977	70204283.511	-5338583.766	87495734.412	0.164
189	k(13x110)x(13x66)n10	27-Feb-2017	D4	34	153.775	144.775	17251.492	0	274.563	1.364	0.763	1.022	0.994	105373236.574	2817534.906	112888749.118	0.16
190	k(13x110)x(13x66)n10	27-Feb-2017	D4	37	157.304	132.648	16170.386	0	274.563	1.525	0.768	1.013	0.992	92307818.216	-12091771.105	107867293.939	0.161
191	k(13x110)x(13x66)n10	27-Feb-2017	D4	38	146.241	137.197	15539.016	0	274.563	1.371	0.747	1.023	0.992	90862273.484	4403001.061	86561515.988	0.16
192	k(13x110)x(13x66)n10	27-Feb-2017	D4	39	154.226	142.098	17014.042	0	274.563	1.394	0.753	1.033	0.991	96389604.958	4436180.935	107049452.706	0.161
193	k(13x110)x(13x66)n10	27-Feb-2017	D4	41	150.515	131.013	15073.724	0	274.563	1.476	0.725	1.386	0.977	82058820.11	10874501.599	79831382.761	0.163
194	k(13x110)x(13x66)n10	27-Feb-2017	D4	42	154.244	132.045	15778.753	0	274.563	1.502	0.754	1.029	0.985	80576851.534	5913308.612	99500045.038	0.162
195	k(13x110)x(13x66)n10	27-Feb-2017	D4	43	158.147	128.895	15314.834	0	274.563	1.577	0.706	1.18	0.938	84690657.373	21601315.03	79814806.972	0.17
196	k(13x110)x(13x66)n10	27-Feb-2017	D4	44	158.02	139.604	16843.389	0	274.563	1.454	0.698	1.461	0.967	93862962.485	-11556874.818	88755263.972	0.165
197	k(13x110)x(13x66)n10	27-Feb-2017	D4	46	149.035	137.792	15759.995	0	274.563	1.39	0.76	1.293	0.997	89201483.368	-3104270.186	98605638.422	0.16
198	k(13x110)x(13x66)n10	27-Feb-2017	D4	47	157.149	131.639	16041.367	0	274.563	1.534	0.693	1.11	0.967	60556453.023	-3722823.693	101837251.867	0.17
199	k(13x110)x(13x66)n10	27-Feb-2017	D4	50	158.977	137.395	16869.468	0	274.563	1.487	0.725	1.069	0.978	81273912.593	-6794629.018	106589106.66	0.164
200	k(13x110)x(13x66)n10	27-Feb-2017	D4	54	160.076	141.186	17560.772	0	274.563	1.457	0.736	1.037	0.991	101005636.333	-2716110.319	112036004.833	0.161
201	k(13x110)x(13x66)n10	27-Feb-2017	D4	59	159.406	143.417	17116.525	0	274.563	1.429	0.728	1.504	0.987	113895190.366	-4122098.893	106434573.456	0.161
202	k(13x110)x(13x66)n10	27-Feb-2017	D4	60	149.857	137.022	15936.138	0	274.563	1.405	0.757	1.053	0.991	86639580.999	4429508.055	94121660.24	0.161
203	k(13x110)x(13x66)n10	27-Feb-2017	D4	61	159.178	135.2	16683.259	0	274.563	1.513	0.75	1.023	0.995	117798495.647	5772341.822	90976654.6	0.161
204	k(13x110)x(13x66)n10	27-Feb-2017	D4	63	150.29	139.195	16233.98	0	274.563	1.387	0.777	1.01	0.999	105950107.003	3936264.781	94193397.301	0.16
205	k(13x110)x(13x66)n10	27-Feb-2017	D4	65	154.155	135.596	15462.154	0	274.563	1.461	0.744	1.858	0.992	89991450.3	-3825992.313	91122717.419	0.161
206	k(13x110)x(13x66)n10	27-Feb-2017	D4	68	163.17	140.247	17590.51	0	274.563	1.495	0.685	1.182	0.979	98032210.75	9486472.772	105989833.836	0.163
207	k(13x110)x(13x66)n10	27-Feb-2017	D4	69	157.599	146.778	17463.321	0	274.563	1.38	0.706	1.336	0.981	96751683.27	-3489297.098	108669674.096	0.163
208	k(13x110)x(13x66)n10	27-Feb-2017	D4	70	146.554	138.161	15478.624	0	274.563	1.364	0.73	1.319	0.989	86948584.605	2845974.021	84901205.166	0.161
209	k(13x110)x(13x66)n10	27-Feb-2017	D4	72	152.938	136.593	14871.503	0	274.563	1.44	0.681	1.96	0.964	66116927.151	6756450.208	93456499.77	0.168
210	k(13x110)x(13x66)n10	06-Mar-2017	E4	1	153.081	144.586	17178.29	0	274.563	1.361	0.772	1.017	0.996	105017164.148	1733008.14	115731368.641	0.16
211	k(13x110)x(13x66)n10	06-Mar-2017	E4	2	147.828	136.781	15637.381	0	274.563	1.389	0.765	1.077	0.995	90408148.424	-6141706.47	93298285.511	0.16
212	k(13x110)x(13x66)n10	06-Mar-2017	E4	4	156.418	136.969	16080.713	0	274.563	1.468	0.746	1.479	0.99	99751884.985	-7503754.424	91631115.962	0.161
213	k(13x110)x(13x66)n10	06-Mar-2017	E4	5	164.366	138.752	17141.689	0	274.563	1.522	0.713	1.423	0.985	114301812.422	4409515.646	97872250.078	0.162
214	k(13x110)x(13x66)n10	06-Mar-2017	E4	6	158.897	146.671	18018.743	0	274.563	1.392	0.75	1.067	0.993	119448698.285	5488597.342	113927822.454	0.16
215	k(13x110)x(13x66)n10	06-Mar-2017	E4	7	162.117	131.786	16539.142	0	274.563	1.582	0.737	1.028	0.994	86748857.783	-3037008.499	116012955.468	0.162
216	k(13x110)x(13x66)n10	06-Mar-2017	E4	10	148.648	139.701	15492.807	0	274.563	1.368	0.735	1.658	0.992	84986445.911	3518967.873	93433191.8	0.161
217	k(13x110)x(13x66)n10	06-Mar-2017	E4	11	158.942	141.34	17450.968	0	274.563	1.444	0.742	1.036	0.991	111465240.159	-3820035.413	99606462.095	0.161
218	k(13x110)x(13x66)n10	06-Mar-2017	E4	12	159.998	138.92	17206.198	0	274.563	1.481	0.729	1.042	0.99	109438363.524	974991.113	97783450.439	0.161
219	k(13x110)x(13x66)n10	06-Mar-2017	E4	13	154.012	138.475	15825.877	0	274.563	1.428	0.744	1.906	0.99	100289937.067	2966435.704	89650326.595	0.161
220	k(13x110)x(13x66)n10	06-Mar-2017	E4	16	155.36	140.251	16830.121	0	274.563	1.423	0.709	1.162	0.979	84778282.728	7201074.328	99987058.598	0.163
221	k(13x110)x(13x66)n10	06-Mar-2017	E4	19	158.99	142.4	17557.569	0	274.563	1.434	0.775	1.017	0.996	118384331.968	-6484631.897	112840923.805	0.16
222	k(13x110)x(13x66)n10	06-Mar-2017	E4	20	158.539	134.018	16260.973	0	274.563	1.521	0.739	1.065	0.978	110927041.476	12422781.782	81702272.502	0.165
223	k(13x110)x(13x66)n10	06-Mar-2017	E4	21	145.268	135.969	15302.481	0	274.563	1.374	0.716	1.049	0.982	72840773.714	4005449.97	82821585.757	0.162
224	k(13x110)x(13x66)n10	06-Mar-2017	E4	25	149.788	140.5	16319.078	0	274.563	1.37	0.76	1.016	0.991	101711874.881	4275289.98	96399264.549	0.161
225	k(13x110)x(13x66)n10	06-Mar-2017	E4	27	161.2	131.321	16379.927	0	274.563	1.577	0.714	1.059	0.966	103140883.854	-16563854.876	80411084.543	0.166
226	k(13x110)x(13x66)n10	06-Mar-2017	E4	34	154.234	138.348	16558.815	0	274.563	1.433	0.667	1.093	0.954	63571268.308	-4662036.691	99862390.687	0.171
227	k(13x110)x(13x66)n10	06-Mar-2017	E4	35	155.167	140.009	15122.22	0	274.563	1.424	0.654	1.858	0.938	95231189.635	13985678.457	71748179.135	0.171
228	k(13x110)x(13x66)n10	06-Mar-2017	E4	36	163.801	141.067	17920.835	0	274.563	1.492	0.771	1.013	0.998	136118730.294	-4969936.069	108606240.666	0.161
229	k(13x110)x(13x66)n10	06-Mar-2017	E4	38	156.464	143.609	17412.537	0	274.563	1.4	0.769	1.024	0.991	104836763.764	2348860.134	121819142.168	0.161
230	k(13x110)x(13x66)n10	06-Mar-2017	E4	39	158.348	142.71	17520.51	0	274.563	1.426	0.717	1.044	0.987	98631657.335	819959.955	107851397.475	0.161
231	k(13x110)x(13x66)n10	06-Mar-2017	E4	43	161.126	141.915	16935.35	0	274.563	1.459	0.684	1.843	0.974	100164229.447	-12073657.033	102657196.244	0.163
232	k(13x110)x(13x66)n10	06-Mar-2017	E4	48	155.937	144.343	17480.707	0	274.563	1.388	0.757	1.023	0.993	105341847.08	-2741571.597	115690965.07	0.16
233	k(13x110)x(13x66)n10	06-Mar-2017	E4	51	148.846	139.256	16054.635	0	274.563	1.374	0.768	1.02	0.997	99647949.337	3485830.716	92306962.114	0.16
234	k(13x110)x(13x66)n10	06-Mar-2017	E4	53	154.953	137.962	16570.711	0	274.563	1.443	0.748	1.046	0.989	93801464.885	6201544.226	100227205.071	0.161
235	k(13x110)x(13x66)n10	06-Mar-2017	E4	55	153.296	138.616	16425.679	0	274.563	1.422	0.773	1.037	0.996	96320356.378	5677198.993	106034694.857	0.16
236	k(13x110)x(13x66)n10	06-Mar-2017	E4	57	161.478	139.362	14639.543	0	274.563	1.49	0.64	2.959	0.948	100479244.12	9838114.794	72400027.847	0.17
237	k(13x110)x(13x66)n10	06-Mar-2017	E4	65	144.763	137.246	15407.709	0	274.563	1.356	0.763	1.011	0.996	90761989.128	3914409.765	86828907.715	0.16
238	k(13x110)x(13x66)n10	06-Mar-2017	E4	68	155.201	139.68	16832.866	0	274.563	1.428	0.637	1.117	0.944	97532389.645	-5030457.923	59755002.5	0.174
239	k(13x110)x(13x66)n11	20-Feb-2017	C5	1	152.938	125.682	14798.3	0	301.059	1.565	0.775	1.034	0.998	68192179.087	-3008416.864	100944648.016	0.162
240	k(13x110)x(13x66)n11	20-Feb-2017	C5	2	152.903	130.842	15459.866	0	301.059	1.503	0.754	1.023	0.985	92923719.364	-12805265.82	87407597.072	0.162
241	k(13x110)x(13x66)n11	20-Feb-2017	C5	4	158.124	121.555	14780.457	0	301.059	1.673	0.748	1.065	0.969	77858597.428	-17894477.229	87565188.646	0.165
242	k(13x110)x(13x66)n11	20-Feb-2017	C5	12	153.596	132.067	15599.408	0	301.059	1.496	0.738	1.033	0.982	91726508.521	-12620056.676	89959935.351	0.162
243	k(13x110)x(13x66)n11	20-Feb-2017	C5	13	155.012	132.999	15887.642	0	301.059	1.499	0.706	1.07	0.953	84697685.593	-18620298.071	91521832.255	0.167
244	k(13x110)x(13x66)n11	20-Feb-2017	C5	18	152.17	130.217	15245.292	0	301.059	1.503	0.754	1.024	0.988	92713076.691	13470829.155	85548532.672	0.161
245	k(13x110)x(13x66)n11	20-Feb-2017	C5	20	154.02	129.658	15395.356	0	301.059	1.527	0.78	1.032	0.994	103203133.383	7537699.587	79206889.388	0.161
246	k(13x110)x(13x66)n11	20-Feb-2017	C5	21	154.953	130.11	15519.8	0	301.059	1.532	0.768	1.04	0.995	106738832.841	-8628048.451	79041183.667	0.162
247	k(13x110)x(13x66)n11	20-Feb-2017	C5	22	157.037	130.734	15869.799	0	301.059	1.544	0.761	1.028	0.983	106942329.685	13897062.828	84466264.94	0.163
248	k(13x110)x(13x66)n11	20-Feb-2017	C5	23	143.43	119.301	13146.674	0	301.059	1.547	0.755	1.034	0.985	63654604.591	11467279.933	69624424.702	0.162
249	k(13x110)x(13x66)n11	20-Feb-2017	C5	28	154.953	125.822	15003.267	0	301.059	1.584	0.78	1.031	0.99	99221996.33	11372863.04	75058008.361	0.162
250	k(13x110)x(13x66)n11	20-Feb-2017	C5	29	151.997	127.004	14812.941	0	301.059	1.538	0.762	1.048	0.988	88143478.189	12806370.361	80401342.765	0.161
251	k(13x110)x(13x66)n11	20-Feb-2017	C5	31	160.038	133.58	16398.685	0	301.059	1.54	0.763	1.072	0.984	112354731.639	13731369.985	92985261.105	0.162
252	k(13x110)x(13x66)n11	20-Feb-2017	C5	32	152.244	122.594	14313.793	0	301.059	1.598	0.739	1.042	0.982	73000449.001	-14160369.841	84183505.934	0.162
253	k(13x110)x(13x66)n11	20-Feb-2017	C5	34	148.92	127.513	14604.314	0	301.059	1.502	0.759	1.024	0.99	84154770.113	-11414733.536	79585883.882	0.161
254	k(13x110)x(13x66)n11	20-Feb-2017	C5	35	134.997	124.7	12928.897	0	301.059	1.394	0.742	1.045	0.978	63740376.226	-4092751.539	58060086.795	0.163
255	k(13x110)x(13x66)n11	20-Feb-2017	C5	37	149.843	124.181	14336.668	0	301.059	1.553	0.782	1.03	0.998	64615902.708	4363386.068	94649260.848	0.162
256	k(13x110)x(13x66)n11	20-Feb-2017	C5	38	145.243	130.757	14566.798	0	301.059	1.429	0.765	1.034	0.996	88154870.768	6576247.768	73770233.412	0.16
257	k(13x110)x(13x66)n11	20-Feb-2017	C5	39	162.258	141.578	17730.052	0	301.059	1.473	0.779	1.027	0.994	133824080.533	-4849814.53	103842661.149	0.161
258	k(13x110)x(13x66)n11	20-Feb-2017	C5	41	158.475	125.968	15315.291	0	301.059	1.618	0.718	1.064	0.984	100251749.399	10436778.611	74496097.057	0.163
259	k(13x110)x(13x66)n11	20-Feb-2017	C5	44	153.798	132.147	15625.944	0	301.059	1.497	0.763	1.058	0.995	106991786.657	6543111.319	79534347.765	0.162
260	k(13x110)x(13x66)n11	20-Feb-2017	C5	45	147.698	125.383	14233.728	0	301.059	1.516	0.758	1.049	0.989	73627749.326	11095605.514	81742363.351	0.161
261	k(13x110)x(13x66)n11	20-Feb-2017	C5	48	159.901	128.487	15835.485	0	301.059	1.6	0.743	1.039	0.976	87819731.518	-17845453.731	102940700.278	0.164
262	k(13x110)x(13x66)n11	20-Feb-2017	C5	53	152.488	124.074	14440.524	0	301.059	1.581	0.737	1.066	0.976	63804332.286	-4580020.024	87623959.41	0.165
263	k(13x110)x(13x66)n11	20-Feb-2017	C5	54	150.582	123.858	14107.911	0	301.059	1.564	0.738	1.225	0.981	67480699.865	9331734.376	82472080.734	0.163
264	k(13x110)x(13x66)n11	20-Feb-2017	C5	55	142.991	124.096	13629.809	0	301.059	1.482	0.78	1.06	0.998	79262867.984	3219201.833	62699522.65	0.161
265	k(13x110)x(13x66)n11	20-Feb-2017	C5	56	153.119	124.058	14573.661	0	301.059	1.588	0.746	1.053	0.98	87905689.312	-16012195.437	76651209.812	0.163
266	k(13x110)x(13x66)n11	20-Feb-2017	C5	57	146.218	121.991	13654.514	0	301.059	1.543	0.744	1.052	0.981	78981336.246	-11330225.718	63255907.454	0.163
267	k(13x110)x(13x66)n11	20-Feb-2017	C5	58	151.859	128.181	14942.417	0	301.059	1.524	0.761	1.045	0.998	98677864.585	4007797.925	72788456.186	0.161
268	k(13x110)x(13x66)n11	20-Feb-2017	C5	60	151.637	124.473	14541.177	0	301.059	1.567	0.756	1.042	0.976	92643406.546	12944408.689	67761640.201	0.165
269	k(13x110)x(13x66)n11	20-Feb-2017	C5	61	154.966	126.205	15066.404	0	301.059	1.58	0.734	1.032	0.973	93301013.39	18517597.643	81558991.82	0.164
270	k(13x110)x(13x66)n11	20-Feb-2017	C5	62	151.569	128.416	14973.986	0	301.059	1.518	0.763	1.026	0.998	72588032.877	-4122084.343	99875924.405	0.161
271	k(13x110)x(13x66)n11	20-Feb-2017	C5	63	141.236	121.872	13234.516	0	301.059	1.492	0.758	1.029	0.992	60372726.52	-8321893.901	74433229.828	0.161
272	k(13x110)x(13x66)n11	20-Feb-2017	C5	64	149.122	131.203	15018.822	0	301.059	1.462	0.759	1.034	0.995	80230641.987	-8483765.88	92300792.224	0.16
273	k(13x110)x(13x66)n11	20-Feb-2017	C5	65	148.666	124.811	14289.087	0	301.059	1.532	0.777	1.026	0.998	64748738.849	2341605.934	92404556.396	0.162
274	k(13x110)x(13x66)n11	20-Feb-2017	C5	66	163.723	128.997	16127.379	0	301.059	1.631	0.766	1.122	0.99	125070859.073	7272883.218	76979818.455	0.165
275	k(13x110)x(13x66)n11	20-Feb-2017	C5	67	150.896	126.534	14070.853	0	301.059	1.535	0.671	1.109	0.997	61895438.809	-2183272.372	91573542.466	0.163
276	k(13x110)x(13x66)n11	20-Feb-2017	C5	68	148.754	133.995	15324.899	0	301.059	1.427	0.775	1.037	0.998	99570255.641	-4117460.94	79980936.369	0.16
277	k(13x110)x(13x66)n11	20-Feb-2017	C5	70	154.364	122.987	14607.059	0	301.059	1.615	0.755	1.037	0.977	85314245.84	17369765.394	80240666.449	0.163
278	k(13x110)x(13x66)n11	20-Feb-2017	C5	71	155.726	122.166	14664.249	0	301.059	1.638	0.781	1.031	0.978	76739842.321	16341792.541	90263023.69	0.163
279	k(13x110)x(13x66)n11	20-Feb-2017	C5	72	153.868	120.578	14267.126	0	301.059	1.642	0.751	1.055	0.979	89534842.446	-15923640.096	69581538.824	0.164
280	k(13x110)x(13x66)n11	20-Feb-2017	C5	73	151.913	128.158	14997.776	0	301.059	1.525	0.769	1.028	0.996	73844389.389	-6844295.641	99503793.72	0.162
281	k(13x110)x(13x66)n11	20-Feb-2017	C5	74	153.493	129.302	15265.88	0	301.059	1.527	0.756	1.03	0.987	84458417.108	-14038979.408	94948700.456	0.162
282	k(13x110)x(13x66)n11	20-Feb-2017	C5	76	157.649	122.152	14831.699	0	301.059	1.66	0.744	1.038	0.978	92087255.022	16732103.215	77609288.194	0.163
283	k(13x110)x(13x66)n11	20-Feb-2017	C5	78	148.715	126.617	14342.158	0	301.059	1.511	0.75	1.069	0.981	84342109.604	10305235.001	72367998.83	0.163
284	k(13x110)x(13x66)n11	20-Feb-2017	C5	79	151.949	124.509	14570.001	0	301.059	1.57	0.741	1.039	0.99	65828260.727	-1357450.259	95108848.798	0.163
285	k(13x110)x(13x66)n11	20-Feb-2017	C5	83	132.581	112.864	11447.008	0	301.059	1.514	0.771	1.045	0.998	58140917.764	-1477363.366	42740889.992	0.161
286	k(13x110)x(13x66)n11	20-Feb-2017	C5	84	161.342	119.591	14817.973	0	301.059	1.736	0.728	1.05	0.954	85211088.061	-24963896.48	88145739.668	0.167
287	k(13x110)x(13x66)n11	27-Feb-2017	D5	2	144.822	121.045	13289.418	0	301.059	1.539	0.73	1.261	0.983	54114881.95	-7420627.755	73649799.281	0.164
288	k(13x110)x(13x66)n11	27-Feb-2017	D5	3	146.01	115.787	12737.198	0	301.059	1.623	0.746	1.362	0.994	52900466.433	2752392.251	70959144.808	0.162
289	k(13x110)x(13x66)n11	27-Feb-2017	D5	4	143.454	116.654	12169.423	0	301.059	1.583	0.724	1.856	0.98	42961582.246	1743630.838	69195941.15	0.167
290	k(13x110)x(13x66)n11	27-Feb-2017	D5	5	148.754	130.557	15018.822	0	301.059	1.466	0.781	1.021	0.998	73517548.157	609845.677	98643960.43	0.161
291	k(13x110)x(13x66)n11	27-Feb-2017	D5	7	152.371	131.313	15503.33	0	301.059	1.491	0.769	1.025	0.995	79035631.325	-2430009.661	102669857.293	0.161
292	k(13x110)x(13x66)n11	27-Feb-2017	D5	8	147.331	127.821	13622.946	0	301.059	1.481	0.72	1.915	0.979	77843625.044	6699252.949	65148941.733	0.163
293	k(13x110)x(13x66)n11	27-Feb-2017	D5	9	153.387	138.082	16360.254	0	301.059	1.427	0.739	1.098	0.987	91565181.382	7167355.103	94969371.742	0.161
294	k(13x110)x(13x66)n11	27-Feb-2017	D5	10	142.919	127.1	14096.931	0	301.059	1.446	0.763	1.018	0.988	66605431.239	3252148.899	81965160.599	0.162
295	k(13x110)x(13x66)n11	27-Feb-2017	D5	12	149.006	129.744	14890.261	0	301.059	1.477	0.758	1.037	0.989	77590583.002	10073523.772	90326378.379	0.161
296	k(13x110)x(13x66)n11	27-Feb-2017	D5	13	148.145	121.902	13702.553	0	301.059	1.563	0.725	1.348	0.979	71183039.535	10312451.423	66735773.545	0.163
297	k(13x110)x(13x66)n11	27-Feb-2017	D5	14	146.285	120.632	13024.517	0	301.059	1.559	0.739	2.17	0.987	54583242.189	-6262925.105	76614128.066	0.164
298	k(13x110)x(13x66)n11	27-Feb-2017	D5	15	162.431	126.779	15881.694	0	301.059	1.648	0.724	1.114	0.985	109759262.371	-953184.182	69510071.585	0.166
299	k(13x110)x(13x66)n11	27-Feb-2017	D5	16	143.071	124.886	13540.593	0	301.059	1.474	0.681	1.338	0.948	67714587.983	-10766080.713	53495431.626	0.169
300	k(13x110)x(13x66)n11	27-Feb-2017	D5	18	148.5	125.626	14423.596	0	301.059	1.521	0.761	1.029	0.984	66188751.676	7225978.897	91471462.438	0.164
301	k(13x110)x(13x66)n11	27-Feb-2017	D5	20	152.395	119.505	13903.402	0	301.059	1.641	0.727	1.25	0.972	80261859.575	14500858.976	66841157.351	0.164
302	k(13x110)x(13x66)n11	27-Feb-2017	D5	22	154.113	125.655	15005.097	0	301.059	1.576	0.765	1.021	0.984	76597410.099	13820724.318	94391603.968	0.163
303	k(13x110)x(13x66)n11	27-Feb-2017	D5	25	149.742	126.804	14695.817	0	301.059	1.519	0.768	1.026	0.997	91815494.072	2742779.892	70398320.335	0.161
304	k(13x110)x(13x66)n11	27-Feb-2017	D5	26	144.521	122.673	13690.201	0	301.059	1.515	0.749	1.034	0.987	66420718.787	9579483.887	73858674.218	0.162
305	k(13x110)x(13x66)n11	27-Feb-2017	D5	28	145.449	125.627	14079.545	0	301.059	1.489	0.755	1.044	0.991	81695787.528	7512578.627	67360004.091	0.161
306	k(13x110)x(13x66)n11	27-Feb-2017	D5	29	145.229	115.116	12925.237	0	301.059	1.624	0.745	1.054	0.982	68794288.059	8555223.66	53285728.494	0.163
307	k(13x110)x(13x66)n11	27-Feb-2017	D5	35	142.823	125.517	13864.056	0	301.059	1.463	0.742	1.061	0.985	67260798.512	-8808021.67	72238839.298	0.162
308	k(13x110)x(13x66)n11	27-Feb-2017	D5	37	148.304	115.685	13188.765	0	301.059	1.649	0.784	1.103	0.997	53060047.854	3098464.605	82633174.298	0.164
309	k(13x110)x(13x66)n11	27-Feb-2017	D5	38	151.032	124.381	14543.465	0	301.059	1.561	0.773	1.03	0.989	94098888.374	6989315.635	64298215.325	0.164
310	k(13x110)x(13x66)n11	27-Feb-2017	D5	39	146.783	116.697	12815.891	0	301.059	1.62	0.731	1.278	0.979	56567308.877	11558523.201	71491380.115	0.164
311	k(13x110)x(13x66)n11	27-Feb-2017	D5	42	141.382	118.176	12806.74	0	301.059	1.539	0.711	1.298	0.965	59420106.14	-8993998.174	52806207.081	0.165
312	k(13x110)x(13x66)n11	27-Feb-2017	D5	43	153.91	119.942	14301.897	0	301.059	1.651	0.755	1.04	0.993	90017734.806	-5633425.744	62349287.105	0.163
313	k(13x110)x(13x66)n11	27-Feb-2017	D5	44	142.765	125.457	13838.893	0	301.059	1.464	0.761	1.02	0.994	78819375.99	-7688859.617	67931360.637	0.161
314	k(13x110)x(13x66)n11	27-Feb-2017	D5	53	139.812	123.728	13376.346	0	301.059	1.453	0.753	1.021	0.991	70582605.105	-7289647.947	65088252.966	0.161
315	k(13x110)x(13x66)n11	27-Feb-2017	D5	56	149.741	130.809	15125.881	0	301.059	1.472	0.755	1.029	0.989	84546284.879	-10791274.703	87342259.32	0.161
316	k(13x110)x(13x66)n11	27-Feb-2017	D5	57	141.534	125.038	13703.469	0	301.059	1.456	0.758	1.02	0.991	67702435.447	7308592.601	72660756.135	0.161
317	k(13x110)x(13x66)n11	27-Feb-2017	D5	58	146.072	131.255	14761.242	0	301.059	1.431	0.77	1.12	0.995	88889423.349	-389914.37	73331374.639	0.161
318	k(13x110)x(13x66)n11	27-Feb-2017	D5	62	140.601	116.309	12639.29	0	301.059	1.556	0.76	1.036	0.987	47685912.256	-3791186.853	69687153.346	0.164
319	k(13x110)x(13x66)n11	27-Feb-2017	D5	65	150.185	127.513	14818.888	0	301.059	1.515	0.711	1.057	0.968	83145220.985	9687762.741	65609900.001	0.166
320	k(13x110)x(13x66)n11	27-Feb-2017	D5	71	148.969	124.661	14381.962	0	301.059	1.537	0.759	1.028	0.98	68193067.529	8536856.49	87367442.01	0.164
321	k(13x110)x(13x66)n11	27-Feb-2017	D5	74	150.089	122.029	14201.244	0	301.059	1.582	0.739	1.037	0.98	78198931.644	11055684.376	67975075.745	0.163
322	k(13x110)x(13x66)n11	27-Feb-2017	D5	78	145.983	121.351	13710.789	0	301.059	1.548	0.753	1.028	0.988	74454613.093	-7831223.199	64277596.095	0.161
323	k(13x110)x(13x66)n11	27-Feb-2017	D5	79	157.653	147.483	18053.515	0	301.059	1.373	0.645	1.107	0.92	94746212.314	-19753920.166	91448348.268	0.173
324	k(13x110)x(13x66)n11	27-Feb-2017	D5	80	141.16	120.966	11589.295	0	301.059	1.502	0.667	2.009	0.956	53814316.578	-8907109.694	47992444.038	0.167
325	k(13x110)x(13x66)n11	27-Feb-2017	D5	81	148.236	122.684	12275.566	0	301.059	1.554	0.67	2.734	0.945	53361654.6	11468771.872	68369335.717	0.17
326	k(13x110)x(13x66)n11	27-Feb-2017	D5	82	149.924	122.658	14173.793	0	301.059	1.573	0.668	1.179	0.954	47965658.292	5295622.238	77460118.347	0.172
327	k(13x110)x(13x66)n11	27-Feb-2017	D5	83	154.053	120.559	14256.603	0	301.059	1.644	0.729	1.106	0.972	82659353.522	14560598.883	66882941.273	0.165
328	k(13x110)x(13x66)n11	27-Feb-2017	D5	85	152.436	128.099	15060.913	0	301.059	1.531	0.745	1.076	0.984	83230124.592	-15170287.66	91583597.299	0.162
329	k(13x110)x(13x66)n11	27-Feb-2017	D5	88	145.792	130.482	14753.921	0	301.059	1.437	0.75	1.02	0.986	80324898.719	-8318070.742	81738225.234	0.161
330	k(13x110)x(13x66)n11	27-Feb-2017	D5	89	147.828	119.216	13565.757	0	301.059	1.595	0.756	1.149	0.982	67735293.731	12810524.069	74455837.204	0.162
331	k(13x110)x(13x66)n11	27-Feb-2017	D5	92	143.69	122.826	12562.428	0	301.059	1.505	0.672	1.969	0.963	56531758.515	-10319429.974	60472634.272	0.165
332	k(13x110)x(13x66)n11	27-Feb-2017	D5	93	142.405	119.096	12933.472	0	301.059	1.539	0.715	1.251	0.972	60601583.364	-11554300.844	62976962.523	0.164
333	k(13x110)x(13x66)n11	06-Mar-2017	F1	1	134.128	109.269	10991.781	0	301.059	1.582	0.724	1.239	0.971	41752949.669	9845139.415	52626437.937	0.165
334	k(13x110)x(13x66)n11	06-Mar-2017	F1	3	151.441	122.949	14406.668	0	301.059	1.584	0.706	1.055	0.961	71625942.676	14993631.941	71449763.512	0.166
335	k(13x110)x(13x66)n11	06-Mar-2017	F1	4	160.358	129.604	15956.269	0	301.059	1.591	0.711	1.131	0.964	92721600.484	-16289277.643	82286223.774	0.165
336	k(13x110)x(13x66)n11	06-Mar-2017	F1	5	146.165	121.686	12829.616	0	301.059	1.545	0.721	1.931	0.982	52439297.462	-3068486.699	74145174.595	0.165
337	k(13x110)x(13x66)n11	06-Mar-2017	F1	9	153.868	132.144	15695.028	0	301.059	1.498	0.754	1.033	0.981	101209290.875	-8347234.823	81396894.879	0.163
338	k(13x110)x(13x66)n11	06-Mar-2017	F1	10	151.834	112.874	12261.841	0	301.059	1.733	0.699	2.147	0.963	67909743.106	-12123095.356	51050285.373	0.167
339	k(13x110)x(13x66)n11	06-Mar-2017	F1	12	151.347	123.482	13946.409	0	301.059	1.576	0.683	1.423	0.974	54495517.439	-652023.458	80722579.362	0.167
340	k(13x110)x(13x66)n11	06-Mar-2017	F1	14	150.497	114.276	12959.55	0	301.059	1.697	0.742	1.14	0.98	45521312.844	685555.056	76902651.108	0.168
341	k(13x110)x(13x66)n11	06-Mar-2017	F1	15	153.081	121.417	14081.375	0	301.059	1.622	0.711	1.418	0.979	71075975.312	-12528035.853	77978515.117	0.163
342	k(13x110)x(13x66)n11	06-Mar-2017	F1	17	153.202	123.733	14390.197	0	301.059	1.592	0.753	1.161	0.982	78395480.789	-14763270.979	81026237.199	0.162
343	k(13x110)x(13x66)n11	06-Mar-2017	F1	18	152.358	132.368	15110.783	0	301.059	1.481	0.745	1.499	0.992	76040304.23	5715711.35	95637740.954	0.162
344	k(13x110)x(13x66)n11	06-Mar-2017	F1	19	131.106	119.643	12009.293	0	301.059	1.412	0.752	1.046	0.994	55011451.45	-4925434.256	54518161.636	0.16
345	k(13x110)x(13x66)n11	06-Mar-2017	F1	22	158.448	132.865	15934.308	0	301.059	1.534	0.738	1.264	0.99	88856625.989	11833349.12	105559041.211	0.161
346	k(13x110)x(13x66)n11	06-Mar-2017	F1	23	150.136	120.86	14006.801	0	301.059	1.598	0.709	1.063	0.961	62363436.887	-11913016.255	69349151.167	0.166
347	k(13x110)x(13x66)n11	06-Mar-2017	F1	25	147.511	119.283	13576.28	0	301.059	1.591	0.735	1.048	0.975	70748232.366	-11224308.515	61811531.093	0.164
348	k(13x110)x(13x66)n11	06-Mar-2017	F1	26	154.471	121.531	14406.21	0	301.059	1.636	0.758	1.05	0.99	96198448.901	7508233.056	63961067.885	0.164
349	k(13x110)x(13x66)n11	06-Mar-2017	F1	27	161.58	119.979	14796.47	0	301.059	1.733	0.688	1.096	0.963	89114476.788	-12927807.737	60085553.767	0.169
350	k(13x110)x(13x66)n11	06-Mar-2017	F1	29	153.329	133.125	15521.173	0	301.059	1.482	0.74	1.193	0.989	93110950.013	-10968244.278	88359115.506	0.161
351	k(13x110)x(13x66)n11	06-Mar-2017	F1	30	141.65	117.436	12533.604	0	301.059	1.554	0.718	1.244	0.983	55494993.087	-7733193.006	60472133.101	0.162
352	k(13x110)x(13x66)n11	06-Mar-2017	F1	32	149.875	121.645	13542.881	0	301.059	1.584	0.725	1.828	0.982	81146361.376	2094367.057	54867994.237	0.165
353	k(13x110)x(13x66)n11	06-Mar-2017	F1	34	154.864	129.007	15367.906	0	301.059	1.543	0.695	1.162	0.96	74550063.317	14858707.031	82683265.483	0.166
354	k(13x110)x(13x66)n11	06-Mar-2017	F1	42	148.992	124.167	13962.422	0	301.059	1.543	0.702	1.387	0.965	69420152.672	-11592571.625	68342855.698	0.165
355	k(13x110)x(13x66)n11	06-Mar-2017	F1	43	143.971	119.585	13135.693	0	301.059	1.55	0.714	1.228	0.972	56995974.471	-9622321.639	64854708.209	0.164
356	k(13x110)x(13x66)n11	06-Mar-2017	F1	44	150.436	131.291	15138.233	0	301.059	1.474	0.733	1.069	0.986	82063227.305	-9465159.562	91379477.783	0.162
357	k(13x110)x(13x66)n11	06-Mar-2017	F1	45	136.683	119.284	12552.363	0	301.059	1.475	0.76	1.029	0.995	52685190.093	4578655.226	66466032.95	0.161
358	k(13x110)x(13x66)n11	06-Mar-2017	F1	47	138.153	126.313	13339.745	0	301.059	1.408	0.747	1.299	0.993	60965884.878	-2091634.806	69777164.93	0.161
359	k(13x110)x(13x66)n11	06-Mar-2017	F1	49	152.081	126.34	14784.575	0	301.059	1.549	0.723	1.053	0.98	86095251.119	12102322.852	74433473.579	0.163
360	k(13x110)x(13x66)n11	06-Mar-2017	F1	51	152.676	127.157	14955.228	0	301.059	1.544	0.758	1.034	0.998	72053500.424	-447160.077	99161781.098	0.161
361	k(13x110)x(13x66)n11	06-Mar-2017	F1	52	148.789	125.603	14389.282	0	301.059	1.524	0.734	1.075	0.982	72531205.678	-11649069.754	81752224.331	0.162
362	k(13x110)x(13x66)n11	06-Mar-2017	F1	54	154.777	123.34	14295.035	0	301.059	1.615	0.736	1.449	0.979	77333765.12	-12827657.407	78145082.38	0.163
363	k(13x110)x(13x66)n11	06-Mar-2017	F1	56	140.249	128.096	13858.566	0	301.059	1.408	0.718	1.053	0.982	71494687.09	3172012.238	58337848.594	0.163
364	k(13x110)x(13x66)n11	06-Mar-2017	F1	57	154.127	125.072	14769.019	0	301.059	1.586	0.732	1.139	0.981	83519839.792	14246476.485	80881601.097	0.162
365	k(13x110)x(13x66)n11	06-Mar-2017	F1	58	149.227	123.774	14100.591	0	301.059	1.55	0.748	1.155	0.986	76373853.99	10255971.843	72435662.415	0.161
366	k(13x110)x(13x66)n11	06-Mar-2017	F1	59	148.366	131.456	14952.94	0	301.059	1.453	0.752	1.047	0.994	77455194.331	-7170374.491	90328425.925	0.161
367	k(13x110)x(13x66)n11	06-Mar-2017	F1	61	153.293	127.483	15035.75	0	301.059	1.547	0.74	1.048	0.98	83056383.319	11292481.772	81952312.723	0.162
368	k(13x110)x(13x66)n11	06-Mar-2017	F1	62	144.193	120.272	13180.53	0	301.059	1.543	0.74	1.185	0.982	58194203.588	-8480651.027	66292900.734	0.162
369	k(13x110)x(13x66)n11	06-Mar-2017	F1	70	152.358	132.081	14931.894	0	301.059	1.484	0.684	1.126	0.978	90324666.887	10934033.437	73086028.651	0.164
370	k(13x110)x(13x66)n11	06-Mar-2017	F1	71	156.378	126.996	15208.233	0	301.059	1.584	0.712	1.225	0.977	91245525.022	11002668.245	72480355.236	0.164
371	k(13x110)x(13x66)n11	06-Mar-2017	F1	73	155.255	130.988	15708.754	0	301.059	1.524	0.708	1.074	0.977	94077206.617	4810158.999	66188787.921	0.165
372	k(13x110)x(13x66)n11	06-Mar-2017	F1	74	152.742	121.225	14101.048	0	301.059	1.622	0.732	1.065	0.977	76373901.269	-15972988.972	77802091.132	0.163
373	k(13x110)x(13x66)n11	06-Mar-2017	F1	75	154.598	121.825	14029.676	0	301.059	1.633	0.698	1.545	0.984	60698328.592	-5044616.481	82909146.863	0.164
374	k(13x110)x(13x66)n11	06-Mar-2017	F1	78	150.276	126.883	14600.654	0	301.059	1.524	0.744	1.075	0.989	66658810.433	3962855.901	87554933.874	0.162
375	k(13x110)x(13x66)n11	06-Mar-2017	F1	79	154.87	122.499	14602.027	0	301.059	1.626	0.714	1.118	0.972	65700812.938	13498770.933	86903141.117	0.165
376	k(13x110)x(13x66)n11	06-Mar-2017	F1	81	150.679	118.599	13588.175	0	301.059	1.636	0.73	1.125	0.99	82358338.01	3332699.182	54167482.669	0.164
377	k(13x110)x(13x66)n11	06-Mar-2017	F1	82	140.837	123.996	13131.118	0	301.059	1.461	0.724	1.496	0.984	65761171.827	-3677188.398	57619927.46	0.162
378	k(13x110)x(13x66)n11	06-Mar-2017	F1	83	134.61	129.429	13435.823	0	301.059	1.338	0.748	1.06	0.993	65984786.709	3084697.237	63720403.746	0.16
379	k(13x110)x(13x66)n11	06-Mar-2017	F1	84	157.618	120.819	14544.837	0	301.059	1.679	0.69	1.221	0.967	79840839.492	-13069603.846	69293935.885	0.165
380	k(13x110)x(13x66)n11	06-Mar-2017	F1	85	146.568	119.349	13432.163	0	301.059	1.58	0.746	1.055	0.991	74077094.394	3278552.355	56493625.711	0.162
381	k(13x110)x(13x66)n11	06-Mar-2017	F1	90	149.79	131.316	15216.468	0	301.059	1.467	0.761	1.024	0.986	82518076.856	-8345207.464	90865869.041	0.162
382	k(13x110)x(13x66)n11	06-Mar-2017	F1	91	142.084	119.632	12317.2	0	301.059	1.529	0.72	1.741	0.992	49087923.866	-1767277.024	67756735.871	0.163
383	k(13x110)x(13x66)n11	06-Mar-2017	F1	92	148.083	128.772	14432.746	0	301.059	1.479	0.731	1.301	0.984	63783999.725	-291992.026	84226055.81	0.163
384	k(13x110)x(13x66)n11	06-Mar-2017	F1	93	135.998	114.545	11797.464	0	301.059	1.529	0.729	1.217	0.977	52062934.374	-8675727.687	49368675.618	0.163
385	k(13x110)x(13x66)n12	20-Feb-2017	C6	1	150.345	127.904	14615.752	0	319.677	1.513	0.74	1.081	0.986	80647000.704	-12731252.502	83339446.52	0.161
386	k(13x110)x(13x66)n12	20-Feb-2017	C6	2	156.065	132.818	16022.609	0	319.677	1.511	0.763	1.023	0.986	98723797.104	15754848.404	98380568.039	0.161
387	k(13x110)x(13x66)n12	20-Feb-2017	C6	4	159.679	134.097	16427.966	0	319.677	1.53	0.737	1.053	0.981	104621157.867	-17651325.104	102015444.769	0.162
388	k(13x110)x(13x66)n12	20-Feb-2017	C6	6	150.891	126.236	14669.281	0	319.677	1.538	0.775	1.031	0.994	98108924.781	-7375654.55	68583770.639	0.163
389	k(13x110)x(13x66)n12	20-Feb-2017	C6	8	148.969	121.408	13896.54	0	319.677	1.578	0.753	1.04	0.987	83956316.827	8593376.362	62057271.563	0.163
390	k(13x110)x(13x66)n12	20-Feb-2017	C6	9	147.717	130.866	14880.195	0	319.677	1.452	0.782	1.027	0.997	77414248	-6169650.401	91459350.996	0.16
391	k(13x110)x(13x66)n12	20-Feb-2017	C6	12	157.775	122.4	14785.947	0	319.677	1.659	0.739	1.092	0.973	78623353.323	-15851498.706	85495502.631	0.164
392	k(13x110)x(13x66)n12	20-Feb-2017	C6	17	149.632	121.833	14066.735	0	319.677	1.58	0.753	1.044	0.98	58010919.366	6201880.852	90317706.484	0.166
393	k(13x110)x(13x66)n12	20-Feb-2017	C6	18	151.368	128.504	14934.182	0	319.677	1.515	0.761	1.042	0.995	98851482.281	-7825283.154	73067532.395	0.162
394	k(13x110)x(13x66)n12	20-Feb-2017	C6	19	150.987	127.902	14827.124	0	319.677	1.519	0.765	1.034	0.996	71629366.207	5726361.121	96929047.202	0.162
395	k(13x110)x(13x66)n12	20-Feb-2017	C6	22	155.736	131.861	15736.662	0	319.677	1.519	0.77	1.068	0.996	109926022.872	3640252.393	79762653.644	0.162
396	k(13x110)x(13x66)n12	20-Feb-2017	C6	28	158.877	130.542	15911.433	0	319.677	1.565	0.748	1.06	0.99	80938763.689	-3609708.401	111124699.978	0.163
397	k(13x110)x(13x66)n12	20-Feb-2017	C6	33	154.048	130.443	15356.468	0	319.677	1.519	0.749	1.082	0.987	82690179.463	-13700619.236	98687118.757	0.162
398	k(13x110)x(13x66)n12	20-Feb-2017	C6	35	166.164	127.764	16328.228	0	319.677	1.672	0.756	1.046	0.972	103840298.828	-22295854.815	101926065.264	0.164
399	k(13x110)x(13x66)n12	20-Feb-2017	C6	39	152.939	119.598	13756.54	0	319.677	1.646	0.721	1.112	0.961	78440617.866	19026619.408	67997714.975	0.166
400	k(13x110)x(13x66)n12	20-Feb-2017	C6	40	156.937	131.432	15685.421	0	319.677	1.537	0.74	1.103	0.983	99424713.282	-13681729.694	88323733.296	0.162
401	k(13x110)x(13x66)n12	20-Feb-2017	C6	41	151.061	124.581	14498.171	0	319.677	1.561	0.738	1.041	0.973	78861985.966	-16116178.879	81486132.597	0.164
402	k(13x110)x(13x66)n12	20-Feb-2017	C6	42	150.109	127.318	14674.771	0	319.677	1.516	0.766	1.057	0.997	72030523.355	-4038597.32	92858294.433	0.161
403	k(13x110)x(13x66)n12	20-Feb-2017	C6	45	153.596	127.626	15130.456	0	319.677	1.548	0.722	1.048	0.951	82879391	-19213303.843	85224108.617	0.167
404	k(13x110)x(13x66)n12	20-Feb-2017	C6	48	150.377	135.873	15677.643	0	319.677	1.424	0.763	1.046	0.99	83742063.455	6569930.949	100151525.918	0.161
405	k(13x110)x(13x66)n12	20-Feb-2017	C6	49	150.947	123.517	14376.015	0	319.677	1.571	0.756	1.029	0.979	89025984.577	15997209.526	72145719.139	0.163
406	k(13x110)x(13x66)n12	20-Feb-2017	C6	52	153.389	122.903	14383.335	0	319.677	1.606	0.741	1.073	0.986	82610886.262	11771413.971	75245178.272	0.162
407	k(13x110)x(13x66)n12	20-Feb-2017	C6	54	154.115	130.092	15492.349	0	319.677	1.523	0.762	1.025	0.984	91639216.085	15616833.318	92547514.163	0.162
408	k(13x110)x(13x66)n12	20-Feb-2017	C6	55	150.934	126.29	14616.21	0	319.677	1.538	0.744	1.042	0.982	74688521.857	-11858644.542	87010330.306	0.163
409	k(13x110)x(13x66)n12	20-Feb-2017	C6	56	160.579	131.751	16256.398	0	319.677	1.567	0.765	1.048	0.986	109711523.961	15371660.992	93845201.488	0.162
410	k(13x110)x(13x66)n12	20-Feb-2017	C6	61	150.831	129.124	14825.294	0	319.677	1.503	0.756	1.148	0.996	72006879.177	-6441890.898	95959127.825	0.161
411	k(13x110)x(13x66)n12	20-Feb-2017	C6	63	153.029	128.952	15203.658	0	319.677	1.527	0.733	1.052	0.973	99575869.129	13652337.668	72254537.259	0.166
412	k(13x110)x(13x66)n12	20-Feb-2017	C6	65	148.494	128.573	14725.555	0	319.677	1.485	0.797	1.026	0.999	70424323.974	-2699214.395	96373770.695	0.161
413	k(13x110)x(13x66)n12	20-Feb-2017	C6	66	148.5	132.951	15182.155	0	319.677	1.437	0.748	1.024	0.994	89744678.789	-9393944.353	86253633.826	0.16
414	k(13x110)x(13x66)n12	20-Feb-2017	C6	67	152.002	125.903	14684.837	0	319.677	1.552	0.739	1.051	0.973	73974160.195	14635084.811	89940139.933	0.164
415	k(13x110)x(13x66)n12	20-Feb-2017	C6	68	149.302	132.214	15268.167	0	319.677	1.453	0.765	1.025	0.989	88917918.656	7617502.692	84008341.672	0.161
416	k(13x110)x(13x66)n12	20-Feb-2017	C6	70	151.878	123.991	14521.962	0	319.677	1.577	0.744	1.034	0.977	89116038.057	14288989.363	68804697.907	0.164
417	k(13x110)x(13x66)n12	20-Feb-2017	C6	71	148.378	124.272	14213.139	0	319.677	1.536	0.76	1.023	0.992	89004543.842	-8545006.814	66675751.517	0.162
418	k(13x110)x(13x66)n12	27-Feb-2017	D6	2	151.032	117.527	13018.57	0	319.677	1.654	0.717	2.148	0.98	52624823.181	8451502.995	78486010.674	0.166
419	k(13x110)x(13x66)n12	27-Feb-2017	D6	3	150.428	128.974	15071.894	0	319.677	1.499	0.775	1.01	0.999	76228063.341	-3106159.617	97963579.086	0.161
420	k(13x110)x(13x66)n12	27-Feb-2017	D6	6	150.574	125.485	14580.981	0	319.677	1.544	0.764	1.044	0.986	66539245.995	-4698626.733	93144720.582	0.164
421	k(13x110)x(13x66)n12	27-Feb-2017	D6	8	154.272	126.332	14889.346	0	319.677	1.57	0.749	1.251	0.988	76714913.624	-8043886.121	86048766.728	0.161
422	k(13x110)x(13x66)n12	27-Feb-2017	D6	14	148.688	126.707	14576.406	0	319.677	1.509	0.721	1.068	0.976	66939568.451	12240171.73	84821075.853	0.164
423	k(13x110)x(13x66)n12	27-Feb-2017	D6	15	154.064	120.699	13201.575	0	319.677	1.643	0.686	2.19	0.978	55516140.222	-4955429.568	75056931.035	0.165
424	k(13x110)x(13x66)n12	27-Feb-2017	D6	16	139.897	124.02	13405.169	0	319.677	1.452	0.7	1.051	0.959	65553423.684	11280666.991	58412533.807	0.166
425	k(13x110)x(13x66)n12	27-Feb-2017	D6	18	144.948	119.778	13409.287	0	319.677	1.557	0.729	1.062	0.967	53541310.916	-10037578.75	73948523.895	0.167
426	k(13x110)x(13x66)n12	27-Feb-2017	D6	20	144.782	119.907	13315.496	0	319.677	1.554	0.717	1.114	0.974	74475508.551	-5568577.397	48962103.443	0.167
427	k(13x110)x(13x66)n12	27-Feb-2017	D6	21	153.149	122.533	14529.739	0	319.677	1.608	0.718	1.065	0.974	80548783.118	8904324.391	61173216.207	0.165
428	k(13x110)x(13x66)n12	27-Feb-2017	D6	22	149.669	110.205	11659.295	0	319.677	1.748	0.711	2.149	0.983	40834335.224	2091278.519	67462743.466	0.167
429	k(13x110)x(13x66)n12	27-Feb-2017	D6	23	135.261	121.013	12697.395	0	319.677	1.438	0.718	1.047	0.969	61010571.122	-7455922.23	48812705.709	0.165
430	k(13x110)x(13x66)n12	27-Feb-2017	D6	24	155.542	124.591	15029.802	0	319.677	1.605	0.71	1.052	0.95	75138688.525	20701164.954	83084313.797	0.168
431	k(13x110)x(13x66)n12	27-Feb-2017	D6	25	140.712	115.914	12355.174	0	319.677	1.563	0.726	1.341	0.984	62060801.199	8497429.145	53623139.712	0.162
432	k(13x110)x(13x66)n12	27-Feb-2017	D6	26	138.662	125.154	13442.685	0	319.677	1.425	0.787	1.012	0.997	72455838.727	4924700.667	64829159.93	0.16
433	k(13x110)x(13x66)n12	27-Feb-2017	D6	27	151.225	124.676	13578.11	0	319.677	1.56	0.713	2.44	0.98	64820656.77	8083183.096	75404234.688	0.163
434	k(13x110)x(13x66)n12	27-Feb-2017	D6	29	145.708	125.384	14085.035	0	319.677	1.494	0.766	1.13	0.994	83060419.483	-5106416.665	65586438.036	0.161
435	k(13x110)x(13x66)n12	27-Feb-2017	D6	36	149.948	125.327	14420.393	0	319.677	1.538	0.757	1.262	0.988	73758366.421	8475353.59	79698443.4	0.161
436	k(13x110)x(13x66)n12	27-Feb-2017	D6	37	153.296	128.609	15287.383	0	319.677	1.532	0.757	1.025	0.989	76715356.993	9322195.34	95738940.217	0.162
437	k(13x110)x(13x66)n12	27-Feb-2017	D6	39	145.664	125.627	14180.198	0	319.677	1.492	0.772	1.015	0.992	84727586.19	-8128890.505	68229658.916	0.161
438	k(13x110)x(13x66)n12	27-Feb-2017	D6	40	153.375	127.785	15047.646	0	319.677	1.544	0.743	1.063	0.989	88379896.721	11872814.657	84621392.235	0.161
439	k(13x110)x(13x66)n12	27-Feb-2017	D6	42	147.028	122.517	13968.827	0	319.677	1.544	0.735	1.036	0.976	77382541.525	11158381.033	62490977.555	0.164
440	k(13x110)x(13x66)n12	27-Feb-2017	D6	43	153.081	120.734	14343.531	0	319.677	1.631	0.759	1.03	0.992	95213430.755	-1059754.721	60238934.389	0.165
441	k(13x110)x(13x66)n12	27-Feb-2017	D6	45	158.043	122.159	13783.991	0	319.677	1.664	0.712	1.946	0.984	56410554.01	-2119552.25	89554239.166	0.166
442	k(13x110)x(13x66)n12	27-Feb-2017	D6	46	150.008	127.716	14489.936	0	319.677	1.509	0.75	1.673	0.988	77922283.827	9791903.525	82351062.628	0.161
443	k(13x110)x(13x66)n12	27-Feb-2017	D6	47	152.418	124.141	14622.157	0	319.677	1.578	0.769	1.13	0.994	70263792.001	7669859.259	95089695.522	0.162
444	k(13x110)x(13x66)n12	27-Feb-2017	D6	49	158.244	123.285	14566.341	0	319.677	1.651	0.736	1.321	0.978	70588677.626	7659480.89	83613170.413	0.163
445	k(13x110)x(13x66)n12	27-Feb-2017	D6	53	152.015	120.977	14266.211	0	319.677	1.615	0.745	1.031	0.979	71870057.809	12662960.716	77087701.315	0.163
446	k(13x110)x(13x66)n12	27-Feb-2017	D6	55	146.78	129.235	14577.778	0	319.677	1.46	0.766	1.241	0.995	85376267.612	5661733.795	75770397.322	0.16
447	k(13x110)x(13x66)n12	27-Feb-2017	D6	62	149.392	118.476	13687.456	0	319.677	1.623	0.732	1.03	0.97	68468362.225	15348683.825	73615324.739	0.164
448	k(13x110)x(13x66)n12	27-Feb-2017	D6	65	144.921	122.121	13210.726	0	319.677	1.528	0.68	1.169	0.983	48637143.268	-351591.627	78903322.556	0.167
449	k(13x110)x(13x66)n12	27-Feb-2017	D6	68	135.364	125.868	13143.013	0	319.677	1.384	0.721	1.058	0.973	62553699.491	-3469759.896	53419579.507	0.164
450	k(13x110)x(13x66)n12	06-Mar-2017	F2	1	150.988	124.327	14462.485	0	319.677	1.563	0.746	1.053	0.995	89780070.659	-1528674.287	65201711.059	0.162
451	k(13x110)x(13x66)n12	06-Mar-2017	F2	2	157.884	120.544	14540.262	0	319.677	1.685	0.675	1.249	0.95	77601547.667	-16193750.13	66210451.203	0.168
452	k(13x110)x(13x66)n12	06-Mar-2017	F2	3	153.971	124.342	14733.333	0	319.677	1.593	0.698	1.092	0.965	82164064.278	-11896954.023	63096285.498	0.166
453	k(13x110)x(13x66)n12	06-Mar-2017	F2	9	148.296	124.81	13959.219	0	319.677	1.53	0.689	1.196	0.977	66377309.826	-10905555.66	75786754.728	0.163
454	k(13x110)x(13x66)n12	06-Mar-2017	F2	19	157.415	127.555	15492.349	0	319.677	1.588	0.706	1.07	0.968	84336594.873	-12331906.967	76566410.659	0.165
455	k(13x110)x(13x66)n12	06-Mar-2017	F2	20	155.52	123.375	14794.183	0	319.677	1.621	0.739	1.044	0.978	91349750.396	9450787.65	69494582.206	0.164
456	k(13x110)x(13x66)n12	06-Mar-2017	F2	21	153.615	122.606	14267.584	0	319.677	1.612	0.723	1.401	0.982	59597209.297	-72702.351	80839809.21	0.164
457	k(13x110)x(13x66)n12	06-Mar-2017	F2	22	156.558	130.809	15497.84	0	319.677	1.539	0.755	1.392	0.982	73214815.099	-865426.752	94625853.885	0.163
458	k(13x110)x(13x66)n12	06-Mar-2017	F2	26	156.786	127.706	15402.677	0	319.677	1.579	0.753	1.058	0.985	94157793.514	9100827.526	77402473.542	0.162
459	k(13x110)x(13x66)n12	06-Mar-2017	F2	27	147.163	122.805	13371.313	0	319.677	1.542	0.712	1.612	0.98	53322711.201	6516429.314	77535658.485	0.165
460	k(13x110)x(13x66)n12	06-Mar-2017	F2	29	154.897	125.605	14908.104	0	319.677	1.587	0.729	1.063	0.984	90588860.891	9281305.879	69340662.29	0.163
461	k(13x110)x(13x66)n12	06-Mar-2017	F2	30	161.2	130.302	16080.713	0	319.677	1.59	0.709	1.2	0.963	84990865.006	14109640.385	88971181.83	0.165
462	k(13x110)x(13x66)n12	06-Mar-2017	F2	34	161.302	124.691	15530.781	0	319.677	1.664	0.683	1.081	0.947	88349411.441	-17878154.478	70184847.073	0.169
463	k(13x110)x(13x66)n12	06-Mar-2017	F2	37	158.124	126.204	14161.898	0	319.677	1.612	0.703	2.432	0.976	92889003.618	2464051.663	62808451.969	0.166
464	k(13x110)x(13x66)n12	06-Mar-2017	F2	38	152.969	122.734	14503.661	0	319.677	1.603	0.744	1.04	0.989	88290808.59	5952332.832	65229587.14	0.163
465	k(13x110)x(13x66)n12	06-Mar-2017	F2	40	160.038	122.867	15165.227	0	319.677	1.675	0.734	1.05	0.985	101392333.768	-1436017.343	65170879.346	0.165
466	k(13x110)x(13x66)n12	06-Mar-2017	F2	41	157.448	124.522	13993.075	0	319.677	1.627	0.698	2.093	0.966	79601588.556	12385400.398	70649772.187	0.165
467	k(13x110)x(13x66)n12	06-Mar-2017	F2	43	154.932	129.189	15084.704	0	319.677	1.543	0.711	1.507	0.985	73344412.807	-4540475.476	87894602.459	0.162
468	k(13x110)x(13x66)n12	06-Mar-2017	F2	49	157.089	127.825	15251.697	0	319.677	1.581	0.713	1.316	0.977	65205927.528	984226.141	95301442.694	0.166
469	k(13x110)x(13x66)n12	06-Mar-2017	F2	50	152.17	116.874	13422.555	0	319.677	1.675	0.729	1.403	0.962	68189311.373	-14498795.545	65659484.962	0.165
470	k(13x110)x(13x66)n12	06-Mar-2017	F2	51	153.147	124.925	14774.967	0	319.677	1.576	0.737	1.044	0.976	71131966.377	-11514620.032	84047427.22	0.164
471	k(13x110)x(13x66)n12	06-Mar-2017	F2	52	154.302	127.448	15202.285	0	319.677	1.557	0.712	1.057	0.976	71108802.412	8837055.107	85052700.06	0.164
472	k(13x110)x(13x66)n12	06-Mar-2017	F2	53	158.575	116.737	13902.487	0	319.677	1.748	0.721	1.456	0.962	71361323.306	-14746980.498	67734512.75	0.166
473	k(13x110)x(13x66)n12	06-Mar-2017	F2	55	155.826	127.992	15007.842	0	319.677	1.565	0.735	1.491	0.99	74735260.542	4051782.815	94490465.34	0.162
474	k(13x110)x(13x66)n12	06-Mar-2017	F2	57	143.938	127.444	13789.481	0	319.677	1.453	0.673	1.528	0.974	63344326.692	5684128.451	61087486.846	0.163
475	k(13x110)x(13x66)n12	06-Mar-2017	F2	58	159.472	128.136	15720.192	0	319.677	1.6	0.69	1.153	0.975	95368714.917	5017243.913	68542736.018	0.166
476	k(13x110)x(13x66)n12	06-Mar-2017	F2	59	142.116	130.432	14317.453	0	319.677	1.402	0.714	1.056	0.982	71708597.42	6550814.659	65794826.774	0.162
477	k(13x110)x(13x66)n12	06-Mar-2017	F2	61	149.239	126.682	14359.544	0	319.677	1.516	0.745	1.152	0.98	66831651.965	2579193.617	87122625.813	0.164
478	k(13x110)x(13x66)n12	06-Mar-2017	F2	62	158.787	130.76	16048.687	0	319.677	1.561	0.725	1.066	0.98	69971758.871	2044371.639	104625327.668	0.166
479	k(13x110)x(13x66)n12	06-Mar-2017	F2	64	153.59	127.732	15071.894	0	319.677	1.546	0.713	1.146	0.978	91069052.083	-607390.692	58841676.505	0.167
480	k(13x110)x(13x66)n12	06-Mar-2017	F2	66	155.109	130.597	15153.331	0	319.677	1.528	0.723	1.484	0.988	85321791.252	-9835140.419	88038110.551	0.161
481	k(13x110)x(13x66)n12	06-Mar-2017	F2	67	146.072	127.855	14425.884	0	319.677	1.47	0.75	1.027	0.989	84589640.449	-5297997.73	69020229.52	0.162
482	k(13x110)x(13x66)n12	06-Mar-2017	F2	68	156.285	125.57	14782.745	0	319.677	1.6	0.754	1.493	0.994	102519074.798	-1152.043	66043616.6	0.164
483	k(13x110)x(13x66)n12	06-Mar-2017	F2	69	143.971	123.451	13638.501	0	319.677	1.5	0.77	1.051	0.998	79951583.468	2311761.466	61381041.276	0.161
484	k(13x110)x(13x66)n12	06-Mar-2017	F2	70	156.574	129.713	15432.873	0	319.677	1.554	0.739	1.267	0.994	77779980.364	-5342835.895	101781580.885	0.162
485	k(13x110)x(13x66)n12	06-Mar-2017	F2	71	156.786	124.682	15088.822	0	319.677	1.618	0.697	1.062	0.967	77238612.719	-14148295.986	78297644.775	0.165
486	k(13x110)x(13x66)n12	06-Mar-2017	F2	72	154.509	131.577	15110.783	0	319.677	1.51	0.702	1.137	0.986	84916336.246	8259394.755	87320860.32	0.161
487	k(13x110)x(13x66)n12	06-Mar-2017	F2	78	155.968	126.044	15164.769	0	319.677	1.591	0.742	1.058	0.985	70993806.889	-8155160.14	96598308.871	0.163
488	k(13x110)x(13x66)n12	06-Mar-2017	F2	79	155.001	129.558	15452.088	0	319.677	1.539	0.739	1.066	0.978	98342832.924	-11538462.061	81163246.781	0.163
489	k(13x110)x(13x66)n12	06-Mar-2017	F2	82	157.374	128.38	15593.918	0	319.677	1.576	0.708	1.066	0.97	81868417.427	13712396.936	82681732.521	0.164
490	k(13x110)x(13x66)n12	06-Mar-2017	F2	84	155.059	114.509	13576.737	0	319.677	1.744	0.677	1.097	0.966	67302848.546	12913505.49	62449164.114	0.165
491	k(13x110)x(13x66)n12	06-Mar-2017	F2	86	158.51	123.33	14910.391	0	319.677	1.653	0.742	1.178	0.979	86932829.776	-11428820.843	70507986.517	0.163
492	k(13x110)x(13x66)n12	06-Mar-2017	F2	87	148.236	126.558	13435.823	0	319.677	1.507	0.715	2.247	0.984	80412000.564	2052769.031	58667086.575	0.164
493	k(13x110)x(13x66)n12	06-Mar-2017	F2	88	153.047	126.179	14613.007	0	319.677	1.561	0.717	1.117	0.98	58681508.937	-741247.215	88821717.113	0.166
494	k(13x110)x(13x66)n12	06-Mar-2017	F2	89	151.997	129.39	14414.903	0	319.677	1.511	0.704	1.718	0.985	79632697.446	-8185112.542	76069450.525	0.162
495	k(13x110)x(13x66)n12	06-Mar-2017	F2	91	141.134	110.467	11552.236	0	319.677	1.647	0.738	1.115	0.97	48191259.099	12041270.894	56629904.279	0.165
496	k(13x110)x(13x66)n12	06-Mar-2017	F2	92	143.128	116.539	12422.428	0	319.677	1.581	0.723	1.469	0.989	50303513.25	-1460624.58	65728300.587	0.162
497	k(13x110)x(13x66)n13	20-Feb-2017	C7	4	130.69	119.71	11983.672	0	302.085	1.405	0.776	1.044	0.998	58792234.81	-2831456.744	50222223.588	0.16
498	k(13x110)x(13x66)n13	20-Feb-2017	C7	6	159.174	128.929	15753.59	0	302.085	1.587	0.722	1.064	0.982	76330078.248	2777735.9	101013269.392	0.164
499	k(13x110)x(13x66)n13	20-Feb-2017	C7	7	152.17	120.218	13600.985	0	302.085	1.629	0.691	1.435	0.944	64529096.488	-17043666.625	75202938.412	0.169
500	k(13x110)x(13x66)n13	20-Feb-2017	C7	8	145.84	119.67	13421.182	0	302.085	1.569	0.766	1.031	0.99	78723555.819	-9447356.901	60535645.27	0.162
501	k(13x110)x(13x66)n13	20-Feb-2017	C7	9	151.315	127.186	14729.673	0	302.085	1.531	0.74	1.052	0.987	78398224.558	-11495215.142	87038718.612	0.161
502	k(13x110)x(13x66)n13	20-Feb-2017	C7	10	157.762	123.58	15011.502	0	302.085	1.642	0.732	1.043	0.976	76319736.236	-14797162.984	93374390.99	0.164
503	k(13x110)x(13x66)n13	20-Feb-2017	C7	11	150.765	124.049	14355.884	0	302.085	1.564	0.762	1.047	0.998	65764740.298	-2694481.423	92837166.5	0.162
504	k(13x110)x(13x66)n13	20-Feb-2017	C7	12	148.174	118.796	13479.744	0	302.085	1.605	0.753	1.046	0.992	56932134.644	-6953081.413	84626211.136	0.164
505	k(13x110)x(13x66)n13	20-Feb-2017	C7	13	151.382	122.741	14170.591	0	302.085	1.586	0.744	1.107	0.979	83729342.36	-11200667.551	69047146.589	0.163
506	k(13x110)x(13x66)n13	20-Feb-2017	C7	14	157.583	121.088	14647.778	0	302.085	1.676	0.728	1.057	0.966	73452902.249	-19116526.566	93200139.231	0.166
507	k(13x110)x(13x66)n13	20-Feb-2017	C7	15	150.136	125.141	14392.028	0	302.085	1.544	0.746	1.055	0.987	85997150.367	12128380.906	73873116.416	0.162
508	k(13x110)x(13x66)n13	20-Feb-2017	C7	17	140.515	131.168	14164.643	0	302.085	1.379	0.746	1.031	0.992	76437771.52	3520973.9	73857479.959	0.16
509	k(13x110)x(13x66)n13	20-Feb-2017	C7	23	148.256	120.154	13659.09	0	302.085	1.588	0.737	1.049	0.985	59529946.761	-2412219.063	79831269.521	0.163
510	k(13x110)x(13x66)n13	20-Feb-2017	C7	29	157.2	123.522	14926.862	0	302.085	1.638	0.728	1.049	0.974	86604917.281	-15255339.937	80081019.775	0.164
511	k(13x110)x(13x66)n13	20-Feb-2017	C7	31	137.044	124.232	12948.112	0	302.085	1.42	0.747	1.093	0.996	62325792.596	3751989.557	65135506.76	0.16
512	k(13x110)x(13x66)n13	20-Feb-2017	C7	38	145.734	130.233	14643.203	0	302.085	1.439	0.782	1.019	0.999	71886469.279	1596639.956	92052867.656	0.161
513	k(13x110)x(13x66)n13	20-Feb-2017	C7	44	151.768	123.377	14322.943	0	302.085	1.583	0.73	1.059	0.981	62252953.361	-3492740.257	90532821.63	0.165
514	k(13x110)x(13x66)n13	20-Feb-2017	C7	45	148.008	122.826	13934.513	0	302.085	1.549	0.753	1.069	0.978	57396781.511	-1574750.253	86716141.76	0.166
515	k(13x110)x(13x66)n13	20-Feb-2017	C7	46	138.042	124.53	13104.125	0	302.085	1.426	0.754	1.13	0.998	69043602.869	426817.877	60350294.933	0.16
516	k(13x110)x(13x66)n13	20-Feb-2017	C7	47	148.766	127.588	14610.262	0	302.085	1.501	0.752	1.033	0.991	74030432.418	-9381846.829	89410527.449	0.161
517	k(13x110)x(13x66)n13	20-Feb-2017	C7	49	146.072	122.974	13682.423	0	302.085	1.528	0.742	1.061	0.99	61840102.965	2172981.326	78356646.712	0.162
518	k(13x110)x(13x66)n13	20-Feb-2017	C7	50	148.199	117.921	13445.888	0	302.085	1.618	0.79	1.04	0.997	55279745.511	3229511.007	85759400.628	0.163
519	k(13x110)x(13x66)n13	20-Feb-2017	C7	55	148.961	122.767	13933.598	0	302.085	1.562	0.743	1.052	0.999	64102946.955	-2087977.608	84542715.731	0.161
520	k(13x110)x(13x66)n13	20-Feb-2017	C7	56	149.68	116.867	13443.6	0	302.085	1.649	0.75	1.039	0.992	55640193.874	3100039.462	81235968.806	0.163
521	k(13x110)x(13x66)n13	20-Feb-2017	C7	57	151.15	116.079	13425.757	0	302.085	1.677	0.727	1.058	0.963	68307607.817	-17263197.523	71273490.079	0.165
522	k(13x110)x(13x66)n13	20-Feb-2017	C7	58	157.506	122.597	14470.72	0	302.085	1.653	0.739	1.138	0.994	62438675.832	4397435.586	101670877.728	0.165
523	k(13x110)x(13x66)n13	20-Feb-2017	C7	60	153.126	122.749	14333.466	0	302.085	1.605	0.751	1.145	0.977	82816482.888	15347408.962	74838184.374	0.163
524	k(13x110)x(13x66)n13	20-Feb-2017	C7	61	143.187	127.154	13914.84	0	302.085	1.449	0.748	1.082	0.994	77757932.963	7978361.642	70066501.649	0.16
525	k(13x110)x(13x66)n13	20-Feb-2017	C7	62	155.025	119.509	14164.185	0	302.085	1.67	0.734	1.067	0.966	89070969.572	18394915.312	68070747.761	0.166
526	k(13x110)x(13x66)n13	20-Feb-2017	C7	63	150.209	119.697	13713.076	0	302.085	1.617	0.714	1.074	0.971	68707313.253	-15913422.108	76338754.287	0.164
527	k(13x110)x(13x66)n13	20-Feb-2017	C7	64	152.287	118.282	13524.58	0	302.085	1.657	0.737	1.218	0.993	59337272.797	-2838843.158	82445348.302	0.162
528	k(13x110)x(13x66)n13	20-Feb-2017	C7	65	144.645	124.733	13888.304	0	302.085	1.492	0.747	1.039	0.986	71478672.494	-12100117.447	76911561.044	0.162
529	k(13x110)x(13x66)n13	20-Feb-2017	C7	66	151.436	117.987	13725.429	0	302.085	1.652	0.73	1.046	0.974	64764237.99	15298668.688	81719978.647	0.165
530	k(13x110)x(13x66)n13	20-Feb-2017	C7	67	140.92	114.178	12281.514	0	302.085	1.59	0.745	1.051	0.981	65342463.69	10864926.66	51894892.787	0.163
531	k(13x110)x(13x66)n13	27-Feb-2017	D7	2	150.515	124.042	14163.27	0	302.085	1.56	0.739	1.352	0.963	65431780.306	-5688540.699	80682790.166	0.166
532	k(13x110)x(13x66)n13	27-Feb-2017	D7	3	154.153	116.812	13870.004	0	302.085	1.697	0.738	1.113	0.981	86684784.41	-6482573.333	55390625.77	0.166
533	k(13x110)x(13x66)n13	27-Feb-2017	D7	4	153.262	123.632	14557.19	0	302.085	1.594	0.747	1.037	0.992	69663085.563	-5705820.486	91246885.347	0.162
534	k(13x110)x(13x66)n13	27-Feb-2017	D7	7	149.302	124.151	14259.348	0	302.085	1.548	0.733	1.076	0.981	79824510.825	13872163.399	75692259.716	0.162
535	k(13x110)x(13x66)n13	27-Feb-2017	D7	8	129.706	116.978	11237.009	0	302.085	1.425	0.775	1.187	0.985	44790800.155	-4570273.071	49454077.011	0.162
536	k(13x110)x(13x66)n13	27-Feb-2017	D7	9	146.897	122.63	13934.513	0	302.085	1.541	0.767	1.02	0.995	62613669.104	5955596.581	86648084.728	0.162
537	k(13x110)x(13x66)n13	27-Feb-2017	D7	14	144.079	125.318	13934.513	0	302.085	1.479	0.746	1.035	0.988	67376490.257	7780702.045	76083775.309	0.161
538	k(13x110)x(13x66)n13	27-Feb-2017	D7	15	148.137	123.438	14113.401	0	302.085	1.542	0.775	1.083	0.985	78859287.613	-9610769.257	70244390.194	0.162
539	k(13x110)x(13x66)n13	27-Feb-2017	D7	17	140.775	124.907	13566.672	0	302.085	1.45	0.707	1.057	0.968	57738841.629	7595078.294	66209041.382	0.165
540	k(13x110)x(13x66)n13	27-Feb-2017	D7	18	140.302	121.777	13176.87	0	302.085	1.481	0.792	1.033	0.999	76585349.531	-471714.661	56744985.052	0.161
541	k(13x110)x(13x66)n13	27-Feb-2017	D7	20	141.689	126.141	13823.795	0	302.085	1.445	0.758	1.019	0.992	68067095.503	6929125.117	75033600.87	0.161
542	k(13x110)x(13x66)n13	27-Feb-2017	D7	21	144.718	127.574	14289.544	0	302.085	1.459	0.769	1.018	0.993	72069954.604	-7865636.809	82759558.872	0.161
543	k(13x110)x(13x66)n13	27-Feb-2017	D7	22	140.952	118.049	12841.969	0	302.085	1.536	0.744	1.061	0.977	45840204.026	1590407.446	67766841.577	0.166
544	k(13x110)x(13x66)n13	27-Feb-2017	D7	23	151.762	118.995	13941.376	0	302.085	1.641	0.754	1.039	0.98	63521656.77	13527238.314	86001369.617	0.164
545	k(13x110)x(13x66)n13	27-Feb-2017	D7	26	141.911	127.681	14037.911	0	302.085	1.43	0.765	1.031	0.994	78147628.988	-1435004.203	65524590.491	0.161
546	k(13x110)x(13x66)n13	27-Feb-2017	D7	27	147.32	122.974	14009.088	0	302.085	1.541	0.748	1.025	0.982	72357525.214	12280768.906	75716816.357	0.162
547	k(13x110)x(13x66)n13	27-Feb-2017	D7	29	144.898	119.91	13311.379	0	302.085	1.555	0.753	1.098	0.988	70103910.367	9868369.426	66088045.305	0.161
548	k(13x110)x(13x66)n13	27-Feb-2017	D7	31	142.682	125.525	13828.37	0	302.085	1.462	0.776	1.022	0.993	81018563.045	3662842.747	64329111.668	0.161
549	k(13x110)x(13x66)n13	27-Feb-2017	D7	32	140.964	125.719	13692.488	0	302.085	1.443	0.738	1.027	0.988	69967960.246	8362116.142	68969927.617	0.161
550	k(13x110)x(13x66)n13	27-Feb-2017	D7	37	140.124	116.336	12399.553	0	302.085	1.551	0.727	1.089	0.977	63528341.312	5359623.305	45967930.124	0.165
551	k(13x110)x(13x66)n13	27-Feb-2017	D7	38	152.407	122.026	14385.165	0	302.085	1.606	0.765	1.025	0.992	64805270.202	-4478930.306	94473326.894	0.163
552	k(13x110)x(13x66)n13	27-Feb-2017	D7	39	148.54	133.921	15355.553	0	302.085	1.426	0.764	1.029	0.996	93419288.589	3393517.74	82772715.977	0.16
553	k(13x110)x(13x66)n13	27-Feb-2017	D7	40	143.398	123.518	13607.848	0	302.085	1.493	0.77	1.077	0.991	59319189.754	-2777195.255	79784264.697	0.162
554	k(13x110)x(13x66)n13	27-Feb-2017	D7	43	144.472	121.273	13407.457	0	302.085	1.532	0.769	1.183	0.996	78432820.835	2704781.55	59338636.997	0.161
555	k(13x110)x(13x66)n13	27-Feb-2017	D7	47	129.226	122.971	12264.586	0	302.085	1.352	0.724	1.058	0.974	53145211.396	945816.747	48183170.493	0.164
556	k(13x110)x(13x66)n13	27-Feb-2017	D7	50	156.242	126.427	15239.802	0	302.085	1.589	0.757	1.046	0.986	98175840.638	11467142.849	78025094.579	0.163
557	k(13x110)x(13x66)n13	27-Feb-2017	D7	51	144.763	120.394	13312.294	0	302.085	1.548	0.721	1.076	0.982	50329376.953	-2652946.949	77660676.562	0.166
558	k(13x110)x(13x66)n13	27-Feb-2017	D7	55	142.478	128.566	14043.859	0	302.085	1.425	0.7	1.15	0.96	67723684.623	10543112.246	68824488.629	0.166
559	k(13x110)x(13x66)n13	27-Feb-2017	D7	56	149.214	121.056	13910.265	0	302.085	1.586	0.736	1.052	0.985	75102730.53	7541342.065	64756463.55	0.162
560	k(13x110)x(13x66)n13	27-Feb-2017	D7	58	141.65	123.656	13508.567	0	302.085	1.475	0.761	1.023	0.991	61719168.282	5110229.383	76811257.454	0.162
561	k(13x110)x(13x66)n13	27-Feb-2017	D7	60	143.526	113.394	12517.134	0	302.085	1.629	0.733	1.039	0.986	70318885.367	8155855.278	49444560.68	0.164
562	k(13x110)x(13x66)n13	27-Feb-2017	D7	61	152.011	123.583	14526.994	0	302.085	1.581	0.708	1.049	0.943	73198739.89	-19838761.363	77844280.248	0.169
563	k(13x110)x(13x66)n13	27-Feb-2017	D7	63	141.94	119.137	13063.864	0	302.085	1.533	0.748	1.034	0.988	53330458.39	2617564.538	70183109.816	0.163
564	k(13x110)x(13x66)n13	27-Feb-2017	D7	64	147.365	129.884	14664.706	0	302.085	1.459	0.719	1.168	0.974	79197864.478	-11717910.974	76165879.263	0.163
565	k(13x110)x(13x66)n13	27-Feb-2017	D7	65	148.42	117.806	13314.124	0	302.085	1.621	0.732	1.232	0.975	67138231.54	-14083628.116	69886690.433	0.163
566	k(13x110)x(13x66)n13	27-Feb-2017	D7	66	145.897	128.835	14510.524	0	302.085	1.457	0.771	1.039	0.994	70713225.067	-2544301.728	88945834.131	0.161
567	k(13x110)x(13x66)n13	27-Feb-2017	D7	68	138.733	119.474	12157.07	0	302.085	1.494	0.703	1.52	0.972	60966454.62	-5661602.823	48106747.341	0.165
568	k(13x110)x(13x66)n13	27-Feb-2017	D7	72	150.632	123.532	14336.211	0	302.085	1.568	0.772	1.036	0.997	66397709.815	5765904.63	92105123.926	0.162
569	k(13x110)x(13x66)n13	27-Feb-2017	D7	73	150.474	115.825	13352.098	0	302.085	1.673	0.733	1.173	0.983	74441468.534	9793098.085	59682837.295	0.163
570	k(13x110)x(13x66)n13	27-Feb-2017	D7	74	145.167	129.785	14279.479	0	302.085	1.439	0.735	1.171	0.991	73122693.938	5449036.6	79885507.84	0.161
571	k(13x110)x(13x66)n13	27-Feb-2017	D7	75	143.123	117.76	13041.445	0	302.085	1.564	0.76	1.03	0.985	51438498.289	-8163482.834	75926920.924	0.165
572	k(13x110)x(13x66)n13	27-Feb-2017	D7	76	140.697	120.48	12615.5	0	302.085	1.504	0.709	1.668	0.981	57038134.399	5090084.695	59495634.357	0.162
573	k(13x110)x(13x66)n13	27-Feb-2017	D7	77	147.177	123.8	14099.676	0	302.085	1.529	0.782	1.018	0.996	64430820.945	-5766728.754	88962663.469	0.162
574	k(13x110)x(13x66)n13	27-Feb-2017	D7	80	148.069	126.219	14096.931	0	302.085	1.511	0.69	1.138	0.983	64961347.673	-5201318.859	76240347.145	0.162
575	k(13x110)x(13x66)n13	27-Feb-2017	D7	81	149.857	119.971	13930.396	0	302.085	1.607	0.762	1.03	0.982	82188147.407	11792285.737	65355318.969	0.163
576	k(13x110)x(13x66)n13	27-Feb-2017	D7	82	148.586	126.844	14321.113	0	302.085	1.507	0.744	1.256	0.991	69946031.73	-4652001.415	83550742.439	0.161
577	k(13x110)x(13x66)n13	06-Mar-2017	F3	1	145.583	120.634	12217.92	0	302.085	1.552	0.713	2.308	0.968	52674014.22	-9456671.73	65136754.33	0.165
578	k(13x110)x(13x66)n13	06-Mar-2017	F3	3	154.186	115.426	13491.182	0	302.085	1.717	0.713	1.576	0.965	75320365.828	-11475182.414	54143952.709	0.167
579	k(13x110)x(13x66)n13	06-Mar-2017	F3	6	144.857	120.298	13354.843	0	302.085	1.549	0.738	1.159	0.988	56347569.21	-4019074.946	71412490.057	0.162
580	k(13x110)x(13x66)n13	06-Mar-2017	F3	9	153.721	119.989	13662.292	0	302.085	1.648	0.716	1.936	0.978	57334312.742	8075114.323	82252760.646	0.165
581	k(13x110)x(13x66)n13	06-Mar-2017	F3	11	139.949	116.16	11551.321	0	302.085	1.552	0.694	1.865	0.985	64933490.614	3673549.785	40519001.583	0.166
582	k(13x110)x(13x66)n13	06-Mar-2017	F3	13	155.931	125.885	14198.957	0	302.085	1.594	0.708	1.928	0.983	85390571.6	2729170.616	64966285.163	0.163
583	k(13x110)x(13x66)n13	06-Mar-2017	F3	14	150.595	124.87	14526.537	0	302.085	1.551	0.775	1.032	0.995	65048466.733	-1847684.228	95145490.62	0.163
584	k(13x110)x(13x66)n13	06-Mar-2017	F3	16	140.668	123.814	13117.85	0	302.085	1.463	0.737	1.478	0.992	66788731.9	-6038075.536	63298938.857	0.16
585	k(13x110)x(13x66)n13	06-Mar-2017	F3	17	155.153	115.309	13805.494	0	302.085	1.731	0.686	1.116	0.939	63103404.723	19022954.403	68443505.953	0.17
586	k(13x110)x(13x66)n13	06-Mar-2017	F3	18	150.947	122.369	13891.049	0	302.085	1.586	0.712	1.456	0.987	61112599.856	-2072181.72	78059541.949	0.162
587	k(13x110)x(13x66)n13	06-Mar-2017	F3	20	147.461	116.923	12638.833	0	302.085	1.624	0.685	1.768	0.974	71050536.67	-7582082.442	47870277.727	0.167
588	k(13x110)x(13x66)n13	06-Mar-2017	F3	24	144.822	125.974	14067.192	0	302.085	1.478	0.779	1.047	0.993	82326719.893	942316.4	65505254.782	0.161
589	k(13x110)x(13x66)n13	06-Mar-2017	F3	27	157.676	126.374	15058.168	0	302.085	1.604	0.696	1.142	0.967	71490837.015	-11661631.065	82560574.444	0.165
590	k(13x110)x(13x66)n13	06-Mar-2017	F3	29	150.501	123.98	13737.325	0	302.085	1.562	0.714	1.767	0.974	70933222.644	8442063.41	66234806.578	0.163
591	k(13x110)x(13x66)n13	06-Mar-2017	F3	31	133.458	113.768	11586.092	0	302.085	1.51	0.752	1.232	0.994	58821205.54	-2578740.395	41923878.18	0.162
592	k(13x110)x(13x66)n13	06-Mar-2017	F3	33	149.669	120.577	13507.195	0	302.085	1.597	0.737	1.684	0.992	83158319.763	-177474.203	54691956.916	0.164
593	k(13x110)x(13x66)n13	06-Mar-2017	F3	34	130.319	111.645	10724.593	0	302.085	1.502	0.776	1.128	0.986	43858215.347	3444512.114	42166948.843	0.161
594	k(13x110)x(13x66)n13	06-Mar-2017	F3	35	140.13	114.975	12437.526	0	302.085	1.569	0.759	1.03	0.992	67167531.277	-4262069.164	48110043.08	0.163
595	k(13x110)x(13x66)n13	06-Mar-2017	F3	36	149.141	118.026	13642.162	0	302.085	1.625	0.734	1.045	0.981	56851843.366	7524101.65	75271262.341	0.164
596	k(13x110)x(13x66)n13	06-Mar-2017	F3	38	146.792	118.739	12841.512	0	302.085	1.591	0.723	2.121	0.99	71947119.031	-63831.08	50958619.414	0.163
597	k(13x110)x(13x66)n13	06-Mar-2017	F3	39	147.622	116.45	13234.516	0	302.085	1.632	0.755	1.094	0.975	69109853.049	-12939108.381	64150191.705	0.163
598	k(13x110)x(13x66)n13	06-Mar-2017	F3	41	146.218	123.11	13842.095	0	302.085	1.528	0.763	1.034	0.99	62543660.403	7042479.114	84657469.612	0.163
599	k(13x110)x(13x66)n13	06-Mar-2017	F3	42	139.925	114.79	11888.509	0	302.085	1.569	0.73	1.881	0.977	48032707.066	8550877.345	59278720.236	0.164
600	k(13x110)x(13x66)n13	06-Mar-2017	F3	44	139.239	112.667	12030.339	0	302.085	1.591	0.748	1.044	0.977	60914750.372	-9597927.865	49275318.552	0.164
601	k(13x110)x(13x66)n13	06-Mar-2017	F3	46	148.346	116.681	12781.12	0	302.085	1.637	0.699	1.807	0.957	69090539.473	12302562.959	50908571.824	0.168
602	k(13x110)x(13x66)n13	06-Mar-2017	F3	49	149.745	115.84	13339.745	0	302.085	1.663	0.697	1.123	0.963	69003872.433	-9823530.761	49447902.913	0.168
603	k(13x110)x(13x66)n13	06-Mar-2017	F3	53	140.027	122.34	13114.648	0	302.085	1.473	0.741	1.172	0.988	65380990.999	4026578.905	54746956.653	0.162
604	k(13x110)x(13x66)n13	06-Mar-2017	F3	54	146.218	119.714	13464.189	0	302.085	1.572	0.738	1.089	0.987	74022258.281	4447375.416	59036318.667	0.162
605	k(13x110)x(13x66)n13	06-Mar-2017	F3	56	143.756	116.933	12634.258	0	302.085	1.583	0.716	1.409	0.98	50883375.284	-5598962.219	61879680.705	0.163
606	k(13x110)x(13x66)n13	06-Mar-2017	F3	58	141.45	114.049	12180.403	0	302.085	1.597	0.755	1.38	0.992	66115429.945	681295.444	44330513.509	0.164
607	k(13x110)x(13x66)n13	06-Mar-2017	F3	60	144.688	121.101	13536.018	0	302.085	1.537	0.758	1.023	0.982	64250815.627	10064056.433	74790456.339	0.163
608	k(13x110)x(13x66)n13	06-Mar-2017	F3	61	143.296	116.728	12686.414	0	302.085	1.58	0.738	1.386	0.978	57916696.711	10741294.367	62550298.999	0.163
609	k(13x110)x(13x66)n13	06-Mar-2017	F3	62	155.18	125.094	14985.424	0	302.085	1.596	0.751	1.046	0.98	74233127.74	-12054160.277	92100752.182	0.163
610	k(13x110)x(13x66)n13	06-Mar-2017	F3	63	146.066	125.591	14133.989	0	302.085	1.497	0.727	1.065	0.983	77523831.938	10167522.183	72077054.888	0.162
611	k(13x110)x(13x66)n13	06-Mar-2017	F3	66	149.201	123.679	14273.989	0	302.085	1.551	0.745	1.035	0.994	61082582.056	-1067902.968	84807973.443	0.162
612	k(13x110)x(13x66)n13	06-Mar-2017	F3	67	145.205	125.295	13948.696	0	302.085	1.492	0.746	1.069	0.992	70389234.548	-7751903.692	76892395.327	0.161
613	k(13x110)x(13x66)n13	06-Mar-2017	F3	68	146.172	124.043	13656.802	0	302.085	1.516	0.686	1.395	0.963	71692543.86	-8801840.093	55150764.83	0.167
614	k(13x110)x(13x66)n13	06-Mar-2017	F3	75	146.104	129.209	14422.223	0	302.085	1.455	0.738	1.089	0.994	77508882.538	6567761.739	81086342.163	0.16
615	k(13x110)x(13x66)n13	06-Mar-2017	F3	77	148.526	119.452	13482.947	0	302.085	1.6	0.726	1.203	0.975	56745729.845	10133368.624	72644097.065	0.165
616	k(13x110)x(13x66)n13	06-Mar-2017	F3	79	147.923	117.893	13245.954	0	302.085	1.612	0.766	1.116	0.991	62772471.411	-7464609.004	70708289.655	0.161
617	k(13x110)x(13x66)n13	06-Mar-2017	F3	80	151.43	120.017	14061.245	0	302.085	1.624	0.73	1.046	0.966	75251853.139	14124913.074	66686737.277	0.165
618	k(13x110)x(13x66)n13	06-Mar-2017	F3	82	149.857	115.398	12321.775	0	302.085	1.671	0.683	2.388	0.973	53044560.669	-8381147.647	64455568.291	0.164
619	k(13x110)x(13x66)n13	06-Mar-2017	F3	83	151.277	119.932	14008.173	0	302.085	1.623	0.743	1.042	0.979	62507367.302	-9895275.648	79853559.757	0.164
620	k(13x110)x(13x66)n13	06-Mar-2017	F3	87	147.785	121.357	13588.632	0	302.085	1.568	0.678	1.304	0.979	64784285.701	-9696884.38	63436816.687	0.163
621	k(13x110)x(13x66)n14	20-Feb-2017	C8	3	139.083	116.823	12443.474	0	318.778	1.533	0.773	1.042	0.998	70452844.557	1198901.916	48726657.239	0.162
622	k(13x110)x(13x66)n14	20-Feb-2017	C8	4	142.405	116.766	12671.316	0	318.778	1.571	0.725	1.068	0.976	64665880.526	13230591.045	60384322.83	0.163
623	k(13x110)x(13x66)n14	20-Feb-2017	C8	6	147.613	128.277	14305.557	0	318.778	1.48	0.757	1.174	0.992	65879467.755	-5951815.594	87454906.331	0.162
624	k(13x110)x(13x66)n14	20-Feb-2017	C8	7	154.908	120.846	14343.989	0	318.778	1.65	0.753	1.061	0.983	64210836.742	-10424533.449	93598179.762	0.165
625	k(13x110)x(13x66)n14	20-Feb-2017	C8	8	158.913	124.873	14823.464	0	318.778	1.638	0.709	1.113	0.998	63878127.925	-358697.034	108848266.005	0.165
626	k(13x110)x(13x66)n14	20-Feb-2017	C8	9	142.58	126.057	13803.664	0	318.778	1.456	0.75	1.035	0.991	71935586.892	9340765.792	73916983.412	0.161
627	k(13x110)x(13x66)n14	20-Feb-2017	C8	13	141.826	125.908	13735.037	0	318.778	1.449	0.768	1.04	0.993	77193993.236	-7070279.498	66559278.367	0.161
628	k(13x110)x(13x66)n14	20-Feb-2017	C8	15	160.573	123.477	14929.149	0	318.778	1.674	0.713	1.145	0.994	97623145.913	7053404.354	73573532.522	0.162
629	k(13x110)x(13x66)n14	20-Feb-2017	C8	16	138.371	121.131	12898.701	0	318.778	1.47	0.765	1.027	0.987	70010198.996	5989882.536	55537486.416	0.162
630	k(13x110)x(13x66)n14	20-Feb-2017	C8	17	143.729	118.224	12836.021	0	318.778	1.566	0.753	1.11	0.995	76929506.878	-4472182.611	50898380.028	0.163
631	k(13x110)x(13x66)n14	20-Feb-2017	C8	18	152.767	118.074	13870.919	0	318.778	1.664	0.748	1.054	0.977	77923781.012	-8904788.706	62507596.283	0.164
632	k(13x110)x(13x66)n14	20-Feb-2017	C8	21	147.362	127.214	14338.956	0	318.778	1.491	0.727	1.113	0.968	75061302.614	13699433.017	78251489.698	0.164
633	k(13x110)x(13x66)n14	20-Feb-2017	C8	22	146.704	125.863	14087.323	0	318.778	1.5	0.734	1.112	0.981	74430403.928	-12840656.807	76884144.442	0.162
634	k(13x110)x(13x66)n14	20-Feb-2017	C8	23	153.481	129.023	15232.024	0	318.778	1.53	0.768	1.037	0.988	85984259.07	-13207844.374	91942878.905	0.161
635	k(13x110)x(13x66)n14	20-Feb-2017	C8	25	140.341	129.901	14008.631	0	318.778	1.39	0.761	1.042	0.999	79274475.256	-3161134.93	69791470.021	0.16
636	k(13x110)x(13x66)n14	20-Feb-2017	C8	26	131.585	125.056	12305.762	0	318.778	1.354	0.743	1.378	0.993	53362801.058	1518389.733	60894841.151	0.161
637	k(13x110)x(13x66)n14	20-Feb-2017	C8	27	154.125	123.952	14606.602	0	318.778	1.6	0.758	1.103	0.993	98283066.158	-5977082.963	65880064.783	0.163
638	k(13x110)x(13x66)n14	20-Feb-2017	C8	36	141.34	131.94	14310.132	0	318.778	1.378	0.773	1.079	0.999	83651095.754	298460.355	71729804.461	0.16
639	k(13x110)x(13x66)n14	20-Feb-2017	C8	39	145.319	125.574	14042.029	0	318.778	1.489	0.774	1.023	0.999	64730829.874	-1184714.229	86486722.88	0.161
640	k(13x110)x(13x66)n14	20-Feb-2017	C8	40	148.938	115.474	13129.746	0	318.778	1.66	0.743	1.072	0.975	78624979.332	-14644945.719	57140629.326	0.165
641	k(13x110)x(13x66)n14	20-Feb-2017	C8	41	155.121	126.095	14938.3	0	318.778	1.583	0.766	1.132	0.992	100863733.025	8672509.926	70852804.983	0.163
642	k(13x110)x(13x66)n14	20-Feb-2017	C8	42	139.345	128.332	13728.632	0	318.778	1.398	0.772	1.03	0.996	66598205.081	-2414716.754	76729136.375	0.16
643	k(13x110)x(13x66)n14	20-Feb-2017	C8	44	122.846	118.512	11165.637	0	318.778	1.335	0.783	1.027	1	47431142.956	-240419.768	47213473.724	0.159
644	k(13x110)x(13x66)n14	20-Feb-2017	C8	47	140.925	126.686	13633.469	0	318.778	1.432	0.773	1.066	0.999	62829046.526	-35581.529	79025013.825	0.16
645	k(13x110)x(13x66)n14	20-Feb-2017	C8	48	149.686	130.386	14986.339	0	318.778	1.477	0.753	1.051	0.991	90413016.952	-10692645.373	81828360.882	0.161
646	k(13x110)x(13x66)n14	20-Feb-2017	C8	51	145.701	122.678	13681.508	0	318.778	1.529	0.754	1.046	0.992	77634966.185	-8070944.946	65566825.512	0.161
647	k(13x110)x(13x66)n14	20-Feb-2017	C8	58	148.074	127.425	14449.674	0	318.778	1.495	0.754	1.06	0.99	88604221.881	-1104391.307	67718359.986	0.162
648	k(13x110)x(13x66)n14	20-Feb-2017	C8	59	140.055	124.493	13309.091	0	318.778	1.447	0.726	1.081	0.964	62833290.549	-10194493.359	66868990.89	0.165
649	k(13x110)x(13x66)n14	20-Feb-2017	C8	60	137.776	123.569	12691.904	0	318.778	1.436	0.746	1.1	0.992	66301191.938	2955659.589	57351684.669	0.161
650	k(13x110)x(13x66)n14	20-Feb-2017	C8	61	150.418	127.062	14402.093	0	318.778	1.524	0.722	1.132	0.992	73606732.364	2713641.126	83071938.858	0.161
651	k(13x110)x(13x66)n14	20-Feb-2017	C8	67	147.749	117.142	13078.046	0	318.778	1.624	0.719	1.132	0.997	79633789.409	3587259.207	53166630.016	0.163
652	k(13x110)x(13x66)n14	20-Feb-2017	C8	70	146.327	121.641	13613.338	0	318.778	1.548	0.754	1.084	0.984	75866249.693	-10896495.117	65299372.036	0.162
653	k(13x110)x(13x66)n14	20-Feb-2017	C8	71	136.632	124.533	13049.223	0	318.778	1.412	0.771	1.042	0.994	70578589.302	370958.531	57489904.64	0.161
654	k(13x110)x(13x66)n14	20-Feb-2017	C8	73	151.581	122.937	14236.015	0	318.778	1.586	0.748	1.076	0.976	60836466.154	8933518.772	90603092.15	0.166
655	k(13x110)x(13x66)n14	20-Feb-2017	C8	74	144.645	120.772	13395.104	0	318.778	1.541	0.793	1.056	0.998	82933433.986	-719679.923	55950201.666	0.163
656	k(13x110)x(13x66)n14	20-Feb-2017	C8	80	150.04	126.654	14197.584	0	318.778	1.525	0.711	1.222	0.98	83079845.118	-9415965.944	70425945.714	0.163
657	k(13x110)x(13x66)n14	27-Feb-2017	D8	2	131.988	120.329	12247.2	0	318.778	1.411	0.777	1.016	0.996	59566052.101	-4312901.75	54553688.867	0.16
658	k(13x110)x(13x66)n14	27-Feb-2017	D8	5	147.256	122.97	13749.677	0	318.778	1.541	0.747	1.235	0.985	61775910.231	7293070.427	81223238.322	0.163
659	k(13x110)x(13x66)n14	27-Feb-2017	D8	8	151.818	116.33	13122.425	0	318.778	1.679	0.729	1.416	0.971	64023050.458	-10337500.566	65738909.409	0.164
660	k(13x110)x(13x66)n14	27-Feb-2017	D8	10	154.675	126.016	15047.646	0	318.778	1.578	0.753	1.043	0.984	79934270.962	-14129188.719	93311772.088	0.162
661	k(13x110)x(13x66)n14	27-Feb-2017	D8	12	145.319	116.883	13041.445	0	318.778	1.6	0.711	1.108	0.978	73181372.412	-1063725.26	47551442.106	0.167
662	k(13x110)x(13x66)n14	27-Feb-2017	D8	13	140.452	124.152	13340.66	0	318.778	1.456	0.713	1.078	0.981	60095309.685	3287085.176	65275388.251	0.162
663	k(13x110)x(13x66)n14	27-Feb-2017	D8	14	150.988	123.102	13961.049	0	318.778	1.579	0.749	1.289	0.989	81591468.743	-5537998.928	67023194.251	0.162
664	k(13x110)x(13x66)n14	27-Feb-2017	D8	15	146.118	125.603	14179.741	0	318.778	1.496	0.762	1.036	0.994	67607407.558	-6526719.236	85374936.009	0.161
665	k(13x110)x(13x66)n14	27-Feb-2017	D8	16	144.959	126.665	14140.852	0	318.778	1.473	0.762	1.059	0.994	82068357.996	7437032.655	70976645.275	0.16
666	k(13x110)x(13x66)n14	27-Feb-2017	D8	17	144.43	123.572	13662.292	0	318.778	1.503	0.761	1.124	0.994	80281421.602	-982901.356	60345934.009	0.162
667	k(13x110)x(13x66)n14	27-Feb-2017	D8	18	151.637	131.084	15350.52	0	318.778	1.488	0.749	1.037	0.99	76625614.251	-6393517.544	96957518.564	0.162
668	k(13x110)x(13x66)n14	27-Feb-2017	D8	19	140.302	129.225	13905.232	0	318.778	1.398	0.719	1.079	0.975	66627679.621	-6390983.455	68384916.424	0.163
669	k(13x110)x(13x66)n14	27-Feb-2017	D8	20	152.296	116.047	13041.445	0	318.778	1.69	0.708	1.526	0.986	57658334.093	-6326419.419	73321099.804	0.163
670	k(13x110)x(13x66)n14	27-Feb-2017	D8	21	137.608	123.587	13127	0	318.778	1.432	0.754	1.018	0.996	61199307.642	-4570078.46	70231914.572	0.16
671	k(13x110)x(13x66)n14	27-Feb-2017	D8	22	144.898	124.62	13907.977	0	318.778	1.496	0.781	1.031	0.995	80698102.522	956841.626	64634966.702	0.161
672	k(13x110)x(13x66)n14	27-Feb-2017	D8	28	148.92	132.527	14935.555	0	318.778	1.445	0.737	1.112	0.982	77599371.791	-10946426.584	92109536.609	0.163
673	k(13x110)x(13x66)n14	27-Feb-2017	D8	29	142.734	126.811	13825.167	0	318.778	1.448	0.71	1.121	0.96	72532931.145	-5459164.705	55896470.13	0.167
674	k(13x110)x(13x66)n14	27-Feb-2017	D8	30	144.907	122.389	13541.966	0	318.778	1.525	0.749	1.102	0.993	80475925.889	1379084.1	59074445.517	0.162
675	k(13x110)x(13x66)n14	27-Feb-2017	D8	31	146.883	128.069	14270.786	0	318.778	1.477	0.712	1.127	0.981	77378940.822	-10396734.554	76585654.971	0.162
676	k(13x110)x(13x66)n14	27-Feb-2017	D8	33	147.655	118.653	13413.862	0	318.778	1.602	0.763	1.087	0.99	78796137.294	8424212.365	59299546.357	0.162
677	k(13x110)x(13x66)n14	27-Feb-2017	D8	36	148.961	126.206	14356.341	0	318.778	1.518	0.758	1.088	0.992	75511167.308	8602929.361	82389912.622	0.161
678	k(13x110)x(13x66)n14	27-Feb-2017	D8	39	145.402	127.615	14173.793	0	318.778	1.466	0.749	1.066	0.991	67984241.842	2729450.977	83520505.055	0.162
679	k(13x110)x(13x66)n14	27-Feb-2017	D8	41	139.687	127.062	13714.449	0	318.778	1.414	0.773	1.013	0.999	77338871.849	2541821.377	66162461.656	0.16
680	k(13x110)x(13x66)n14	27-Feb-2017	D8	46	146.291	123.664	13802.749	0	318.778	1.522	0.752	1.137	0.992	64150496.284	6483012.133	81108063.748	0.162
681	k(13x110)x(13x66)n14	27-Feb-2017	D8	48	137.643	115.29	11883.477	0	318.778	1.538	0.721	1.311	0.986	56905050.546	6554393.368	49366848.581	0.162
682	k(13x110)x(13x66)n14	27-Feb-2017	D8	51	147.748	123.799	13948.696	0	318.778	1.535	0.71	1.183	0.965	69119810.746	-11422194.097	69348702.357	0.165
683	k(13x110)x(13x66)n14	27-Feb-2017	D8	52	144.201	127.704	14063.532	0	318.778	1.453	0.748	1.173	0.99	77576845.878	8123828.631	72228338.255	0.161
684	k(13x110)x(13x66)n14	27-Feb-2017	D8	53	150.474	124.914	13356.215	0	318.778	1.551	0.637	1.582	0.948	62290275.351	-11190045.491	68925592.777	0.168
685	k(13x110)x(13x66)n14	27-Feb-2017	D8	54	147.115	119.857	13444.973	0	318.778	1.579	0.74	1.25	0.978	64989293.691	11504136.25	72141574.139	0.163
686	k(13x110)x(13x66)n14	27-Feb-2017	D8	56	142.951	125.71	13678.763	0	318.778	1.464	0.749	1.218	0.996	65147288.799	-1243056.407	76180178.073	0.16
687	k(13x110)x(13x66)n14	27-Feb-2017	D8	59	146.743	123.152	13933.598	0	318.778	1.533	0.739	1.036	0.992	77376137.867	-1704575.417	63129080.036	0.161
688	k(13x110)x(13x66)n14	27-Feb-2017	D8	63	137.909	115.349	12123.214	0	318.778	1.54	0.745	1.055	0.982	54977752.498	10411299.876	58545778.301	0.162
689	k(13x110)x(13x66)n14	27-Feb-2017	D8	64	144.898	117.064	12664.911	0	318.778	1.592	0.739	1.364	0.983	48636869.573	-1236903.548	71479172.805	0.165
690	k(13x110)x(13x66)n14	27-Feb-2017	D8	66	147.326	125.32	14220.002	0	318.778	1.513	0.751	1.03	0.983	70027630.27	-11795306.126	85236928.649	0.163
691	k(13x110)x(13x66)n14	27-Feb-2017	D8	67	151.593	126.88	14677.974	0	318.778	1.537	0.74	1.285	0.99	77150239.211	-9033164.311	87593981.661	0.161
692	k(13x110)x(13x66)n14	27-Feb-2017	D8	68	148.014	125.119	14042.029	0	318.778	1.522	0.735	1.15	0.982	80666629.171	11389328.377	68392797.863	0.163
693	k(13x110)x(13x66)n14	27-Feb-2017	D8	70	141.786	125.077	13654.057	0	318.778	1.458	0.779	1.024	1	62843053.337	-258610.472	79696742.856	0.16
694	k(13x110)x(13x66)n14	27-Feb-2017	D8	72	144.991	124.865	13796.344	0	318.778	1.492	0.743	1.228	0.985	79736687.824	-1072567.543	57891023.912	0.164
695	k(13x110)x(13x66)n14	27-Feb-2017	D8	74	146.554	121.834	13491.182	0	318.778	1.547	0.748	1.265	0.994	77294243.564	-2084199.31	61197749.361	0.161
696	k(13x110)x(13x66)n14	27-Feb-2017	D8	75	144.597	128.958	14306.93	0	318.778	1.443	0.76	1.162	0.995	82947464.435	4191885.64	72157346.654	0.16
697	k(13x110)x(13x66)n14	06-Mar-2017	F4	2	145.93	119.922	13565.299	0	318.778	1.565	0.7	1.049	0.984	56027941.019	-4093616.93	67934101.677	0.163
698	k(13x110)x(13x66)n14	06-Mar-2017	F4	3	158.319	115.229	14059.872	0	318.778	1.767	0.735	1.071	0.964	71369546.72	13315299.032	65427223.269	0.165
699	k(13x110)x(13x66)n14	06-Mar-2017	F4	4	143.015	123.721	13706.671	0	318.778	1.487	0.77	1.019	0.996	64461095.108	5684969.423	79654646.567	0.161
700	k(13x110)x(13x66)n14	06-Mar-2017	F4	5	149.361	126.882	14689.412	0	318.778	1.514	0.679	1.085	0.972	76242366.3	286572.792	56056825.228	0.166
701	k(13x110)x(13x66)n14	06-Mar-2017	F4	7	144.771	116.969	13093.602	0	318.778	1.593	0.747	1.046	0.988	48200810.006	-2439854.752	75381878.041	0.165
702	k(13x110)x(13x66)n14	06-Mar-2017	F4	8	135.638	106.08	10960.213	0	318.778	1.648	0.704	1.106	0.96	42894473.181	10038619.628	42504147.889	0.166
703	k(13x110)x(13x66)n14	06-Mar-2017	F4	9	136.038	123.863	11604.393	0	318.778	1.414	0.676	2.82	0.971	49703723.389	-6481851.132	55322572.043	0.164
704	k(13x110)x(13x66)n14	06-Mar-2017	F4	10	145.062	115.002	12288.377	0	318.778	1.624	0.746	1.701	0.984	51658956.53	7390397.193	64797379.156	0.163
705	k(13x110)x(13x66)n14	06-Mar-2017	F4	11	148.754	126.01	13829.742	0	318.778	1.519	0.724	1.904	0.99	79849656.658	4623723.634	66653568.682	0.161
706	k(13x110)x(13x66)n14	06-Mar-2017	F4	14	154.291	123.287	13891.049	0	318.778	1.609	0.689	1.932	0.983	79291650.476	4059010.744	60233601.793	0.163
707	k(13x110)x(13x66)n14	06-Mar-2017	F4	16	148.961	118.923	13374.058	0	318.778	1.611	0.734	1.504	0.983	69566488.249	10007683.125	65922516.548	0.162
708	k(13x110)x(13x66)n14	06-Mar-2017	F4	17	147.183	125.261	14086.866	0	318.778	1.511	0.717	1.301	0.984	74159476.56	-5679891.303	65462709.199	0.162
709	k(13x110)x(13x66)n14	06-Mar-2017	F4	18	144.7	128.079	14365.492	0	318.778	1.453	0.748	1.027	0.99	69043179.734	-6350122.795	80599138.647	0.161
710	k(13x110)x(13x66)n14	06-Mar-2017	F4	19	139.982	127.8	13844.383	0	318.778	1.409	0.722	1.039	0.986	65316270.953	5193264.648	67933866.725	0.161
711	k(13x110)x(13x66)n14	06-Mar-2017	F4	20	145.027	125.286	12797.133	0	318.778	1.488	0.688	2.985	0.968	56603078.998	-7945976.173	68024657.139	0.165
712	k(13x110)x(13x66)n14	06-Mar-2017	F4	21	148.969	125.535	12859.812	0	318.778	1.527	0.661	2.202	0.967	55967289.733	-6402615.222	70041836.338	0.166
713	k(13x110)x(13x66)n14	06-Mar-2017	F4	25	142.616	121.267	12244.455	0	318.778	1.514	0.693	2.371	0.972	60544108.421	6260189.389	51843034.713	0.164
714	k(13x110)x(13x66)n14	06-Mar-2017	F4	26	145.073	122.584	13641.247	0	318.778	1.521	0.775	1.22	0.996	60345149.678	2048791.044	81057676.848	0.162
715	k(13x110)x(13x66)n14	06-Mar-2017	F4	27	149.335	128.225	14824.379	0	318.778	1.498	0.724	1.042	0.979	80595898.903	-9669221.068	75802567.099	0.163
716	k(13x110)x(13x66)n14	06-Mar-2017	F4	28	137.735	116.537	11862.888	0	318.778	1.521	0.694	1.489	0.971	58095398.864	5096414.434	41713355.537	0.166
717	k(13x110)x(13x66)n14	06-Mar-2017	F4	32	139.32	123.659	13108.7	0	318.778	1.45	0.777	1.056	0.991	67798030.851	-7769379.795	64047371.142	0.161
718	k(13x110)x(13x66)n14	06-Mar-2017	F4	33	148.44	118.887	13653.599	0	318.778	1.606	0.699	1.123	0.961	59127347.78	10920389.213	61438883.186	0.166
719	k(13x110)x(13x66)n14	06-Mar-2017	F4	35	138.364	115.434	11725.177	0	318.778	1.543	0.687	1.314	0.978	57572199.503	-6694369.588	44007696.529	0.164
720	k(13x110)x(13x66)n14	06-Mar-2017	F4	39	143.678	128.444	14279.937	0	318.778	1.438	0.682	1.078	0.95	70135878.106	10469387.799	58749207.146	0.168
721	k(13x110)x(13x66)n14	06-Mar-2017	F4	41	136.659	122.424	12954.975	0	318.778	1.437	0.773	1.014	0.994	60435229.46	-6044239.649	65599816.956	0.16
722	k(13x110)x(13x66)n14	06-Mar-2017	F4	45	144.098	111.34	12042.692	0	318.778	1.667	0.693	1.132	0.996	67932117.307	524886.297	43055924.873	0.164
723	k(13x110)x(13x66)n14	06-Mar-2017	F4	46	147.394	127.505	14064.447	0	318.778	1.487	0.734	1.572	0.991	66214011.043	-4347416.511	80765601.032	0.161
724	k(13x110)x(13x66)n14	06-Mar-2017	F4	47	156.622	116.503	13688.828	0	318.778	1.73	0.704	1.113	0.99	62343229.308	7070470.702	82858910.637	0.162
725	k(13x110)x(13x66)n14	06-Mar-2017	F4	48	148.421	125.378	14277.191	0	318.778	1.523	0.735	1.245	0.991	65791801.696	-430126.188	78895680.727	0.161
726	k(13x110)x(13x66)n14	06-Mar-2017	F4	49	134.261	127.564	13284.843	0	318.778	1.354	0.71	1.062	0.979	50943156.69	-2348853.432	60964613.483	0.163
727	k(13x110)x(13x66)n14	06-Mar-2017	F4	50	153.423	114.589	12574.323	0	318.778	1.724	0.646	2.239	0.962	56457040.009	8367855.84	53539201.299	0.165
728	k(13x110)x(13x66)n14	06-Mar-2017	F4	52	141.187	123.418	13393.274	0	318.778	1.472	0.785	1.142	0.996	76638434.138	1159600.243	59707377.129	0.161
729	k(13x110)x(13x66)n14	06-Mar-2017	F4	54	151.395	129.069	15161.567	0	318.778	1.508	0.736	1.029	0.98	84356555.674	-11035862.919	83436931.848	0.162
730	k(13x110)x(13x66)n14	06-Mar-2017	F4	55	146.409	117.366	12938.047	0	318.778	1.606	0.75	1.364	0.991	60204059.551	5726430.116	67615528.895	0.161
731	k(13x110)x(13x66)n14	06-Mar-2017	F4	56	139.694	124.734	13046.02	0	318.778	1.441	0.722	1.555	0.984	64968963.671	-5710494.31	58279337.975	0.162
732	k(13x110)x(13x66)n14	06-Mar-2017	F4	58	152.951	117.696	12701.97	0	318.778	1.673	0.651	2.375	0.977	73105303.56	-6747711.017	50984322.122	0.166
733	k(13x110)x(13x66)n14	06-Mar-2017	F4	63	147.166	123.896	13683.795	0	318.778	1.528	0.721	1.448	0.99	73170588.795	1107746.762	61311701.212	0.161
734	k(13x110)x(13x66)n14	06-Mar-2017	F4	65	142.002	125.168	13663.665	0	318.778	1.46	0.729	1.051	0.985	76218795.657	-568428.054	58980991.455	0.163
735	k(13x110)x(13x66)n14	06-Mar-2017	F4	66	127.859	113.176	11075.049	0	318.778	1.457	0.753	1.034	0.996	42520943.791	-3533385.899	51456333.121	0.161
736	k(13x110)x(13x66)n14	06-Mar-2017	F4	67	145.512	122.877	13769.351	0	318.778	1.524	0.7	1.057	0.977	65869641.32	10615498.591	69611386.966	0.163
737	k(13x110)x(13x66)n14	06-Mar-2017	F4	69	146.892	125.918	13295.366	0	318.778	1.5	0.706	2.398	0.985	61341501.881	2808486.816	71167927.83	0.162
738	k(13x110)x(13x66)n14	06-Mar-2017	F4	73	146.183	120.37	12386.742	0	318.778	1.563	0.673	2.558	0.973	52234261.621	6000907.731	64714865.523	0.164
739	k(13x110)x(13x66)n14	06-Mar-2017	F4	76	161.421	117.233	13873.206	0	318.778	1.773	0.714	1.377	0.974	78772908.015	11777447.022	65098469.766	0.164
740	k(13x110)x(13x66)n14	06-Mar-2017	F4	79	145.503	128.283	14461.112	0	318.778	1.459	0.763	1.022	0.985	72339254.574	5695893.908	83873852.794	0.162
741	k(13x110)x(13x66)n14	06-Mar-2017	F4	80	150.095	122.82	13365.365	0	318.778	1.572	0.678	2.232	0.977	77365841.151	-2176645.335	53892136.222	0.166
742	k(13x110)x(13x66)n14	06-Mar-2017	F4	81	144.948	125.157	13368.111	0	318.778	1.49	0.716	1.844	0.984	61568617.551	-5901715.368	69695830.054	0.162
743	k(13x110)x(13x66)n14	06-Mar-2017	F4	82	148.86	122.35	14053.009	0	318.778	1.566	0.73	1.044	0.987	75930300.021	6709069.795	66224621.779	0.162
744	k(13x110)x(13x66)n14	06-Mar-2017	F4	84	147.007	116.378	12356.546	0	318.778	1.625	0.691	1.842	0.969	46886303.399	-7093660.273	66232612.491	0.167
745	k(13x110)x(13x66)n14	06-Mar-2017	F4	87	139.477	117.771	12731.251	0	318.778	1.524	0.754	1.023	0.986	58303896.074	9019441.182	62580788.373	0.162
746	k(13x110)x(13x66)n14	06-Mar-2017	F4	89	145.803	123.806	13912.095	0	318.778	1.515	0.769	1.144	0.996	83818864.183	4371079.591	63692717.986	0.161
747	k(13x110)x(13x66)n2	17-Oct-2016	A5	3	149.515	122.872	14244.25	0	269.828	1.565	0.755	1.039	0.988	58256190.012	-2586694.286	87480148.885	0.164
748	k(13x110)x(13x66)n2	17-Oct-2016	A5	6	142.521	124.991	13441.313	0	269.828	1.468	0.755	1.33	0.993	63747541.443	-4090250.682	73622148.05	0.161
749	k(13x110)x(13x66)n2	17-Oct-2016	A5	7	147.003	116.584	13230.399	0	269.828	1.622	0.741	1.043	0.989	49984829.236	922057.283	79579665.96	0.165
750	k(13x110)x(13x66)n2	17-Oct-2016	A5	9	146.733	128.113	14543.465	0	269.828	1.473	0.78	1.026	0.995	87952979.261	3363549.088	70511172.607	0.161
751	k(13x110)x(13x66)n2	17-Oct-2016	A5	13	142.799	124.373	13216.673	0	269.828	1.476	0.754	1.575	0.992	60325591.019	-1793247.266	73588592.534	0.161
752	k(13x110)x(13x66)n2	17-Oct-2016	A5	14	142.893	118.415	13101.38	0	269.828	1.553	0.734	1.037	0.99	71158010.18	1029500.485	51428347.206	0.163
753	k(13x110)x(13x66)n2	17-Oct-2016	A5	16	131.242	122.502	12375.304	0	269.828	1.38	0.758	1.147	0.993	52994846.661	287951.543	58419848.382	0.16
754	k(13x110)x(13x66)n2	17-Oct-2016	A5	17	140.512	117.459	12622.82	0	269.828	1.539	0.739	1.187	0.98	58727194.908	7197796.431	54462630.453	0.163
755	k(13x110)x(13x66)n2	17-Oct-2016	A5	19	147.975	115.637	12981.053	0	269.828	1.648	0.726	1.152	0.982	72094528.396	2319891.623	54077336.47	0.164
756	k(13x110)x(13x66)n2	17-Oct-2016	A5	21	142.259	117.662	12945.367	0	269.828	1.556	0.756	1.038	0.985	49314908.001	525006.924	71195381.685	0.164
757	k(13x110)x(13x66)n2	17-Oct-2016	A5	23	138.033	116.623	12041.777	0	269.828	1.524	0.738	1.453	0.993	51573106.253	1669064.329	58708268.723	0.161
758	k(13x110)x(13x66)n2	17-Oct-2016	A5	26	141.068	122.053	13087.654	0	269.828	1.487	0.755	1.241	0.992	72337192.368	-5420986.887	57129561.004	0.162
759	k(13x110)x(13x66)n2	17-Oct-2016	A5	28	146.51	117.547	13138.896	0	269.828	1.603	0.768	1.249	0.99	56093345.615	-6859487.937	75576554.513	0.163
760	k(13x110)x(13x66)n2	17-Oct-2016	A5	29	137.708	120.21	12838.766	0	269.828	1.474	0.762	1.012	0.99	62495305.424	-8177853.119	63143330.189	0.161
761	k(13x110)x(13x66)n2	17-Oct-2016	A5	30	155.108	118.625	14080.918	0	269.828	1.681	0.762	1.225	0.98	72975856.828	-12902990.432	76645013.765	0.162
762	k(13x110)x(13x66)n2	17-Oct-2016	A5	31	141.968	113.856	12367.069	0	269.828	1.606	0.721	1.061	0.983	69747604.429	-4227819.355	43739176.203	0.166
763	k(13x110)x(13x66)n2	17-Oct-2016	A5	32	139.18	120.889	12904.649	0	269.828	1.481	0.76	1.222	0.992	57366808.429	-5389846.932	68583501.128	0.161
764	k(13x110)x(13x66)n2	17-Oct-2016	A5	33	155.255	130.753	15508.362	0	269.828	1.527	0.738	1.075	0.985	79086399.328	-12582397.498	103654446.227	0.163
765	k(13x110)x(13x66)n2	17-Oct-2016	A5	34	139.256	118.213	12351.514	0	269.828	1.516	0.691	1.45	0.968	59956514.119	-2244392.214	45530421.594	0.166
766	k(13x110)x(13x66)n2	17-Oct-2016	A5	35	139.589	120.264	12860.27	0	269.828	1.493	0.75	1.183	0.989	64346592.868	1947477.585	53536183.353	0.162
767	k(13x110)x(13x66)n2	17-Oct-2016	A5	36	139.707	124.705	13393.274	0	269.828	1.443	0.754	1.118	0.993	69460501.4	-6859274.891	66163642.159	0.16
768	k(13x110)x(13x66)n2	17-Oct-2016	A5	37	145.394	120.602	13437.653	0	269.828	1.551	0.752	1.19	0.989	67265119.506	9182866.693	71080074.01	0.161
769	k(13x110)x(13x66)n2	17-Oct-2016	A5	38	128.596	115.234	11490.929	0	269.828	1.436	0.75	1.03	0.988	40780063.67	-2413019.759	52545187.214	0.162
770	k(13x110)x(13x66)n2	17-Oct-2016	A5	39	142.044	117.074	12896.871	0	269.828	1.561	0.727	1.038	0.966	55878495.984	11687853.605	63949541.811	0.165
771	k(13x110)x(13x66)n2	17-Oct-2016	A5	40	143.545	116.436	12661.708	0	269.828	1.587	0.74	1.358	0.98	54198749.062	9568514.093	65626412.678	0.163
772	k(13x110)x(13x66)n2	17-Oct-2016	A5	46	140.486	122.664	13320.072	0	269.828	1.473	0.765	1.016	0.999	60635153.082	534708.435	73959915.027	0.16
773	k(13x110)x(13x66)n2	17-Oct-2016	A5	48	149.727	117.787	13606.475	0	269.828	1.636	0.733	1.035	0.985	79628900.06	-8164905.654	59225292.366	0.163
774	k(13x110)x(13x66)n2	17-Oct-2016	A5	50	130.28	121.547	12260.011	0	269.828	1.379	0.758	1.021	0.989	55858121.945	4594838.916	54783282.038	0.161
775	k(13x110)x(13x66)n2	17-Oct-2016	A5	55	127.945	122.288	12104.914	0	269.828	1.346	0.773	1.01	0.999	56536216.209	2445162.394	54989861.736	0.159
776	k(13x110)x(13x66)n2	17-Oct-2016	A5	56	129.83	123.541	12341.448	0	269.828	1.353	0.774	1.022	0.998	58329329.929	919398.531	57088481.914	0.159
777	k(13x110)x(13x66)n2	17-Oct-2016	A5	57	137.708	125.263	13341.575	0	269.828	1.415	0.715	1.048	0.975	61987304.502	5684231.494	58525726.794	0.163
778	k(13x110)x(13x66)n2	17-Oct-2016	A5	58	142.118	121.946	11927.398	0	269.828	1.499	0.664	2.59	0.945	60375091.916	9534716.969	53675374.336	0.169
779	k(13x110)x(13x66)n2	17-Oct-2016	A5	59	145.93	124.186	13933.598	0	269.828	1.512	0.771	1.106	0.995	81474339.242	615879.127	64120509.147	0.161
780	k(13x110)x(13x66)n2	17-Oct-2016	A5	60	146.118	114.689	12885.433	0	269.828	1.639	0.766	1.036	0.999	52033455.488	-690447.819	76557036.943	0.162
781	k(13x110)x(13x66)n2	17-Oct-2016	A5	61	134.261	113.395	11394.394	0	269.828	1.524	0.759	1.252	0.991	59173974.188	2115742.202	41120810.259	0.163
782	k(13x110)x(13x66)n2	17-Oct-2016	A5	62	147.4	111.531	12526.742	0	269.828	1.702	0.712	1.123	0.956	61629721.154	-15571750.322	59017892.02	0.166
783	k(13x110)x(13x66)n2	17-Oct-2016	A5	63	143.36	116.203	12887.721	0	269.828	1.587	0.761	1.018	0.983	59093521.397	-11539648.31	69603522.25	0.162
784	k(13x110)x(13x66)n2	17-Oct-2016	A5	66	144.084	124.515	13755.625	0	269.828	1.49	0.736	1.056	0.981	75778425.513	-10083976.411	67572418.918	0.162
785	k(13x110)x(13x66)n2	17-Oct-2016	A5	70	141.779	124.372	12893.668	0	269.828	1.466	0.735	1.719	0.982	68733741.183	-2381081.368	59329706.989	0.162
786	k(13x110)x(13x66)n2	17-Oct-2016	A5	73	141.257	113.454	11549.491	0	269.828	1.604	0.687	1.406	0.978	62060950.242	-7941466.428	42403641.898	0.166
787	k(13x110)x(13x66)n2	17-Oct-2016	A5	75	139.279	116.044	12438.899	0	269.828	1.545	0.776	1.093	0.994	50304866.12	-5304525.15	69113402.172	0.162
788	k(13x110)x(13x66)n2	17-Oct-2016	A5	76	141.27	120.954	12814.976	0	269.828	1.504	0.724	1.098	0.993	58911280.488	2894407.685	66586214.884	0.161
789	k(13x110)x(13x66)n2	24-Oct-2016	C3	1	130.22	112.946	11372.891	0	269.828	1.485	0.759	1.018	0.99	52249804.767	-6802602.704	47114534.724	0.161
790	k(13x110)x(13x66)n2	24-Oct-2016	C3	2	140.041	113.312	12114.521	0	269.828	1.592	0.743	1.158	0.976	51732958.681	10920540.606	59639421.814	0.164
791	k(13x110)x(13x66)n2	24-Oct-2016	C3	8	134.472	115.743	12069.685	0	269.828	1.495	0.768	1.009	0.994	50247471.718	-5880574.089	61738879.954	0.161
792	k(13x110)x(13x66)n2	24-Oct-2016	C3	10	145.983	121.054	13704.841	0	269.828	1.55	0.786	1.019	0.992	80800991.645	-8591980.298	63947771.167	0.161
793	k(13x110)x(13x66)n2	24-Oct-2016	C3	11	139.673	123.787	13380.006	0	269.828	1.451	0.761	1.015	0.993	65978789.995	7579080.699	70778634.156	0.16
794	k(13x110)x(13x66)n2	24-Oct-2016	C3	12	141.839	114.672	12466.35	0	269.828	1.592	0.763	1.124	0.992	68114820.619	-6645980.189	51870462.279	0.162
795	k(13x110)x(13x66)n2	24-Oct-2016	C3	13	135.887	114.66	11899.032	0	269.828	1.525	0.704	1.091	0.956	47714235.392	-10167128.791	47904009.983	0.166
796	k(13x110)x(13x66)n2	24-Oct-2016	C3	14	132.631	116.976	12006.09	0	269.828	1.46	0.77	1.015	0.995	57536239.626	-5226530.791	52541202.943	0.16
797	k(13x110)x(13x66)n2	24-Oct-2016	C3	16	133.235	119.655	12236.678	0	269.828	1.433	0.741	1.17	0.986	55337482.07	3247549.679	52981878.261	0.162
798	k(13x110)x(13x66)n2	24-Oct-2016	C3	19	125.579	118.851	11571.909	0	269.828	1.36	0.738	1.036	0.986	48468921.546	1091635.676	43936987.184	0.162
799	k(13x110)x(13x66)n2	24-Oct-2016	C3	21	136.164	121.434	12798.963	0	269.828	1.442	0.753	1.025	0.981	61483520.509	-8817560.832	59703265.964	0.162
800	k(13x110)x(13x66)n2	24-Oct-2016	C3	22	134.907	120.471	12609.094	0	269.828	1.441	0.777	1.017	0.988	56031392.176	-6518598.03	61671877.741	0.161
801	k(13x110)x(13x66)n2	24-Oct-2016	C3	24	137.593	119.593	12709.747	0	269.828	1.48	0.748	1.161	0.983	68333967.595	-5431564.492	49120301.451	0.164
802	k(13x110)x(13x66)n2	24-Oct-2016	C3	26	137.335	115.72	11958.051	0	269.828	1.528	0.733	1.582	0.982	55364672.664	-6138178.651	51122521.79	0.162
803	k(13x110)x(13x66)n2	24-Oct-2016	C3	27	137.768	116.9	12307.592	0	269.828	1.516	0.78	1.075	0.996	65154660.309	3215901.643	50837832.645	0.161
804	k(13x110)x(13x66)n2	24-Oct-2016	C3	28	139.532	122.388	13263.797	0	269.828	1.466	0.736	1.046	0.983	65718053.467	1396443.174	52942465.586	0.163
805	k(13x110)x(13x66)n2	24-Oct-2016	C3	29	134.792	125.231	13067.524	0	269.828	1.385	0.783	1.011	0.997	62205301.579	4327500.091	68076689.335	0.16
806	k(13x110)x(13x66)n2	24-Oct-2016	C3	30	134.888	119.458	12470.01	0	269.828	1.453	0.767	1.065	0.992	58192033.023	-7178693.45	60873391.47	0.16
807	k(13x110)x(13x66)n2	24-Oct-2016	C3	32	144.763	120.245	13241.379	0	269.828	1.549	0.735	1.584	0.978	59526196.076	9602759.899	67527186.425	0.163
808	k(13x110)x(13x66)n2	24-Oct-2016	C3	33	142.994	117.842	12807.198	0	269.828	1.562	0.743	1.298	0.972	55103440.122	-11645947.812	69011474.808	0.165
809	k(13x110)x(13x66)n2	24-Oct-2016	C3	35	132.734	126.869	13045.563	0	269.828	1.346	0.781	1.008	0.999	65317108.051	-1647504.91	64107339.748	0.159
810	k(13x110)x(13x66)n2	24-Oct-2016	C3	37	141.236	117.686	12797.59	0	269.828	1.544	0.733	1.156	0.98	65429700.917	-8483955.472	51872348.044	0.164
811	k(13x110)x(13x66)n2	24-Oct-2016	C3	38	143.971	116.326	12875.368	0	269.828	1.594	0.754	1.064	0.998	76442395.239	1132580.779	51177808.777	0.163
812	k(13x110)x(13x66)n2	24-Oct-2016	C3	39	144.219	119.475	13204.32	0	269.828	1.554	0.707	1.114	0.974	67907754.244	13383016	62817991.687	0.164
813	k(13x110)x(13x66)n2	24-Oct-2016	C3	40	137.354	118.353	12092.103	0	269.828	1.493	0.744	1.87	0.988	47398257.648	-3714469.471	64275862.667	0.163
814	k(13x110)x(13x66)n2	24-Oct-2016	C3	41	128.772	117.189	11450.668	0	269.828	1.415	0.769	1.096	0.992	44757458.886	3547021.584	53851432.375	0.161
815	k(13x110)x(13x66)n2	24-Oct-2016	C3	46	143.589	117.506	13086.282	0	269.828	1.571	0.741	1.047	0.987	45910410.198	-2538151.883	75639622.627	0.166
816	k(13x110)x(13x66)n2	24-Oct-2016	C3	47	141.834	116.335	12503.866	0	269.828	1.569	0.734	1.599	0.978	60281248.076	-11374794.12	58688718.426	0.163
817	k(13x110)x(13x66)n2	24-Oct-2016	C3	48	134.488	119.582	12412.821	0	269.828	1.448	0.782	1.021	0.997	64668990.296	3711272.797	53125750.347	0.16
818	k(13x110)x(13x66)n2	24-Oct-2016	C3	49	138.409	119.275	12615.5	0	269.828	1.492	0.742	1.274	0.982	66823666.491	1821265.582	46183021.582	0.165
819	k(13x110)x(13x66)n2	24-Oct-2016	C3	50	134.907	125.409	12999.812	0	269.828	1.383	0.763	1.12	0.99	66878448.911	-43566.521	56530201.297	0.161
820	k(13x110)x(13x66)n2	24-Oct-2016	C3	51	151.152	119.265	13626.149	0	269.828	1.63	0.725	1.394	0.962	75458445.013	15796988.757	63251883.174	0.166
821	k(13x110)x(13x66)n2	24-Oct-2016	C3	52	148.117	117.288	13462.816	0	269.828	1.624	0.779	1.023	0.997	55947620.63	2739169.51	83261432.694	0.163
822	k(13x110)x(13x66)n2	24-Oct-2016	C3	53	140.236	112.844	12119.096	0	269.828	1.6	0.757	1.233	0.996	66824035.691	1923566.405	46978813.206	0.162
823	k(13x110)x(13x66)n2	24-Oct-2016	C3	55	142.726	122.11	13435.365	0	269.828	1.503	0.734	1.159	0.976	60469553.707	10621983.765	68972942.885	0.163
824	k(13x110)x(13x66)n2	24-Oct-2016	C3	56	140.879	118.044	12822.296	0	269.828	1.535	0.762	1.091	0.987	60754055.885	9519862.958	65238423.715	0.161
825	k(13x110)x(13x66)n2	24-Oct-2016	C3	57	139.836	116.71	12623.735	0	269.828	1.542	0.749	1.063	0.988	68383399.789	4394234.062	48505781.156	0.163
826	k(13x110)x(13x66)n2	24-Oct-2016	C3	61	140.243	118.268	12824.126	0	269.828	1.527	0.72	1.05	0.968	54355299.912	-9911176.037	62667383.685	0.165
827	k(13x110)x(13x66)n2	24-Oct-2016	C3	64	143.034	112.6	12240.795	0	269.828	1.634	0.732	1.26	0.973	52108084.098	-9600142.172	58710213.382	0.164
828	k(13x110)x(13x66)n2	24-Oct-2016	C3	73	146.291	122.224	13590.92	0	269.828	1.54	0.729	1.258	0.981	76589640.044	-1866648.647	55292222.519	0.164
829	k(13x110)x(13x66)n2	24-Oct-2016	C3	76	128.766	117.146	11656.092	0	269.828	1.415	0.765	1.012	0.997	50801644.451	-3961058.6	52832394.515	0.16
830	k(13x110)x(13x66)n2	24-Oct-2016	C3	78	138.733	114.813	12338.246	0	269.828	1.555	0.781	1.019	0.994	62934574.127	-4969408.06	51421960.519	0.161
831	k(13x110)x(13x66)n2	24-Oct-2016	C3	79	143.578	111.847	12080.208	0	269.828	1.653	0.674	1.112	0.98	44238399.254	-2905021.566	55208627.539	0.163
832	k(13x110)x(13x66)n2	31-Oct-2016	E1	2	146.165	121.087	13372.228	0	269.828	1.553	0.742	1.292	0.994	74422713.387	-1357820.913	58498246.022	0.161
833	k(13x110)x(13x66)n2	31-Oct-2016	E1	3	147.613	123.584	14018.238	0	269.828	1.537	0.758	1.036	0.988	84912038.477	-11113097.034	66200112.267	0.162
834	k(13x110)x(13x66)n2	31-Oct-2016	E1	5	139.898	113.613	11768.183	0	269.828	1.586	0.725	1.659	0.986	46401008.786	-6382906.384	59750489.047	0.163
835	k(13x110)x(13x66)n2	31-Oct-2016	E1	10	151.899	122.412	14346.276	0	269.828	1.597	0.731	1.053	0.992	63160074.427	-2587381.334	83824963.131	0.162
836	k(13x110)x(13x66)n2	31-Oct-2016	E1	11	149.233	125.988	14541.635	0	269.828	1.524	0.725	1.034	0.987	82120763.13	-7842690.837	71561924.926	0.162
837	k(13x110)x(13x66)n2	31-Oct-2016	E1	12	155.614	122.347	14280.394	0	269.828	1.636	0.716	1.375	0.986	66914285.074	6191100.537	85409961.069	0.163
838	k(13x110)x(13x66)n2	31-Oct-2016	E1	13	151.931	129.426	14702.222	0	269.828	1.511	0.686	1.1	0.99	76229300.358	7837722.883	90343194.217	0.161
839	k(13x110)x(13x66)n2	31-Oct-2016	E1	15	142.069	114.068	12502.493	0	269.828	1.602	0.751	1.036	0.978	67808929.389	-8669216.977	51225619.086	0.164
840	k(13x110)x(13x66)n2	31-Oct-2016	E1	16	144.515	121.916	13312.751	0	269.828	1.524	0.74	1.555	0.986	60328100.773	7856751.698	69957368.681	0.162
841	k(13x110)x(13x66)n2	31-Oct-2016	E1	17	139.674	121.252	13057.001	0	269.828	1.482	0.765	1.025	0.991	58200520.085	-6377919.649	72010914.045	0.161
842	k(13x110)x(13x66)n2	31-Oct-2016	E1	18	146.63	117.683	12799.42	0	269.828	1.604	0.74	1.602	0.989	52556973.377	5940161.25	72043968.063	0.163
843	k(13x110)x(13x66)n2	31-Oct-2016	E1	19	143.69	123.892	13676.018	0	269.828	1.493	0.731	1.043	0.977	69895543.27	-7390210.687	68125729.966	0.163
844	k(13x110)x(13x66)n2	31-Oct-2016	E1	20	149.067	117.525	13493.927	0	269.828	1.631	0.732	1.069	0.992	55655495.476	-2189475.25	76210520.917	0.162
845	k(13x110)x(13x66)n2	31-Oct-2016	E1	22	153.329	114.285	13418.895	0	269.828	1.727	0.749	1.205	0.973	77292565.262	-13794547.655	59449607.413	0.165
846	k(13x110)x(13x66)n2	31-Oct-2016	E1	31	147.34	125.049	14010.918	0	269.828	1.517	0.741	1.143	0.991	73716569.654	8616163.716	75908806.194	0.161
847	k(13x110)x(13x66)n2	31-Oct-2016	E1	33	147.797	121.917	13544.254	0	269.828	1.56	0.751	1.554	0.992	60000408.388	-4834678.287	79738351.979	0.162
848	k(13x110)x(13x66)n2	31-Oct-2016	E1	35	144.276	119.635	12945.367	0	269.828	1.553	0.711	1.334	0.983	66012486.758	10561165.746	62367217.478	0.162
849	k(13x110)x(13x66)n2	31-Oct-2016	E1	36	142.823	118.322	12760.532	0	269.828	1.555	0.727	1.218	0.989	51109110.847	-1510093.081	72244744.318	0.163
850	k(13x110)x(13x66)n2	31-Oct-2016	E1	37	148.207	124.993	14230.983	0	269.828	1.526	0.742	1.091	0.979	75344243.778	-11469228.457	78316615.61	0.163
851	k(13x110)x(13x66)n2	31-Oct-2016	E1	38	143.565	117.41	12958.635	0	269.828	1.574	0.749	1.031	0.984	62829146.07	11219810.606	66880031.123	0.162
852	k(13x110)x(13x66)n2	31-Oct-2016	E1	39	143.494	126.476	13985.297	0	269.828	1.46	0.776	1.052	0.992	65802997.329	390798.836	80524717.2	0.161
853	k(13x110)x(13x66)n2	31-Oct-2016	E1	42	137.354	123.453	13076.216	0	269.828	1.432	0.763	1.035	0.992	70124455.424	-4142528.742	57013161.274	0.161
854	k(13x110)x(13x66)n2	31-Oct-2016	E1	46	133.132	119.118	12141.057	0	269.828	1.44	0.749	1.085	0.994	57160085.521	5310281.96	55005470.508	0.16
855	k(13x110)x(13x66)n2	31-Oct-2016	E1	50	151.247	117.992	13722.684	0	269.828	1.65	0.74	1.111	0.97	73038217.042	-17321899.773	73790381.814	0.164
856	k(13x110)x(13x66)n2	31-Oct-2016	E1	51	152.602	114.314	13068.439	0	269.828	1.718	0.73	1.439	0.99	76733921.043	-3879218.964	53259301.651	0.163
857	k(13x110)x(13x66)n2	31-Oct-2016	E1	54	148.466	119.198	13636.671	0	269.828	1.603	0.721	1.045	0.982	59207744.473	8064478.702	75995682.876	0.163
858	k(13x110)x(13x66)n2	31-Oct-2016	E1	55	151.37	120.292	13678.305	0	269.828	1.619	0.73	1.622	0.993	61005789.275	-2384033.9	79859204.676	0.162
859	k(13x110)x(13x66)n2	31-Oct-2016	E1	57	152.7	117.85	13437.195	0	269.828	1.668	0.739	1.498	0.978	67054836.612	-12218338.082	72179832.675	0.163
860	k(13x110)x(13x66)n2	31-Oct-2016	E1	59	149.004	116.377	13375.888	0	269.828	1.648	0.747	1.047	0.974	60600021.781	-13689129.177	75503774.717	0.164
861	k(13x110)x(13x66)n2	31-Oct-2016	E1	61	167.293	117.3	15026.6	0	269.828	1.835	0.68	1.202	0.958	67832045.587	15631078.246	83066516.351	0.167
862	k(13x110)x(13x66)n2	31-Oct-2016	E1	63	148.717	118.366	13547.914	0	269.828	1.617	0.75	1.047	0.994	78391548.964	-767895.632	56489884.511	0.162
863	k(13x110)x(13x66)n2	31-Oct-2016	E1	66	150.564	119.826	13883.729	0	269.828	1.617	0.759	1.113	0.993	60341174.297	-6120595.963	87381682.142	0.163
864	k(13x110)x(13x66)n2	31-Oct-2016	E1	67	146.947	123.168	13756.54	0	269.828	1.534	0.747	1.234	0.988	69036075.801	10470953.57	76238502.797	0.161
865	k(13x110)x(13x66)n2	31-Oct-2016	E1	69	153.953	118.048	14035.624	0	269.828	1.678	0.721	1.042	0.974	69132688.925	14964236.389	76664195.48	0.164
866	k(13x110)x(13x66)n2	31-Oct-2016	E1	70	139.239	119.302	12801.25	0	269.828	1.503	0.753	1.032	0.988	55694597.769	5911784.19	66988673.889	0.162
867	k(13x110)x(13x66)n2	31-Oct-2016	E1	72	153.28	127.296	15041.24	0	269.828	1.55	0.721	1.05	0.985	83137311.719	-10877839.857	80092068.31	0.162
868	k(13x110)x(13x66)n2	31-Oct-2016	E1	75	144.09	107.116	11849.163	0	269.828	1.732	0.764	1.054	0.991	68509459.268	6168255.057	41031730.834	0.166
869	k(13x110)x(13x66)n2	31-Oct-2016	E1	80	143.804	117.117	12983.341	0	269.828	1.581	0.75	1.055	0.973	65641022.847	12438362.103	63448115.556	0.164
870	k(13x110)x(13x66)n2	31-Oct-2016	E1	82	150.089	117.61	13630.724	0	269.828	1.641	0.74	1.081	0.983	75748998.477	9571397.116	61455230.355	0.163
871	k(13x110)x(13x66)n2	31-Oct-2016	E1	86	142.686	118.392	13040.988	0	269.828	1.551	0.746	1.034	0.98	55512341.17	6421209.149	70972782.41	0.164
872	k(13x110)x(13x66)n2	31-Oct-2016	E1	87	139.831	112.842	12121.842	0	269.828	1.596	0.748	1.072	0.98	64762494.273	5314045.772	45961778.336	0.165
873	k(13x110)x(13x66)n3	17-Oct-2016	A6	4	157.09	128.395	15402.677	0	283.607	1.574	0.732	1.15	0.985	93185151.615	-12805541.481	86772070.615	0.162
874	k(13x110)x(13x66)n3	17-Oct-2016	A6	5	148.814	122.572	13967.912	0	283.607	1.562	0.765	1.055	0.998	61750114.972	2778025.179	88645176.699	0.162
875	k(13x110)x(13x66)n3	17-Oct-2016	A6	6	144.493	135.544	15104.377	0	283.607	1.371	0.759	1.034	0.998	85131200.718	-5300597.324	88543875.43	0.16
876	k(13x110)x(13x66)n3	17-Oct-2016	A6	13	138.938	122.238	13129.288	0	283.607	1.462	0.78	1.019	0.997	72914318.233	-4429773.31	59153715.435	0.16
877	k(13x110)x(13x66)n3	17-Oct-2016	A6	17	150.964	122.682	14148.63	0	283.607	1.583	0.748	1.186	0.984	87693740.228	-8294662.067	63138683.466	0.164
878	k(13x110)x(13x66)n3	17-Oct-2016	A6	22	150.697	128.703	14774.51	0	283.607	1.506	0.732	1.166	0.975	80219721.198	12111085.514	79071296.413	0.163
879	k(13x110)x(13x66)n3	17-Oct-2016	A6	23	149.742	119.94	13761.573	0	283.607	1.608	0.738	1.053	0.983	82316158.081	-12689489.205	64520875.534	0.163
880	k(13x110)x(13x66)n3	17-Oct-2016	A6	24	159.773	135.374	16580.318	0	283.607	1.517	0.787	1.08	0.996	92967873.657	-4737525.455	116717700.73	0.161
881	k(13x110)x(13x66)n3	17-Oct-2016	A6	25	157.24	120.232	14420.393	0	283.607	1.683	0.718	1.145	0.986	92623368.52	-6121173.343	62478192.423	0.164
882	k(13x110)x(13x66)n3	17-Oct-2016	A6	27	146.573	124.998	14121.637	0	283.607	1.509	0.776	1.031	0.994	67883504.167	7241787.536	85002836.433	0.161
883	k(13x110)x(13x66)n3	17-Oct-2016	A6	29	149.253	125.288	14397.518	0	283.607	1.532	0.754	1.039	0.986	84818211.449	-12244784.512	73940850.582	0.162
884	k(13x110)x(13x66)n3	17-Oct-2016	A6	30	147.576	125.939	14337.583	0	283.607	1.507	0.755	1.036	0.99	69867235.776	5689143.469	82441916.95	0.161
885	k(13x110)x(13x66)n3	17-Oct-2016	A6	31	155.608	125.56	15046.273	0	283.607	1.595	0.754	1.048	0.985	83932724.851	-12897887.82	86302202.264	0.162
886	k(13x110)x(13x66)n3	17-Oct-2016	A6	32	147.489	126.23	14257.061	0	283.607	1.503	0.744	1.123	0.991	84289041.277	6313890.595	68265982.511	0.162
887	k(13x110)x(13x66)n3	17-Oct-2016	A6	33	145.583	124.177	13858.566	0	283.607	1.508	0.769	1.072	0.998	61461998.835	219644.981	85232868.916	0.162
888	k(13x110)x(13x66)n3	17-Oct-2016	A6	34	150.831	131.065	15142.809	0	283.607	1.48	0.765	1.132	0.992	92381199.004	-8282298.246	81718570.38	0.161
889	k(13x110)x(13x66)n3	17-Oct-2016	A6	35	164.092	128.336	16093.066	0	283.607	1.645	0.72	1.087	0.986	78401046.046	-7284820.771	110481746.005	0.164
890	k(13x110)x(13x66)n3	17-Oct-2016	A6	36	141.6	132.167	14390.655	0	283.607	1.379	0.754	1.027	0.994	78900481.231	-6012773.658	77056953.2	0.16
891	k(13x110)x(13x66)n3	17-Oct-2016	A6	37	162.687	127.528	15988.295	0	283.607	1.64	0.785	1.059	0.984	82399339.959	16163309.104	115210700.319	0.164
892	k(13x110)x(13x66)n3	17-Oct-2016	A6	41	142.2	125.036	13725.429	0	283.607	1.463	0.756	1.027	0.99	71506073.19	-5662741.981	66746386.013	0.161
893	k(13x110)x(13x66)n3	17-Oct-2016	A6	43	153.496	130.789	15075.096	0	283.607	1.511	0.71	1.539	0.977	95640480.396	3830797.385	69640780.129	0.165
894	k(13x110)x(13x66)n3	17-Oct-2016	A6	46	149.704	123.109	14124.839	0	283.607	1.565	0.766	1.047	0.986	85307671.154	-11493606.819	69140612.318	0.162
895	k(13x110)x(13x66)n3	17-Oct-2016	A6	48	160.627	125.291	15455.748	0	283.607	1.649	0.741	1.076	0.994	72717058.519	-3183943.601	109035596.592	0.163
896	k(13x110)x(13x66)n3	17-Oct-2016	A6	49	152.434	129.313	15144.639	0	283.607	1.517	0.765	1.039	0.994	93668394.883	-5976804.541	78246510.639	0.161
897	k(13x110)x(13x66)n3	17-Oct-2016	A6	50	149.564	132.22	15154.704	0	283.607	1.455	0.756	1.069	0.996	78168034.291	-3481482.704	96163726.761	0.161
898	k(13x110)x(13x66)n3	17-Oct-2016	A6	51	147.828	123.324	14008.173	0	283.607	1.542	0.76	1.059	0.987	79086574.64	11693494.316	71405187.653	0.162
899	k(13x110)x(13x66)n3	17-Oct-2016	A6	52	153.59	132.738	15735.29	0	283.607	1.488	0.778	1.03	0.992	96311239.224	-8968002.244	90571190.627	0.16
900	k(13x110)x(13x66)n3	17-Oct-2016	A6	54	152.057	123.075	14097.846	0	283.607	1.589	0.723	1.296	0.982	60311677.1	2950657.407	85868365.952	0.165
901	k(13x110)x(13x66)n3	24-Oct-2016	C4	2	153.63	116.154	13554.319	0	283.607	1.703	0.73	1.22	0.987	89458906.786	-7910772.049	50998391.747	0.168
902	k(13x110)x(13x66)n3	24-Oct-2016	C4	3	156.767	121.485	14701.765	0	283.607	1.66	0.768	1.043	0.972	85179325.394	-17836775.525	80373439.242	0.164
903	k(13x110)x(13x66)n3	24-Oct-2016	C4	4	147.678	112.434	12331.383	0	283.607	1.691	0.756	1.24	0.984	78400591.745	-2792764.561	41343373.348	0.17
904	k(13x110)x(13x66)n3	24-Oct-2016	C4	13	156.803	132.44	16112.281	0	283.607	1.522	0.743	1.042	0.983	105322005.304	445656.963	78340690.73	0.164
905	k(13x110)x(13x66)n3	24-Oct-2016	C4	15	155.801	122.554	14729.673	0	283.607	1.635	0.778	1.039	0.988	98515496.094	10318140.815	66844052.961	0.164
906	k(13x110)x(13x66)n3	24-Oct-2016	C4	18	158.053	123.268	15097.057	0	283.607	1.649	0.721	1.043	0.961	82228232.14	20063809.786	83681570.83	0.166
907	k(13x110)x(13x66)n3	24-Oct-2016	C4	19	155.745	134.159	16169.928	0	283.607	1.492	0.777	1.017	0.999	112607941.184	-3222180.847	87454078.514	0.161
908	k(13x110)x(13x66)n3	24-Oct-2016	C4	21	150.345	124.623	14507.321	0	283.607	1.552	0.765	1.017	0.998	94626621.108	3903012.128	67016158.031	0.162
909	k(13x110)x(13x66)n3	24-Oct-2016	C4	22	152.683	121.279	14295.035	0	283.607	1.62	0.712	1.05	0.966	76476318.615	16873838.174	72486272.116	0.165
910	k(13x110)x(13x66)n3	24-Oct-2016	C4	24	164.192	121.857	15453.918	0	283.607	1.733	0.733	1.095	0.986	71676412.431	9047409.375	102526555.817	0.164
911	k(13x110)x(13x66)n3	24-Oct-2016	C4	25	149.49	127.096	14638.17	0	283.607	1.513	0.776	1.032	0.998	94094034.609	-2236458.682	70006791.822	0.161
912	k(13x110)x(13x66)n3	24-Oct-2016	C4	26	157.37	121.763	14726.471	0	283.607	1.662	0.728	1.207	0.973	61902668.494	12526023.307	98064151.464	0.168
913	k(13x110)x(13x66)n3	24-Oct-2016	C4	28	148.715	122.165	13815.102	0	283.607	1.566	0.754	1.242	0.985	75275740.859	-10436592.357	70421055.908	0.162
914	k(13x110)x(13x66)n3	24-Oct-2016	C4	29	138.033	128.11	13724.057	0	283.607	1.386	0.764	1.019	0.992	71002145.466	4911569.914	67078049.574	0.161
915	k(13x110)x(13x66)n3	24-Oct-2016	C4	30	158.348	119.212	14575.491	0	283.607	1.709	0.748	1.039	0.992	58632878.041	-2816456.513	102021914.106	0.167
916	k(13x110)x(13x66)n3	24-Oct-2016	C4	31	146.08	128.273	14392.028	0	283.607	1.465	0.733	1.151	0.985	78347123.161	8472575.019	73423470.834	0.162
917	k(13x110)x(13x66)n3	24-Oct-2016	C4	32	156.937	120.555	13669.155	0	283.607	1.675	0.697	1.214	0.99	52505093.288	4307678.197	96167888.581	0.168
918	k(13x110)x(13x66)n3	24-Oct-2016	C4	33	157.927	123.602	15124.05	0	283.607	1.643	0.73	1.041	0.989	102528096.074	680720.122	63112680.749	0.166
919	k(13x110)x(13x66)n3	24-Oct-2016	C4	34	153.792	126.719	14562.223	0	283.607	1.561	0.725	1.181	0.996	68417072.517	-642552.261	95453941.716	0.162
920	k(13x110)x(13x66)n3	24-Oct-2016	C4	35	157.599	129.283	15782.871	0	283.607	1.567	0.747	1.038	0.986	75373640.946	-8696221.19	108636019.068	0.164
921	k(13x110)x(13x66)n3	24-Oct-2016	C4	36	142.739	131.969	14552.615	0	283.607	1.391	0.776	1.026	0.998	76900282.27	-4673367.36	84584866.425	0.16
922	k(13x110)x(13x66)n3	24-Oct-2016	C4	39	152.742	131.877	15617.708	0	283.607	1.489	0.757	1.024	0.986	90457114.15	12841894.999	91201036.276	0.161
923	k(13x110)x(13x66)n3	24-Oct-2016	C4	40	163.853	123.64	15607.643	0	283.607	1.704	0.708	1.139	0.959	97487818.674	20734511.52	79837401.169	0.167
924	k(13x110)x(13x66)n3	24-Oct-2016	C4	43	145.917	122.841	13745.102	0	283.607	1.528	0.752	1.089	0.986	67865509.542	-11473711.019	78141464.282	0.162
925	k(13x110)x(13x66)n3	24-Oct-2016	C4	44	148.44	116.242	13327.392	0	283.607	1.644	0.774	1.036	0.999	85782671.919	355579.283	52786624.838	0.164
926	k(13x110)x(13x66)n3	24-Oct-2016	C4	45	166.214	126.515	16278.817	0	283.607	1.689	0.709	1.053	0.948	101082384.514	-29485422.534	98622854.101	0.168
927	k(13x110)x(13x66)n3	24-Oct-2016	C4	46	149.208	122.499	14099.676	0	283.607	1.568	0.76	1.026	0.986	82202970.825	12317527.602	71102799.323	0.162
928	k(13x110)x(13x66)n3	24-Oct-2016	C4	47	150.035	119.648	13866.344	0	283.607	1.614	0.759	1.026	0.981	74311998.368	13884179.515	73678963.836	0.162
929	k(13x110)x(13x66)n3	24-Oct-2016	C4	48	155.483	130.196	15678.558	0	283.607	1.535	0.766	1.014	0.998	82176839.626	4805269.912	106520553.528	0.161
930	k(13x110)x(13x66)n3	24-Oct-2016	C4	49	144.143	134.723	15044.9	0	283.607	1.376	0.764	1.01	0.997	87872639.646	5610746.749	84604250.316	0.16
931	k(13x110)x(13x66)n3	24-Oct-2016	C4	50	151.931	122.539	14374.642	0	283.607	1.594	0.759	1.021	0.994	66003768.08	-8554038.836	94378471.347	0.163
932	k(13x110)x(13x66)n3	24-Oct-2016	C4	54	157.976	121.408	14844.509	0	283.607	1.674	0.729	1.043	0.972	76577273.254	-14563020.908	83096865.678	0.164
933	k(13x110)x(13x66)n3	24-Oct-2016	C4	55	157.031	127.747	14954.77	0	283.607	1.581	0.731	1.673	0.987	96897463.137	-5241545.301	71969030.011	0.163
934	k(13x110)x(13x66)n3	24-Oct-2016	C4	56	157.885	127.397	15505.617	0	283.607	1.593	0.784	1.103	0.994	108907986.937	-3563469.827	73731411.823	0.163
935	k(13x110)x(13x66)n3	24-Oct-2016	C4	57	155.726	127.281	15389.866	0	283.607	1.573	0.732	1.029	0.97	87483487.656	18132940.487	88412944.41	0.164
936	k(13x110)x(13x66)n3	24-Oct-2016	C4	58	144.885	131.025	14695.36	0	283.607	1.422	0.768	1.017	0.994	83398429.246	-7389543.839	80253885.357	0.16
937	k(13x110)x(13x66)n3	24-Oct-2016	C4	59	157.953	130.263	15724.767	0	283.607	1.559	0.772	1.154	0.998	81799754.747	2694047.098	107951008.525	0.161
938	k(13x110)x(13x66)n3	24-Oct-2016	C4	61	151.243	126.534	14666.536	0	283.607	1.537	0.755	1.202	0.996	92672360.28	5343393.464	72519669.545	0.161
939	k(13x110)x(13x66)n3	24-Oct-2016	C4	63	152.107	111.898	13022.687	0	283.607	1.75	0.748	1.183	0.993	79916807.245	3229197.75	49274234.031	0.165
940	k(13x110)x(13x66)n3	24-Oct-2016	C4	69	152.77	122.93	14437.321	0	283.607	1.599	0.727	1.101	0.985	62386988.938	7690018.907	87062392.237	0.164
941	k(13x110)x(13x66)n3	24-Oct-2016	C4	71	154.113	127.494	15214.181	0	283.607	1.555	0.759	1.041	0.984	99607339.964	-10340676.072	70051104.95	0.164
942	k(13x110)x(13x66)n3	24-Oct-2016	C4	72	137.51	126.547	13476.541	0	283.607	1.398	0.766	1.017	0.991	66434982.523	-5430502.426	68416148.992	0.161
943	k(13x110)x(13x66)n3	24-Oct-2016	C4	74	144.415	121.952	13560.267	0	283.607	1.523	0.768	1.051	0.996	60356722.999	5159680.652	81540686.071	0.162
944	k(13x110)x(13x66)n3	24-Oct-2016	C4	77	145.021	129.489	14538.432	0	283.607	1.44	0.793	1.012	1	71463562.3	-579973.288	90375305.08	0.16
945	k(13x110)x(13x66)n3	24-Oct-2016	C4	79	154.659	125.35	14506.864	0	283.607	1.588	0.727	1.262	0.994	68146922.93	-5101767.948	93815478.947	0.162
946	k(13x110)x(13x66)n3	24-Oct-2016	C4	80	162.845	120.832	15115.815	0	283.607	1.733	0.735	1.055	0.967	87206574.692	20246432.005	87237417.53	0.165
947	k(13x110)x(13x66)n3	24-Oct-2016	C4	81	152.227	127.92	14799.215	0	283.607	1.53	0.757	1.155	0.992	85351980.552	8680504.755	81795033.579	0.161
948	k(13x110)x(13x66)n3	31-Oct-2016	E2	3	150.428	122.449	14084.578	0	283.607	1.579	0.742	1.227	0.977	70780489.304	-12028278.53	73792155.921	0.163
949	k(13x110)x(13x66)n3	31-Oct-2016	E2	5	159.27	128.643	14876.078	0	283.607	1.592	0.687	1.822	0.984	69119948.563	1274410.29	87772333.227	0.163
950	k(13x110)x(13x66)n3	31-Oct-2016	E2	7	146.405	127.821	14220.46	0	283.607	1.474	0.749	1.297	0.993	75816349.107	7412936.558	78192069.484	0.16
951	k(13x110)x(13x66)n3	31-Oct-2016	E2	8	146.558	109.65	11822.17	0	283.607	1.722	0.683	1.298	0.975	60503538.102	7887897.043	44546787.183	0.165
952	k(13x110)x(13x66)n3	31-Oct-2016	E2	13	150.418	132.554	15422.807	0	283.607	1.46	0.762	1.022	0.987	79883698.389	456351.895	98467500.826	0.162
953	k(13x110)x(13x66)n3	31-Oct-2016	E2	15	151.055	125.417	14694.902	0	283.607	1.549	0.758	1.02	0.995	92358932.466	5182567.199	70487394.963	0.161
954	k(13x110)x(13x66)n3	31-Oct-2016	E2	16	158.694	126.061	15488.232	0	283.607	1.619	0.748	1.026	0.972	89376176.618	-17866810.473	93759124.008	0.164
955	k(13x110)x(13x66)n3	31-Oct-2016	E2	17	151.06	136.733	16034.046	0	283.607	1.42	0.767	1.026	0.995	89369210.038	5878199.482	102747581.187	0.16
956	k(13x110)x(13x66)n3	31-Oct-2016	E2	18	139.836	126.356	13727.259	0	283.607	1.423	0.767	1.016	0.995	77158822.609	-3321685.576	62094734.572	0.161
957	k(13x110)x(13x66)n3	31-Oct-2016	E2	20	159.449	130.971	16175.418	0	283.607	1.565	0.758	1.065	0.987	111979874.397	-14556524.855	89545548.93	0.162
958	k(13x110)x(13x66)n3	31-Oct-2016	E2	22	157.972	128.914	15383.919	0	283.607	1.576	0.739	1.2	0.995	99406294.111	-429799.027	76735116.487	0.161
959	k(13x110)x(13x66)n3	31-Oct-2016	E2	23	156.148	130.507	15739.407	0	283.607	1.538	0.768	1.234	0.979	86239867.525	-11687378.496	101685151.191	0.163
960	k(13x110)x(13x66)n3	31-Oct-2016	E2	24	152.308	124.156	14587.844	0	283.607	1.577	0.776	1.06	0.999	97014225.435	-1180994.306	67388266.312	0.162
961	k(13x110)x(13x66)n3	31-Oct-2016	E2	26	150.934	120.381	14095.101	0	283.607	1.612	0.763	1.02	0.982	66770665.491	-14545619.912	88644219.262	0.164
962	k(13x110)x(13x66)n3	31-Oct-2016	E2	29	148.392	132.53	15202.743	0	283.607	1.441	0.756	1.021	0.992	79925116.949	1876054.084	93101598.828	0.161
963	k(13x110)x(13x66)n3	31-Oct-2016	E2	30	135.166	127.496	13368.568	0	283.607	1.363	0.775	1.007	0.999	65155851.514	1625829.618	70434108.43	0.159
964	k(13x110)x(13x66)n3	31-Oct-2016	E2	31	157.235	118.802	14450.589	0	283.607	1.703	0.696	1.067	0.984	55219963.256	1852525.056	87016808.22	0.166
965	k(13x110)x(13x66)n3	31-Oct-2016	E2	32	157.031	129.388	15558.232	0	283.607	1.56	0.74	1.244	0.984	77742219.395	-9251178.314	102351413.154	0.163
966	k(13x110)x(13x66)n3	31-Oct-2016	E2	34	153.721	125.017	14842.679	0	283.607	1.582	0.739	1.03	0.974	81718406.603	-17015852.423	86702248.469	0.163
967	k(13x110)x(13x66)n3	31-Oct-2016	E2	35	153.365	129.231	15393.069	0	283.607	1.525	0.786	1.017	0.992	77391234.756	-8218289.887	102760342.88	0.162
968	k(13x110)x(13x66)n3	31-Oct-2016	E2	36	149.294	133.871	15530.323	0	283.607	1.433	0.793	1.01	0.997	84398596.613	-6259373.442	99801492.112	0.16
969	k(13x110)x(13x66)n3	31-Oct-2016	E2	37	151.519	123.497	14505.034	0	283.607	1.578	0.749	1.027	0.992	69141561.628	7384503.06	86438411.823	0.162
970	k(13x110)x(13x66)n3	31-Oct-2016	E2	38	153.556	126.267	14605.229	0	283.607	1.563	0.734	1.558	0.986	81501776.971	-11420323.765	81105256.536	0.161
971	k(13x110)x(13x66)n3	31-Oct-2016	E2	39	157.508	117.585	14069.022	0	283.607	1.722	0.73	1.252	0.958	73158687.834	16388521.284	69919856.396	0.166
972	k(13x110)x(13x66)n3	31-Oct-2016	E2	42	157.762	123.043	15015.62	0	283.607	1.649	0.736	1.03	0.969	95822758.43	-18095398.99	77234639.268	0.165
973	k(13x110)x(13x66)n3	31-Oct-2016	E2	43	157.293	127.924	15600.78	0	283.607	1.581	0.775	1.019	0.986	87339850.468	13390452.289	98969938.775	0.162
974	k(13x110)x(13x66)n3	31-Oct-2016	E2	44	138.906	130.606	14083.205	0	283.607	1.368	0.773	1.014	0.997	77954841.602	-470557.039	70095450.302	0.16
975	k(13x110)x(13x66)n3	31-Oct-2016	E2	45	147.796	128.733	14705.425	0	283.607	1.476	0.764	1.082	0.994	75194094.56	7675560.524	89995984.467	0.161
976	k(13x110)x(13x66)n3	31-Oct-2016	E2	50	156.51	131.473	15962.674	0	283.607	1.53	0.747	1.032	0.991	97575646.823	-6591719.963	84900377.096	0.161
977	k(13x110)x(13x66)n3	31-Oct-2016	E2	53	164.76	127.551	15910.06	0	283.607	1.66	0.718	1.363	0.978	105034508.686	-14547175.086	85475033.04	0.164
978	k(13x110)x(13x66)n3	31-Oct-2016	E2	56	150.709	127.981	14961.175	0	283.607	1.514	0.788	1.016	0.999	71880127.507	1834130.774	100756290.706	0.162
979	k(13x110)x(13x66)n3	31-Oct-2016	E2	57	157.792	123.3	15104.377	0	283.607	1.645	0.739	1.034	0.993	95054411.321	-4819349.702	71643088.859	0.162
980	k(13x110)x(13x66)n3	31-Oct-2016	E2	58	150.778	133.9	15610.846	0	283.607	1.449	0.761	1.016	0.992	91458384.888	10272856.281	94309432.407	0.161
981	k(13x110)x(13x66)n3	31-Oct-2016	E2	59	160.596	117.509	14637.255	0	283.607	1.757	0.733	1.051	0.991	93375843.122	-81405.08	59173455.691	0.165
982	k(13x110)x(13x66)n3	31-Oct-2016	E2	60	145.704	124.028	13044.648	0	283.607	1.511	0.706	1.777	0.964	68319400.641	-11257107.807	61920063.524	0.165
983	k(13x110)x(13x66)n3	31-Oct-2016	E2	61	150.831	118.275	13756.083	0	283.607	1.642	0.746	1.03	0.968	74834472.144	-16346121.934	71438968.23	0.164
984	k(13x110)x(13x66)n3	31-Oct-2016	E2	62	162.18	123.775	15562.807	0	283.607	1.684	0.721	1.039	0.977	91373513.616	16159063.298	85302178.021	0.163
985	k(13x110)x(13x66)n3	31-Oct-2016	E2	63	158.031	126.199	15449.801	0	283.607	1.611	0.759	1.02	0.995	75145904.315	4843029.643	108598869.294	0.163
986	k(13x110)x(13x66)n3	31-Oct-2016	E2	64	153.615	128.02	15234.769	0	283.607	1.543	0.752	1.028	0.994	73423808.61	3961765.755	98592519.195	0.162
987	k(13x110)x(13x66)n3	31-Oct-2016	E2	66	147.25	127.904	14473.008	0	283.607	1.48	0.743	1.318	0.983	82644249.055	4951302.249	65077875.445	0.163
988	k(13x110)x(13x66)n3	31-Oct-2016	E2	67	157.428	125.976	15078.757	0	283.607	1.607	0.682	1.468	0.978	82885018.983	8913630.984	71606185.794	0.163
989	k(13x110)x(13x66)n3	31-Oct-2016	E2	70	155.638	127.022	14962.548	0	283.607	1.576	0.724	1.294	0.981	76426717.178	-11097513.959	88763306.117	0.163
990	k(13x110)x(13x66)n3	31-Oct-2016	E2	72	154.509	117.237	14013.206	0	283.607	1.696	0.765	1.029	0.996	57366535.07	4038928.331	96682955.549	0.165
991	k(13x110)x(13x66)n3	31-Oct-2016	E2	73	154.137	133.633	15932.936	0	283.607	1.483	0.769	1.02	0.993	84577417.974	4491118.223	108575843.351	0.162
992	k(13x110)x(13x66)n3	31-Oct-2016	E2	74	155.077	121.821	14656.013	0	283.607	1.636	0.767	1.038	0.98	80298736.072	-16088880.993	85015193.295	0.163
993	k(13x110)x(13x66)n3	31-Oct-2016	E2	76	157.24	121.084	14785.49	0	283.607	1.669	0.75	1.038	0.992	63072033.411	3881699.311	96791988.769	0.164
994	k(13x110)x(13x66)n3	31-Oct-2016	E2	77	163.526	133.706	16713.455	0	283.607	1.572	0.747	1.281	0.981	110323833.155	12385494.588	90825888.674	0.163
995	k(13x110)x(13x66)n3	31-Oct-2016	E2	78	162.782	130.539	16081.628	0	283.607	1.602	0.675	1.342	0.971	68774205.929	9148099.302	97416539.954	0.166
996	k(13x110)x(13x66)n4	17-Oct-2016	A7	1	148.872	125.157	14283.597	0	303.306	1.531	0.765	1.054	0.997	90721769.893	-4020541.084	65003502.295	0.162
997	k(13x110)x(13x66)n4	17-Oct-2016	A7	2	149.741	124.946	14331.636	0	303.306	1.542	0.749	1.044	0.987	75418760.49	-10963878.975	81332152.29	0.161
998	k(13x110)x(13x66)n4	17-Oct-2016	A7	3	147.847	131.314	14797.385	0	303.306	1.448	0.763	1.15	0.996	90892971.322	-4589912.165	76614300.355	0.16
999	k(13x110)x(13x66)n4	17-Oct-2016	A7	4	148.92	124.291	14123.009	0	303.306	1.542	0.738	1.131	0.98	72980945.04	-14193618.671	80279415.028	0.163
1000	k(13x110)x(13x66)n4	17-Oct-2016	A7	10	155.204	136.774	15286.011	0	303.306	1.459	0.691	1.506	0.949	98688998.601	15606443.545	79499116.614	0.169
1001	k(13x110)x(13x66)n4	17-Oct-2016	A7	12	148.877	131.584	15085.619	0	303.306	1.454	0.757	1.032	0.992	93639089.611	1024822.926	76842036.206	0.161
1002	k(13x110)x(13x66)n4	17-Oct-2016	A7	17	166.482	128.208	15919.21	0	303.306	1.671	0.766	1.216	0.989	101441455.771	11308203.515	93038981.14	0.161
1003	k(13x110)x(13x66)n4	17-Oct-2016	A7	18	147.115	134.775	15000.064	0	303.306	1.404	0.747	1.111	0.993	84687211.829	8174134.907	87363152.444	0.16
1004	k(13x110)x(13x66)n4	17-Oct-2016	A7	19	149.305	135.65	15491.892	0	303.306	1.417	0.771	1.073	0.998	83572937.877	1232799.496	98648848.349	0.16
1005	k(13x110)x(13x66)n4	17-Oct-2016	A7	20	155.815	126.887	15167.972	0	303.306	1.58	0.75	1.049	0.993	98995878.837	-9505389.747	77886380.464	0.161
1006	k(13x110)x(13x66)n4	17-Oct-2016	A7	21	143.64	127.402	14049.349	0	303.306	1.45	0.774	1.059	0.997	68784329.871	2898209.029	81423306.934	0.16
1007	k(13x110)x(13x66)n4	17-Oct-2016	A7	24	152.903	127.537	14988.626	0	303.306	1.542	0.757	1.058	0.984	85681894.661	11406143.397	81120623.893	0.162
1008	k(13x110)x(13x66)n4	17-Oct-2016	A7	25	148.207	124.824	14104.709	0	303.306	1.528	0.751	1.06	0.984	77330134.645	-13431983.289	76091180.1	0.162
1009	k(13x110)x(13x66)n4	17-Oct-2016	A7	26	149.141	128.037	14753.006	0	303.306	1.498	0.774	1.024	0.994	72642196.335	7603119.439	93571918.218	0.161
1010	k(13x110)x(13x66)n4	17-Oct-2016	A7	28	150.653	127.463	14753.464	0	303.306	1.521	0.704	1.076	0.956	73290894.966	-17482747.622	82649884.101	0.167
1011	k(13x110)x(13x66)n4	17-Oct-2016	A7	30	146.116	129.405	14529.739	0	303.306	1.453	0.741	1.042	0.986	78549404.396	7920704.777	76348136.135	0.161
1012	k(13x110)x(13x66)n4	17-Oct-2016	A7	32	151.332	127.57	14903.071	0	303.306	1.526	0.699	1.075	0.958	78556811.053	-14058832.874	73297671.462	0.166
1013	k(13x110)x(13x66)n4	17-Oct-2016	A7	33	151.166	131.971	15242.547	0	303.306	1.473	0.761	1.138	0.993	81937356.03	-9190378.338	95116449.17	0.161
1014	k(13x110)x(13x66)n4	17-Oct-2016	A7	38	139.869	125.287	13481.574	0	303.306	1.438	0.765	1.027	0.999	76051478.774	1028645.896	62778306.203	0.16
1015	k(13x110)x(13x66)n4	17-Oct-2016	A7	39	146.116	127.833	13531.901	0	303.306	1.47	0.741	1.623	0.981	87102970.93	996019.333	57180392.964	0.166
1016	k(13x110)x(13x66)n4	17-Oct-2016	A7	40	149.253	126.284	14479.87	0	303.306	1.521	0.736	1.036	0.971	78341871.564	15203024.411	79963520.994	0.164
1017	k(13x110)x(13x66)n4	17-Oct-2016	A7	44	160.038	131.179	15985.55	0	303.306	1.569	0.759	1.156	0.99	102406805.491	-12327275.806	93705410.251	0.161
1018	k(13x110)x(13x66)n4	17-Oct-2016	A7	45	142.182	125.72	13611.051	0	303.306	1.455	0.766	1.152	0.995	77578609.948	4839090.452	64022850.044	0.161
1019	k(13x110)x(13x66)n4	17-Oct-2016	A7	48	153.105	133.468	15679.473	0	303.306	1.476	0.759	1.077	0.994	89862743.15	9721224.575	98060455.666	0.16
1020	k(13x110)x(13x66)n4	17-Oct-2016	A7	51	145.062	122.439	13521.835	0	303.306	1.524	0.715	1.239	0.963	73907529.695	-4839765.739	49631142.442	0.168
1021	k(13x110)x(13x66)n4	17-Oct-2016	A7	58	151.889	133.394	15057.711	0	303.306	1.465	0.733	1.497	0.99	92468839.207	5805424.992	77169437.634	0.161
1022	k(13x110)x(13x66)n4	17-Oct-2016	A7	60	143.912	129.365	14164.185	0	303.306	1.431	0.74	1.116	0.988	86172622.818	4194428.792	61958570.687	0.163
1023	k(13x110)x(13x66)n4	17-Oct-2016	A7	63	146.565	120.553	13623.404	0	303.306	1.564	0.779	1.023	0.998	57801078.502	3565899.682	86425087.081	0.163
1024	k(13x110)x(13x66)n4	17-Oct-2016	A7	65	149.979	130.586	14990.456	0	303.306	1.478	0.739	1.068	0.99	87222291.018	8962696.267	81836797.878	0.161
1025	k(13x110)x(13x66)n4	17-Oct-2016	A7	66	141.891	120.456	12965.498	0	303.306	1.517	0.726	1.206	0.98	58977904.137	-10459769.432	69903091.251	0.163
1026	k(13x110)x(13x66)n4	24-Oct-2016	C5	1	157.776	129.258	15401.304	0	303.306	1.568	0.786	1.332	0.984	105443623.398	10423869.676	78810677.894	0.163
1027	k(13x110)x(13x66)n4	24-Oct-2016	C5	2	146.984	120.346	13581.312	0	303.306	1.572	0.745	1.08	0.976	78873834.601	12665044.273	60437610.2	0.164
1028	k(13x110)x(13x66)n4	24-Oct-2016	C5	3	138.468	126.677	13523.208	0	303.306	1.407	0.757	1.021	0.994	64275798.1	5235590.218	73782786.898	0.16
1029	k(13x110)x(13x66)n4	24-Oct-2016	C5	4	142.823	118.624	12964.583	0	303.306	1.55	0.763	1.05	0.99	57158065.423	-7641191.682	71230716.512	0.162
1030	k(13x110)x(13x66)n4	24-Oct-2016	C5	5	156.109	126.631	15049.018	0	303.306	1.585	0.747	1.201	0.983	91611963.497	13356443.415	80765484.336	0.162
1031	k(13x110)x(13x66)n4	24-Oct-2016	C5	11	149.765	126.211	14505.491	0	303.306	1.527	0.771	1.08	0.994	95365150.215	1401623.043	65025573.12	0.163
1032	k(13x110)x(13x66)n4	24-Oct-2016	C5	13	145.52	125.18	14065.362	0	303.306	1.496	0.763	1.019	0.993	84795814.7	-8313668.827	67557211.287	0.161
1033	k(13x110)x(13x66)n4	24-Oct-2016	C5	14	150.911	126.645	14682.092	0	303.306	1.534	0.74	1.052	0.99	67072740.386	3753735.34	95092104.503	0.163
1034	k(13x110)x(13x66)n4	24-Oct-2016	C5	15	146.652	123.405	13952.814	0	303.306	1.529	0.762	1.027	0.986	74877301.959	12379250.56	74962993.21	0.161
1035	k(13x110)x(13x66)n4	24-Oct-2016	C5	16	150.697	124.049	14100.133	0	303.306	1.563	0.745	1.124	0.988	90123335.33	-9711982.804	64075659.527	0.163
1036	k(13x110)x(13x66)n4	24-Oct-2016	C5	17	138.468	130.762	13999.48	0	303.306	1.363	0.785	1.013	1	70423939.516	125797.982	78829308.672	0.159
1037	k(13x110)x(13x66)n4	24-Oct-2016	C5	19	151.444	127.276	14465.687	0	303.306	1.531	0.725	1.096	0.987	92880436.584	-6189582.648	64188533.851	0.164
1038	k(13x110)x(13x66)n4	24-Oct-2016	C5	23	148.846	120.553	13828.37	0	303.306	1.589	0.762	1.032	0.994	62169525.13	6648281.299	84774798.539	0.162
1039	k(13x110)x(13x66)n4	24-Oct-2016	C5	24	154.877	123.858	14783.66	0	303.306	1.608	0.733	1.074	0.965	85170312.624	-18384039.027	77854891.535	0.165
1040	k(13x110)x(13x66)n4	24-Oct-2016	C5	25	141.924	123.013	13413.862	0	303.306	1.485	0.751	1.049	0.983	73746439.406	-7962865.404	61151259.756	0.163
1041	k(13x110)x(13x66)n4	24-Oct-2016	C5	27	152.731	113.838	13345.235	0	303.306	1.727	0.747	1.06	0.985	54480416.205	10390032.611	81926813.456	0.165
1042	k(13x110)x(13x66)n4	24-Oct-2016	C5	28	149.104	120.309	13359.875	0	303.306	1.595	0.731	1.154	0.981	81430778.354	11136453.429	56820046.152	0.165
1043	k(13x110)x(13x66)n4	24-Oct-2016	C5	29	146.892	125.678	14085.95	0	303.306	1.503	0.749	1.203	0.988	66619416.208	-8307833.973	85434419.679	0.162
1044	k(13x110)x(13x66)n4	24-Oct-2016	C5	30	149.337	120.806	13818.762	0	303.306	1.591	0.739	1.136	0.982	66788616.328	-11628677.685	78812092.984	0.163
1045	k(13x110)x(13x66)n4	24-Oct-2016	C5	31	153.053	126.435	14792.353	0	303.306	1.557	0.753	1.081	0.997	66585967.542	-678136.028	102508021.883	0.163
1046	k(13x110)x(13x66)n4	24-Oct-2016	C5	32	136.91	122.889	12762.362	0	303.306	1.433	0.77	1.068	0.996	67740223.794	-4411064.991	56925464.359	0.16
1047	k(13x110)x(13x66)n4	24-Oct-2016	C5	34	152.827	124.558	14662.876	0	303.306	1.578	0.781	1.041	0.999	66883950.005	1282666.952	99563062.763	0.162
1048	k(13x110)x(13x66)n4	24-Oct-2016	C5	35	145.016	122.333	13682.423	0	303.306	1.526	0.748	1.028	0.983	67259856.384	10372786.545	74741540.801	0.162
1049	k(13x110)x(13x66)n4	24-Oct-2016	C5	36	146.005	123.306	13747.847	0	303.306	1.525	0.768	1.075	0.998	59390427.876	2303437.257	87147139.183	0.162
1050	k(13x110)x(13x66)n4	24-Oct-2016	C5	37	153.171	117.107	13567.129	0	303.306	1.682	0.715	1.212	0.978	84911534.041	9453594.311	53705622.306	0.167
1051	k(13x110)x(13x66)n4	24-Oct-2016	C5	38	150.23	123.316	14032.879	0	303.306	1.568	0.759	1.071	0.981	76614812.934	-14643247.047	75832802.02	0.162
1052	k(13x110)x(13x66)n4	24-Oct-2016	C5	48	148.392	125.042	14341.243	0	303.306	1.526	0.772	1.023	0.994	64279760.624	724243.476	91233565.136	0.163
1053	k(13x110)x(13x66)n4	24-Oct-2016	C5	50	156.159	125.907	15118.56	0	303.306	1.594	0.763	1.065	0.995	71757604.241	-3634337.738	103336774.563	0.163
1054	k(13x110)x(13x66)n4	24-Oct-2016	C5	52	145.967	127.009	14243.793	0	303.306	1.478	0.771	1.064	0.998	88688853.605	1158199.965	66327123.007	0.161
1055	k(13x110)x(13x66)n4	24-Oct-2016	C5	53	137.349	125.33	13319.157	0	303.306	1.41	0.757	1.022	0.991	70532676.148	3577072.317	61289971.885	0.161
1056	k(13x110)x(13x66)n4	24-Oct-2016	C5	54	140.569	127.647	13848.501	0	303.306	1.417	0.764	1.017	0.995	73463190.667	-7121201.148	73024701.34	0.16
1057	k(13x110)x(13x66)n4	24-Oct-2016	C5	60	144.395	128.679	14247.911	0	303.306	1.443	0.768	1.075	0.992	82551729.391	-2461750.272	68903462.515	0.161
1058	k(13x110)x(13x66)n4	24-Oct-2016	C5	61	152.454	136.679	16124.177	0	303.306	1.435	0.761	1.021	0.992	87896394.116	-6968102.789	107019039.166	0.161
1059	k(13x110)x(13x66)n4	24-Oct-2016	C5	62	152.081	123.083	14214.054	0	303.306	1.59	0.734	1.134	0.993	91424794.457	-5603145.158	63362638.328	0.163
1060	k(13x110)x(13x66)n4	24-Oct-2016	C5	63	156.937	128.368	15552.284	0	303.306	1.571	0.777	1.026	0.999	112888212.512	-2211361.304	74626868.108	0.163
1061	k(13x110)x(13x66)n4	24-Oct-2016	C5	64	144.67	128.79	14000.853	0	303.306	1.445	0.74	1.306	0.982	59511567.632	3747482.845	83228157.196	0.164
1062	k(13x110)x(13x66)n4	24-Oct-2016	C5	65	151.395	122.713	14330.263	0	303.306	1.587	0.762	1.107	0.981	87731786.966	-13421281.907	69105651.421	0.163
1063	k(13x110)x(13x66)n4	31-Oct-2016	F1	1	153.238	123.197	14634.053	0	303.306	1.6	0.77	1.02	0.989	74172937.452	11675906.022	91311070.23	0.162
1064	k(13x110)x(13x66)n4	31-Oct-2016	F1	3	158.539	118.997	14228.237	0	303.306	1.715	0.693	1.249	0.973	63246257.757	12370435.136	84429581.461	0.165
1065	k(13x110)x(13x66)n4	31-Oct-2016	F1	4	153.147	129.499	15156.991	0	303.306	1.521	0.756	1.231	0.992	78386799.271	-9232387.819	96264246.958	0.161
1066	k(13x110)x(13x66)n4	31-Oct-2016	F1	5	152.46	116.778	13476.541	0	303.306	1.681	0.751	1.187	0.994	55151559.031	5976834.999	85999149.262	0.164
1067	k(13x110)x(13x66)n4	31-Oct-2016	F1	6	159.843	126.395	15154.704	0	303.306	1.625	0.745	1.237	0.987	92629045.817	-11521253.105	83019600.882	0.162
1068	k(13x110)x(13x66)n4	31-Oct-2016	F1	12	159.782	128.867	15953.066	0	303.306	1.594	0.733	1.053	0.98	89406834.654	-11258446.614	83577622.554	0.162
1069	k(13x110)x(13x66)n4	31-Oct-2016	F1	14	155.483	128.713	14166.931	0	303.306	1.554	0.693	2.456	0.986	86605051.194	-1693299.069	67508772.63	0.163
1070	k(13x110)x(13x66)n4	31-Oct-2016	F1	16	165.856	124.908	15438.363	0	303.306	1.708	0.723	1.346	0.989	78322088.574	9703429.71	103277177.732	0.162
1071	k(13x110)x(13x66)n4	31-Oct-2016	F1	19	158.735	124.874	15337.71	0	303.306	1.635	0.755	1.036	0.988	69245084.548	-4467880.886	109361639.506	0.165
1072	k(13x110)x(13x66)n4	31-Oct-2016	F1	21	147.754	113.937	12671.316	0	303.306	1.668	0.723	1.367	0.974	51221606.271	10229506.944	66346455.221	0.165
1073	k(13x110)x(13x66)n4	31-Oct-2016	F1	25	157.312	127.487	15052.678	0	303.306	1.587	0.719	1.588	0.985	98064591.112	-7177550.46	70367689.128	0.164
1074	k(13x110)x(13x66)n4	31-Oct-2016	F1	28	156.435	126.615	15269.54	0	303.306	1.588	0.75	1.037	0.982	77972758.399	11334458.435	97454094.944	0.163
1075	k(13x110)x(13x66)n4	31-Oct-2016	F1	29	155.524	126.884	14905.816	0	303.306	1.577	0.731	1.402	0.979	90904949.618	-11006008.113	72228897.517	0.164
1076	k(13x110)x(13x66)n4	31-Oct-2016	F1	32	153.266	127.144	15051.763	0	303.306	1.55	0.757	1.031	0.985	93687882.571	-10662261.75	77733361.381	0.162
1077	k(13x110)x(13x66)n4	31-Oct-2016	F1	33	157.939	124.991	14566.341	0	303.306	1.625	0.688	1.92	0.965	89692508.191	8063968.391	56757341.006	0.169
1078	k(13x110)x(13x66)n4	31-Oct-2016	F1	35	156.564	124.61	14396.603	0	303.306	1.617	0.712	1.533	0.981	78188269.482	-14127222.653	81827612.424	0.162
1079	k(13x110)x(13x66)n4	31-Oct-2016	F1	37	158.802	114.792	14002.225	0	303.306	1.781	0.68	1.147	0.961	63980802.135	-16894551.36	76841780.676	0.166
1080	k(13x110)x(13x66)n4	31-Oct-2016	F1	40	151.225	124.491	14512.811	0	303.306	1.562	0.756	1.04	0.978	86112882.838	-10910830.343	71733919.942	0.163
1081	k(13x110)x(13x66)n4	31-Oct-2016	F1	45	156.834	128.425	15136.403	0	303.306	1.571	0.739	1.341	0.987	89364014.885	12286188.314	86941184.321	0.161
1082	k(13x110)x(13x66)n4	31-Oct-2016	F1	50	155.031	118.819	13954.186	0	303.306	1.679	0.759	1.241	0.981	81086250.595	-13403193.337	69782533.173	0.163
1083	k(13x110)x(13x66)n5	20-Feb-2017	B11	3	153.296	134.459	15933.393	0	274.272	1.466	0.759	1.02	0.991	91102990.704	-9649373.021	100965864.41	0.161
1084	k(13x110)x(13x66)n5	20-Feb-2017	B11	4	164.465	133.625	16627.9	0	274.272	1.582	0.699	1.332	0.978	86125614.206	-3909561.14	109488111.412	0.164
1085	k(13x110)x(13x66)n5	20-Feb-2017	B11	8	148.631	134.196	15387.579	0	274.272	1.424	0.734	1.051	0.975	79219196.29	4107323.382	86960362.522	0.163
1086	k(13x110)x(13x66)n5	20-Feb-2017	B11	12	148.877	141.921	16296.202	0	274.272	1.349	0.752	1.035	0.992	94644023.527	-1122840.338	100894378.49	0.161
1087	k(13x110)x(13x66)n5	20-Feb-2017	B11	15	146.554	136.253	15412.284	0	274.272	1.382	0.754	1.051	0.984	82671942.363	4777069.962	89421625.119	0.162
1088	k(13x110)x(13x66)n5	20-Feb-2017	B11	16	146.165	137.367	15454.833	0	274.272	1.368	0.702	1.085	0.948	79095724.208	-9170632.584	77308277.266	0.168
1089	k(13x110)x(13x66)n5	20-Feb-2017	B11	17	154.035	133.317	15768.231	0	274.272	1.486	0.773	1.039	0.999	82624629.992	-472563.262	107712561.116	0.161
1090	k(13x110)x(13x66)n5	20-Feb-2017	B11	20	148.715	132.563	14509.609	0	274.272	1.443	0.71	1.266	0.976	87441478.138	12379922.063	74095832.165	0.164
1091	k(13x110)x(13x66)n5	20-Feb-2017	B11	21	149.924	130.742	15017.45	0	274.272	1.474	0.764	1.067	0.984	83958261.618	-7485601.909	80902041.624	0.162
1092	k(13x110)x(13x66)n5	20-Feb-2017	B11	23	148.145	142.007	16252.738	0	274.272	1.341	0.767	1.02	0.998	101748384.457	4114945.149	98835510.253	0.159
1093	k(13x110)x(13x66)n5	20-Feb-2017	B11	24	157.479	133.797	15925.158	0	274.272	1.514	0.727	1.415	0.973	89316023.286	13052882.505	95559864.898	0.164
1094	k(13x110)x(13x66)n5	20-Feb-2017	B11	28	150.653	134.821	15663.917	0	274.272	1.437	0.754	1.021	0.994	96754103.769	-7617478.891	88830171.005	0.16
1095	k(13x110)x(13x66)n5	20-Feb-2017	B11	29	148.269	137.981	15712.871	0	274.272	1.382	0.753	1.068	0.992	94810589.38	972272.893	86973112.11	0.161
1096	k(13x110)x(13x66)n5	20-Feb-2017	B11	30	151.43	140.438	16156.66	0	274.272	1.387	0.749	1.128	0.994	93736547.712	-6583965.431	101958750.113	0.16
1097	k(13x110)x(13x66)n5	20-Feb-2017	B11	31	140.204	127.377	13743.272	0	274.272	1.416	0.763	1.044	0.99	62344752.575	-318691.004	75734819.858	0.162
1098	k(13x110)x(13x66)n5	20-Feb-2017	B11	32	150.113	129.458	14925.032	0	274.272	1.492	0.707	1.089	0.961	76452227.521	11209898.773	74194641.733	0.166
1099	k(13x110)x(13x66)n5	20-Feb-2017	B11	34	153.615	138.981	16495.678	0	274.272	1.421	0.724	1.05	0.982	100560087.115	-6416166.525	88095007.229	0.162
1100	k(13x110)x(13x66)n5	20-Feb-2017	B11	36	157.413	142.196	17208.486	0	274.272	1.423	0.769	1.049	0.996	117662617.256	-8315841.263	107847935.415	0.16
1101	k(13x110)x(13x66)n5	20-Feb-2017	B11	37	163.801	134.865	16432.541	0	274.272	1.563	0.657	1.143	0.983	97189684.254	-49981.27	102732940.051	0.162
1102	k(13x110)x(13x66)n5	20-Feb-2017	B11	38	149.135	136.153	15615.878	0	274.272	1.408	0.766	1.057	0.99	91328248.255	6230582.67	88494490.524	0.161
1103	k(13x110)x(13x66)n5	20-Feb-2017	B11	41	143.428	127.336	13268.372	0	274.272	1.451	0.707	1.543	0.989	68084906.017	-2424197.848	63342135.516	0.161
1104	k(13x110)x(13x66)n5	20-Feb-2017	B11	50	166.048	130.725	16286.594	0	274.272	1.635	0.712	1.163	0.988	84294036.349	-5130324.856	112093917.062	0.163
1105	k(13x110)x(13x66)n5	20-Feb-2017	B11	53	147.256	135.225	15296.533	0	274.272	1.4	0.779	1.036	0.999	96324393.718	725993.828	81497113.163	0.16
1106	k(13x110)x(13x66)n5	20-Feb-2017	B11	55	158.283	144.41	17617.961	0	274.272	1.409	0.741	1.05	0.983	101284343.283	-7435239.347	119465780.772	0.163
1107	k(13x110)x(13x66)n5	20-Feb-2017	B11	56	149.135	139.643	15838.23	0	274.272	1.372	0.727	1.117	0.983	92946833.202	221822.191	83379072.821	0.162
1108	k(13x110)x(13x66)n5	20-Feb-2017	B11	57	157.681	141.467	15612.676	0	274.272	1.433	0.661	1.886	0.93	105594993.998	-10948212.483	73452638.931	0.174
1109	k(13x110)x(13x66)n5	20-Feb-2017	B11	59	149.727	141.016	15903.197	0	274.272	1.366	0.729	1.407	0.984	90358952.209	-2372743.131	94919742.972	0.162
1110	k(13x110)x(13x66)n5	27-Feb-2017	C11	1	147.777	140.864	15903.197	0	274.272	1.349	0.743	1.187	0.989	92716188.204	-1802422.115	91460008.875	0.161
1111	k(13x110)x(13x66)n5	27-Feb-2017	C11	6	152.767	143.634	16793.978	0	274.272	1.367	0.752	1.126	0.994	108518683.694	7199306.76	101517972.815	0.16
1112	k(13x110)x(13x66)n5	27-Feb-2017	C11	9	149.484	141.857	16204.242	0	274.272	1.353	0.746	1.383	0.992	95276120.769	1960078.28	93984281.903	0.16
1113	k(13x110)x(13x66)n5	27-Feb-2017	C11	13	159.722	146.192	18020.116	0	274.272	1.404	0.761	1.043	0.994	110271671.29	1996275.432	127337746.41	0.161
1114	k(13x110)x(13x66)n5	27-Feb-2017	C11	18	140.549	131.329	14283.139	0	274.272	1.377	0.742	1.039	0.987	70438530.335	1485124.001	71350799.531	0.161
1115	k(13x110)x(13x66)n5	27-Feb-2017	C11	20	153.678	137.944	16462.28	0	274.272	1.431	0.747	1.028	0.989	87380840.024	-8438952.631	107056920.931	0.162
1116	k(13x110)x(13x66)n5	27-Feb-2017	C11	21	147.4	133.575	15265.88	0	274.272	1.419	0.766	1.014	0.993	86358417.191	-7534101.198	88084433.077	0.16
1117	k(13x110)x(13x66)n5	27-Feb-2017	C11	22	164.046	140.168	17317.832	0	274.272	1.504	0.735	1.588	0.98	105475739.31	11702728.387	111903296.345	0.163
1118	k(13x110)x(13x66)n5	27-Feb-2017	C11	23	154.367	142.878	16853.912	0	274.272	1.388	0.683	1.375	0.97	77298496.531	1534717.03	101474693.48	0.166
1119	k(13x110)x(13x66)n5	27-Feb-2017	C11	24	149.948	127.982	14809.281	0	274.272	1.506	0.754	1.098	0.984	70213269.887	10306582.849	90655966.625	0.163
1120	k(13x110)x(13x66)n5	27-Feb-2017	C11	25	139.982	135.288	14695.817	0	274.272	1.33	0.772	1.014	0.996	78900543.485	-681372.7	81130567.007	0.16
1121	k(13x110)x(13x66)n5	27-Feb-2017	C11	26	151.768	140.248	16398.228	0	274.272	1.391	0.73	1.107	0.983	99116752.343	-1985095.44	85069223.183	0.162
1122	k(13x110)x(13x66)n5	27-Feb-2017	C11	27	146.014	142.886	16136.987	0	274.272	1.313	0.753	1.028	0.993	90962934.965	542987.967	94597806.603	0.16
1123	k(13x110)x(13x66)n5	27-Feb-2017	C11	28	149.594	135.844	15690.911	0	274.272	1.416	0.717	1.133	0.982	88834915.651	3845375.192	75208877.504	0.163
1124	k(13x110)x(13x66)n5	27-Feb-2017	C11	33	145.024	130.237	14628.105	0	274.272	1.432	0.732	1.038	0.983	78831276.633	-8489928.669	71497213.671	0.162
1125	k(13x110)x(13x66)n5	27-Feb-2017	C11	34	149.594	139.634	16167.183	0	274.272	1.377	0.748	1.026	0.99	94097708.954	-4715529.71	96388293.359	0.161
1126	k(13x110)x(13x66)n5	27-Feb-2017	C11	35	149.843	139.801	15965.419	0	274.272	1.378	0.711	1.164	0.991	86862302.405	2679961.329	94747231.764	0.161
1127	k(13x110)x(13x66)n5	27-Feb-2017	C11	36	145.413	134.476	15154.704	0	274.272	1.39	0.756	1.051	0.99	77918811.998	4403998.785	86130081.253	0.161
1128	k(13x110)x(13x66)n5	27-Feb-2017	C11	37	157.335	145.84	17836.653	0	274.272	1.386	0.769	1.019	0.994	123773117.44	-1906881.635	109984368.763	0.16
1129	k(13x110)x(13x66)n5	27-Feb-2017	C11	40	161.268	140.65	17551.164	0	274.272	1.473	0.773	1.028	0.995	118878432.504	10672288.371	115569071.211	0.16
1130	k(13x110)x(13x66)n5	27-Feb-2017	C11	41	140.055	120.144	12970.073	0	274.272	1.499	0.761	1.033	0.985	57616032.472	7822901.575	66971508.92	0.162
1131	k(13x110)x(13x66)n5	27-Feb-2017	C11	43	157.149	132.857	16158.948	0	274.272	1.52	0.724	1.055	0.976	80566173.472	-10958594.694	95644023.685	0.164
1132	k(13x110)x(13x66)n5	27-Feb-2017	C11	46	143.807	136.135	15100.717	0	274.272	1.358	0.775	1.126	0.998	81844226.708	-1227714.194	90653689.639	0.16
1133	k(13x110)x(13x66)n5	27-Feb-2017	C11	58	150.331	139.442	16212.019	0	274.272	1.387	0.759	1.027	0.993	98486418.94	4288078.646	95229734.511	0.16
1134	k(13x110)x(13x66)n5	27-Feb-2017	C11	63	142.187	130.562	14382.877	0	274.272	1.401	0.744	1.024	0.989	71389704.403	-6263919.113	78574579.691	0.161
1135	k(13x110)x(13x66)n5	27-Feb-2017	C11	64	153.126	130.239	14056.212	0	274.272	1.512	0.682	2.153	0.944	82241998.812	-16057041.777	71817741.355	0.169
1136	k(13x110)x(13x66)n5	27-Feb-2017	C11	66	147.015	134.462	15280.063	0	274.272	1.407	0.764	1.023	0.993	81783330.967	1802208.128	93276152.145	0.161
1137	k(13x110)x(13x66)n5	27-Feb-2017	C11	68	150.932	131.88	15313.919	0	274.272	1.471	0.738	1.065	0.986	69931970.443	3829639.687	93628262.044	0.163
1138	k(13x110)x(13x66)n5	06-Mar-2017	D11	1	151.962	139.557	15090.194	0	274.272	1.4	0.707	2.167	0.981	90364945.492	-8342139.227	84399193.4	0.162
1139	k(13x110)x(13x66)n5	06-Mar-2017	D11	2	157.345	132.847	16002.478	0	274.272	1.523	0.721	1.143	0.986	103062132.341	-296983.261	79280856.506	0.163
1140	k(13x110)x(13x66)n5	06-Mar-2017	D11	3	157.683	142.192	17385.544	0	274.272	1.425	0.75	1.027	0.991	115410282.29	-5785534.497	103593784.906	0.161
1141	k(13x110)x(13x66)n5	06-Mar-2017	D11	4	157.74	139.571	17043.323	0	274.272	1.453	0.707	1.074	0.975	109500767.527	1495512.342	79457232.749	0.165
1142	k(13x110)x(13x66)n5	06-Mar-2017	D11	5	154.659	135.538	15442.023	0	274.272	1.467	0.715	1.479	0.98	84977077.976	-11462373.659	89179809.462	0.163
1143	k(13x110)x(13x66)n5	06-Mar-2017	D11	7	150.598	140.214	16367.574	0	274.272	1.381	0.766	1.012	0.998	97900006.602	-4966718.718	105887202.129	0.16
1144	k(13x110)x(13x66)n5	06-Mar-2017	D11	18	152.728	145.616	17262.015	0	274.272	1.348	0.741	1.032	0.99	105307882.904	1686676.037	103343984.829	0.161
1145	k(13x110)x(13x66)n5	06-Mar-2017	D11	19	146.905	138.565	15756.793	0	274.272	1.363	0.712	1.055	0.976	90036906.51	-2850567.781	74419831.246	0.164
1146	k(13x110)x(13x66)n5	06-Mar-2017	D11	24	153.405	134.428	15918.753	0	274.272	1.467	0.697	1.113	0.959	98507615.032	-3000378.497	64935161.931	0.17
1147	k(13x110)x(13x66)n5	06-Mar-2017	D11	25	154.435	131.38	15684.963	0	274.272	1.511	0.743	1.04	0.991	76541570.08	270458.611	100889444.268	0.162
1148	k(13x110)x(13x66)n5	06-Mar-2017	D11	26	155.121	137.701	16494.763	0	274.272	1.448	0.739	1.064	0.99	103923439.032	-2543736.353	90428561.4	0.161
1149	k(13x110)x(13x66)n5	06-Mar-2017	D11	27	174.543	143.407	19071.484	0	274.272	1.563	0.744	1.108	0.98	117640473.282	12431480.085	154514110.017	0.164
1150	k(13x110)x(13x66)n5	06-Mar-2017	D11	28	160.988	145.629	17910.313	0	274.272	1.421	0.735	1.284	0.982	114166750.836	-8073170.538	112493623.287	0.162
1151	k(13x110)x(13x66)n5	06-Mar-2017	D11	30	154.883	141.344	16960.97	0	274.272	1.407	0.776	1.048	0.993	99387737.245	-2589473.999	112636751.78	0.161
1152	k(13x110)x(13x66)n5	06-Mar-2017	D11	31	147.97	140.678	16145.222	0	274.272	1.351	0.725	1.04	0.986	91096664.154	-2176082.674	87074852.862	0.161
1153	k(13x110)x(13x66)n5	06-Mar-2017	D11	32	156.86	142.378	17325.152	0	274.272	1.416	0.766	1.03	0.993	105968568.39	-8014374.382	116252042.502	0.16
1154	k(13x110)x(13x66)n5	06-Mar-2017	D11	35	157.884	140.424	17157.702	0	274.272	1.445	0.722	1.078	0.983	96120360.305	8073128.201	105181499.665	0.162
1155	k(13x110)x(13x66)n5	06-Mar-2017	D11	37	152.875	130.217	14892.091	0	274.272	1.51	0.711	1.616	0.979	89375164.631	8815920.349	71603417.604	0.164
1156	k(13x110)x(13x66)n5	06-Mar-2017	D11	40	155.012	135.641	16272.411	0	274.272	1.469	0.78	1.016	0.996	98982318.297	-8340688.185	103112600.175	0.16
1157	k(13x110)x(13x66)n5	06-Mar-2017	D11	41	154.7	115.106	13612.423	0	274.272	1.73	0.708	1.113	0.986	77829124.047	3829113.649	57396704.809	0.163
1158	k(13x110)x(13x66)n5	06-Mar-2017	D11	45	152.784	143.176	16920.709	0	274.272	1.372	0.728	1.046	0.988	102890485.558	-2829128.781	95384315.136	0.161
1159	k(13x110)x(13x66)n5	06-Mar-2017	D11	46	148.877	135.559	15640.584	0	274.272	1.412	0.672	1.078	0.945	80510411.036	12997542.356	70507208.872	0.169
1160	k(13x110)x(13x66)n5	06-Mar-2017	D11	47	152.827	131.323	15435.16	0	274.272	1.497	0.743	1.119	0.99	97837792.729	6825234.57	78143092.485	0.162
1161	k(13x110)x(13x66)n5	06-Mar-2017	D11	49	158.435	140.018	17142.604	0	274.272	1.454	0.75	1.09	0.985	102719484.212	-8127684.696	104394685.344	0.162
1162	k(13x110)x(13x66)n5	06-Mar-2017	D11	51	148.828	133.79	14135.362	0	274.272	1.43	0.707	2.106	0.976	82233983.74	4935453.844	70162082.801	0.164
1163	k(13x110)x(13x66)n5	06-Mar-2017	D11	54	157.437	133.387	16244.045	0	274.272	1.517	0.701	1.06	0.97	76291746.469	-12502661.152	101986800.777	0.166
1164	k(13x110)x(13x66)n5	06-Mar-2017	D11	55	157.533	129.847	15830.91	0	274.272	1.559	0.761	1.053	0.984	85086297.246	-12981820.694	100629559.267	0.162
1165	k(13x110)x(13x66)n5	06-Mar-2017	D11	57	156.065	138.856	16743.651	0	274.272	1.445	0.749	1.075	0.99	101810720.429	9849141.216	103531157.39	0.161
1166	k(13x110)x(13x66)n5	06-Mar-2017	D11	58	158.59	145.721	16834.239	0	274.272	1.398	0.725	2.02	0.987	105299825.842	3940176.197	109956051.708	0.161
1167	k(13x110)x(13x66)n5	06-Mar-2017	D11	59	151.931	140.232	16128.294	0	274.272	1.393	0.724	1.573	0.987	92152704.999	-5411110.058	93613703.542	0.161
1168	k(13x110)x(13x66)n5	06-Mar-2017	D11	60	155.161	138.674	16685.089	0	274.272	1.438	0.695	1.066	0.962	85476233.691	-13179672.936	91755995.974	0.166
1169	k(13x110)x(13x66)n5	06-Mar-2017	D11	61	156.459	135.299	16121.432	0	274.272	1.487	0.673	1.165	0.95	75717892.012	-14987509.386	89856382.182	0.168
1170	k(13x110)x(13x66)n5	06-Mar-2017	D11	64	149.825	138.356	16029.929	0	274.272	1.392	0.739	1.052	0.989	91628777.239	6244054.987	89226272.348	0.161
1171	k(13x110)x(13x66)n5	06-Mar-2017	D11	65	157.533	141.994	17230.904	0	274.272	1.426	0.759	1.114	0.995	104740688.129	3197718.251	115337583.778	0.16
1172	k(13x110)x(13x66)n5	06-Mar-2017	D11	68	160.152	129.092	15777.838	0	274.272	1.596	0.661	1.129	0.957	80039842.387	-12601921.263	79737353.478	0.166
1173	k(13x110)x(13x66)n5	06-Mar-2017	D11	69	150.96	128.686	13654.972	0	274.272	1.508	0.689	1.961	0.973	67809816.294	7722010.613	75626018.901	0.164
1174	k(13x110)x(13x66)n5	06-Mar-2017	D11	70	154.706	135.301	15877.119	0	274.272	1.47	0.695	1.42	0.971	77733034.668	-8502822.861	92777554.6	0.165
1175	k(13x110)x(13x66)n5	06-Mar-2017	D11	72	155.608	138.26	16115.484	0	274.272	1.446	0.689	1.489	0.959	88440613.924	-13901663.933	86400357.768	0.166
1176	k(13x110)x(13x66)n6	20-Feb-2017	B12	1	127.353	114.002	10790.475	0	304.273	1.439	0.749	1.674	0.992	40558106.171	-2664038.196	48890368.678	0.161
1177	k(13x110)x(13x66)n6	20-Feb-2017	B12	3	131.132	117.454	11828.575	0	304.273	1.437	0.728	1.057	0.97	52413247.802	-5465359.829	47251881.181	0.164
1178	k(13x110)x(13x66)n6	20-Feb-2017	B12	10	138.859	122.456	13060.203	0	304.273	1.46	0.709	1.072	0.953	55143233.463	-7956048.743	62695822.896	0.167
1179	k(13x110)x(13x66)n6	20-Feb-2017	B12	11	151.637	122.523	14182.486	0	304.273	1.593	0.738	1.066	0.995	65860312.673	-6969354.109	88866096.985	0.162
1180	k(13x110)x(13x66)n6	20-Feb-2017	B12	12	139.044	115.429	12300.73	0	304.273	1.551	0.781	1.066	0.994	68038628.998	-5441421.986	48817496.241	0.162
1181	k(13x110)x(13x66)n6	20-Feb-2017	B12	15	145.238	125.918	14053.009	0	304.273	1.485	0.753	1.053	0.991	70041411.868	7289396.327	78687583.279	0.161
1182	k(13x110)x(13x66)n6	20-Feb-2017	B12	17	137.364	114.723	12044.979	0	304.273	1.541	0.757	1.057	0.983	43229616.325	-402065.36	64636176.333	0.165
1183	k(13x110)x(13x66)n6	20-Feb-2017	B12	22	153.159	119.847	13890.592	0	304.273	1.644	0.726	1.138	0.971	71522323.777	10577793.274	66790699.917	0.164
1184	k(13x110)x(13x66)n6	20-Feb-2017	B12	25	127.08	114.142	11107.99	0	304.273	1.434	0.754	1.052	0.991	47592269.058	-5232897.711	46156844.461	0.161
1185	k(13x110)x(13x66)n6	20-Feb-2017	B12	27	142.914	120.34	13184.19	0	304.273	1.528	0.77	1.044	0.999	78042386.249	842282.929	55531567.789	0.162
1186	k(13x110)x(13x66)n6	20-Feb-2017	B12	28	144.35	109.431	11952.104	0	304.273	1.699	0.731	1.07	0.984	67355463.111	-7376800.135	45042607.837	0.165
1187	k(13x110)x(13x66)n6	20-Feb-2017	B12	31	129.616	117.268	11664.327	0	304.273	1.424	0.768	1.029	0.996	50190622.992	4254302.696	53299973.864	0.16
1188	k(13x110)x(13x66)n6	20-Feb-2017	B12	32	142.752	118.317	12860.27	0	304.273	1.553	0.765	1.097	0.997	74339647.304	-2668813.315	52313280.985	0.162
1189	k(13x110)x(13x66)n6	20-Feb-2017	B12	34	140.382	124.023	13262.882	0	304.273	1.457	0.751	1.078	0.999	73285727.347	646939.093	60502627.485	0.16
1190	k(13x110)x(13x66)n6	20-Feb-2017	B12	35	149.55	126.851	14520.132	0	304.273	1.516	0.775	1.066	0.996	67763117.569	-3109049.116	93293110.826	0.162
1191	k(13x110)x(13x66)n6	20-Feb-2017	B12	36	140.705	116.101	12520.794	0	304.273	1.559	0.707	1.066	0.961	55550522.808	11295199.102	56901071.404	0.166
1192	k(13x110)x(13x66)n6	20-Feb-2017	B12	37	139.767	122.557	12547.33	0	304.273	1.468	0.713	1.499	0.99	58591526.549	3876983.725	61789975.294	0.161
1193	k(13x110)x(13x66)n6	20-Feb-2017	B12	38	135.853	120.181	12366.612	0	304.273	1.455	0.753	1.104	0.993	62051431.222	4795430.575	53819897.446	0.161
1194	k(13x110)x(13x66)n6	20-Feb-2017	B12	41	137.044	121.32	12703.342	0	304.273	1.455	0.719	1.096	0.959	62412981.159	7089792.503	49544645.968	0.167
1195	k(13x110)x(13x66)n6	20-Feb-2017	B12	42	133.646	125.348	12918.374	0	304.273	1.372	0.774	1.014	0.998	61744584.381	3729668.529	65357567.939	0.16
1196	k(13x110)x(13x66)n6	20-Feb-2017	B12	43	135.364	127.74	13276.15	0	304.273	1.363	0.703	1.094	0.951	50767365.62	773272.95	65924746.263	0.169
1197	k(13x110)x(13x66)n6	20-Feb-2017	B12	44	141.056	113.023	12151.122	0	304.273	1.607	0.75	1.064	0.983	51182222.934	-10036737.48	62781948.543	0.163
1198	k(13x110)x(13x66)n6	20-Feb-2017	B12	47	143.144	124.714	13686.998	0	304.273	1.477	0.762	1.061	0.994	63898527.977	7334663.142	79264367.796	0.161
1199	k(13x110)x(13x66)n6	20-Feb-2017	B12	48	140.339	116.921	12475.043	0	304.273	1.545	0.743	1.218	0.967	46545405.574	-5002287.783	66780657.611	0.167
1200	k(13x110)x(13x66)n6	20-Feb-2017	B12	52	152.46	117.208	13623.861	0	304.273	1.675	0.725	1.096	0.99	60618588.6	-5786182.806	80202393.894	0.162
1201	k(13x110)x(13x66)n6	20-Feb-2017	B12	54	146.01	116.489	12945.367	0	304.273	1.615	0.745	1.054	0.989	53411275.383	8871218.169	77219485.379	0.164
1202	k(13x110)x(13x66)n6	20-Feb-2017	B12	55	143.143	124.196	13590.005	0	304.273	1.484	0.72	1.115	0.971	65014384.493	11633032.21	70732885.314	0.164
1203	k(13x110)x(13x66)n6	20-Feb-2017	B12	56	151.134	111.384	12698.767	0	304.273	1.748	0.753	1.146	0.981	51899847.775	-8384563.832	70529585.924	0.164
1204	k(13x110)x(13x66)n6	20-Feb-2017	B12	57	144.782	117.817	12997.066	0	304.273	1.581	0.738	1.18	0.982	73309007.55	1188650.563	50364172.75	0.165
1205	k(13x110)x(13x66)n6	20-Feb-2017	B12	58	144.561	126.947	13784.449	0	304.273	1.467	0.749	1.106	0.995	83157898.675	-4238033.034	62430492.451	0.162
1206	k(13x110)x(13x66)n6	20-Feb-2017	B12	59	146.01	120.95	13463.274	0	304.273	1.554	0.732	1.057	0.991	80008059.339	7442479.428	59444424.482	0.162
1207	k(13x110)x(13x66)n6	20-Feb-2017	B12	64	138.785	119.863	12758.701	0	304.273	1.49	0.711	1.081	0.953	45311849.731	-5290128.484	65677186.986	0.17
1208	k(13x110)x(13x66)n6	20-Feb-2017	B12	65	140.692	115.184	12396.808	0	304.273	1.573	0.745	1.056	0.978	59259056.556	-12182740.229	59813706.499	0.163
1209	k(13x110)x(13x66)n6	20-Feb-2017	B12	66	141.968	123.092	13403.797	0	304.273	1.485	0.759	1.05	0.993	75394364.061	6906137.306	62264655.782	0.161
1210	k(13x110)x(13x66)n6	20-Feb-2017	B12	68	144.384	122.191	13571.704	0	304.273	1.521	0.745	1.039	0.983	65926700.905	11516607.969	73544206.307	0.162
1211	k(13x110)x(13x66)n6	20-Feb-2017	B12	70	138.186	115.889	12194.586	0	304.273	1.535	0.732	1.086	0.995	62687372.319	3615491.525	49904665.937	0.161
1212	k(13x110)x(13x66)n6	20-Feb-2017	B12	71	132.472	115.927	11303.348	0	304.273	1.473	0.707	1.271	0.988	46098716.815	-4887959.003	50160265.591	0.161
1213	k(13x110)x(13x66)n6	20-Feb-2017	B12	72	143.422	125.528	13732.749	0	304.273	1.472	0.698	1.102	0.967	75830171.968	525865.581	54543335.663	0.167
1214	k(13x110)x(13x66)n6	20-Feb-2017	B12	74	136.446	118.273	12418.768	0	304.273	1.484	0.763	1.029	0.991	63339897.842	7429123.188	54758896.791	0.161
1215	k(13x110)x(13x66)n6	20-Feb-2017	B12	75	142.04	116.743	12693.277	0	304.273	1.566	0.757	1.058	0.983	56551707.514	11117339.258	68217581.515	0.163
1216	k(13x110)x(13x66)n6	20-Feb-2017	B12	77	136.554	123.157	12914.714	0	304.273	1.425	0.792	1.131	0.992	56604368.903	2811434.819	68920567.172	0.161
1217	k(13x110)x(13x66)n6	20-Feb-2017	B12	78	147.759	112.662	12472.755	0	304.273	1.69	0.721	1.119	0.997	74441836.108	2185310.847	46871059.016	0.164
1218	k(13x110)x(13x66)n6	20-Feb-2017	B12	80	141.45	121.719	13118.765	0	304.273	1.496	0.751	1.059	0.996	72100791.473	-4621393.057	59291585.041	0.161
1219	k(13x110)x(13x66)n6	20-Feb-2017	B12	81	139.182	120.775	12864.845	0	304.273	1.483	0.72	1.107	0.974	56224303.373	8316996.891	62559367.797	0.164
1220	k(13x110)x(13x66)n6	20-Feb-2017	B12	82	138.94	110.319	11761.778	0	304.273	1.621	0.764	1.03	0.976	49846183.659	11498567.472	58128810.455	0.163
1221	k(13x110)x(13x66)n6	20-Feb-2017	B12	84	138.662	125.284	13167.262	0	304.273	1.424	0.719	1.264	0.974	64998950.32	3794808.888	63482395.805	0.163
1222	k(13x110)x(13x66)n6	20-Feb-2017	B12	85	142.564	111.58	12012.953	0	304.273	1.646	0.752	1.139	0.997	65385494.566	412675.783	46079798.16	0.162
1223	k(13x110)x(13x66)n6	20-Feb-2017	B12	86	132.617	111.19	11268.12	0	304.273	1.536	0.763	1.072	0.991	56034021.763	4408113.148	40809738.209	0.163
1224	k(13x110)x(13x66)n6	27-Feb-2017	C12	1	146.218	115.503	12564.258	0	304.273	1.629	0.697	1.859	0.959	49176684.354	8488029.399	67329279.497	0.168
1225	k(13x110)x(13x66)n6	27-Feb-2017	C12	4	133.888	117.671	11653.804	0	304.273	1.465	0.746	1.646	0.99	43535968.666	-2477273.133	61895462.223	0.163
1226	k(13x110)x(13x66)n6	27-Feb-2017	C12	6	136.768	109.138	10604.267	0	304.273	1.616	0.657	1.816	0.975	42805173.769	4690552.852	41401015.877	0.163
1227	k(13x110)x(13x66)n6	27-Feb-2017	C12	10	150.702	116.194	13563.012	0	304.273	1.669	0.734	1.037	0.99	80573777.483	2997588.506	54654023.942	0.164
1228	k(13x110)x(13x66)n6	27-Feb-2017	C12	12	143.812	118.549	13175.955	0	304.273	1.562	0.729	1.031	0.977	59849073.316	-8926523.45	69042607.047	0.163
1229	k(13x110)x(13x66)n6	27-Feb-2017	C12	16	136.156	118.633	12446.219	0	304.273	1.477	0.777	1.031	0.994	51671785.957	-3766903.565	65140113.886	0.161
1230	k(13x110)x(13x66)n6	27-Feb-2017	C12	19	137.668	122.854	13085.824	0	304.273	1.442	0.763	1.016	0.991	60728206.765	-5790615.385	69037850.297	0.161
1231	k(13x110)x(13x66)n6	27-Feb-2017	C12	21	145.052	117.917	13247.327	0	304.273	1.583	0.772	1.021	0.988	59320663.788	-10244840.184	76789405.146	0.162
1232	k(13x110)x(13x66)n6	27-Feb-2017	C12	22	137.789	118.241	12579.356	0	304.273	1.499	0.768	1.029	0.986	68263000.646	-715194.473	50552400.52	0.163
1233	k(13x110)x(13x66)n6	27-Feb-2017	C12	25	154.688	124.829	14914.509	0	304.273	1.594	0.746	1.038	0.976	68368589.349	6012885.379	97741808.02	0.166
1234	k(13x110)x(13x66)n6	27-Feb-2017	C12	26	139.812	114.087	12222.037	0	304.273	1.579	0.771	1.042	0.992	67481866.685	3130370.355	45629876.591	0.163
1235	k(13x110)x(13x66)n6	27-Feb-2017	C12	27	143.532	123.837	13606.018	0	304.273	1.491	0.742	1.064	0.992	75555633.963	-6011413.893	64141828.046	0.161
1236	k(13x110)x(13x66)n6	27-Feb-2017	C12	30	138.148	110.625	10495.378	0	304.273	1.607	0.684	2.675	0.941	46100005.353	10578229.589	42458814.436	0.169
1237	k(13x110)x(13x66)n6	27-Feb-2017	C12	31	137.057	110.591	11716.941	0	304.273	1.595	0.751	1.074	0.984	47527936.852	8217782.709	55901816.547	0.162
1238	k(13x110)x(13x66)n6	27-Feb-2017	C12	36	140.249	118.807	12759.159	0	304.273	1.521	0.736	1.07	0.988	55779257.015	7866911.462	65639835.727	0.162
1239	k(13x110)x(13x66)n6	27-Feb-2017	C12	38	139.969	119.884	12971.446	0	304.273	1.502	0.748	1.034	0.988	59331738.973	4234734.955	60394451.876	0.161
1240	k(13x110)x(13x66)n6	27-Feb-2017	C12	39	139.707	119.791	12961.838	0	304.273	1.501	0.776	1.021	0.991	54044134.965	-3982993.708	73057425.746	0.162
1241	k(13x110)x(13x66)n6	27-Feb-2017	C12	40	141.503	115.436	12657.133	0	304.273	1.577	0.741	1.041	0.978	59907446.847	7442942.009	56520161.729	0.163
1242	k(13x110)x(13x66)n6	27-Feb-2017	C12	42	147.995	107.668	12258.181	0	304.273	1.771	0.703	1.157	0.986	41881562.293	3725516.623	65539743.928	0.166
1243	k(13x110)x(13x66)n6	27-Feb-2017	C12	45	145.411	120.101	13385.039	0	304.273	1.558	0.702	1.332	0.965	58734773.334	9630856.393	61252519.896	0.165
1244	k(13x110)x(13x66)n6	27-Feb-2017	C12	49	145.323	118.675	13368.568	0	304.273	1.575	0.77	1.019	0.992	76442557.437	-6972213.888	58560124.428	0.162
1245	k(13x110)x(13x66)n6	27-Feb-2017	C12	51	136.862	117.495	12441.187	0	304.273	1.498	0.774	1.025	0.996	65077035.09	4292550.988	53090702.139	0.161
1246	k(13x110)x(13x66)n6	27-Feb-2017	C12	52	141.009	114.855	12528.114	0	304.273	1.581	0.754	1.025	0.99	54626891.614	6804589.762	62039806.331	0.161
1247	k(13x110)x(13x66)n6	27-Feb-2017	C12	54	135.558	118.154	12367.527	0	304.273	1.477	0.77	1.051	0.994	48566207.178	-2683463.872	65138024.795	0.162
1248	k(13x110)x(13x66)n6	27-Feb-2017	C12	55	142.013	106.841	11616.288	0	304.273	1.711	0.756	1.156	0.996	64078323.399	454186.86	40670005.47	0.164
1249	k(13x110)x(13x66)n6	27-Feb-2017	C12	56	137.922	115.929	12057.79	0	304.273	1.532	0.736	1.426	0.988	57493071.939	5508700.282	50551841.003	0.161
1250	k(13x110)x(13x66)n6	27-Feb-2017	C12	57	143.642	117.544	12896.871	0	304.273	1.574	0.748	1.076	0.985	62578450.58	-9737743.033	64194478.729	0.162
1251	k(13x110)x(13x66)n6	27-Feb-2017	C12	58	146.878	112.418	12082.038	0	304.273	1.684	0.67	1.342	0.974	59829104.066	-7417712.835	51842726.932	0.164
1252	k(13x110)x(13x66)n6	27-Feb-2017	C12	63	135.653	118.137	11934.718	0	304.273	1.478	0.718	1.803	0.984	55583870.991	-6494776.819	52056221.528	0.162
1253	k(13x110)x(13x66)n6	27-Feb-2017	C12	66	147.45	120.841	13753.795	0	304.273	1.57	0.747	1.072	0.978	59475739.433	-4447.951	79120162.297	0.164
1254	k(13x110)x(13x66)n6	27-Feb-2017	C12	67	156.159	122.926	14371.897	0	304.273	1.633	0.728	1.716	0.97	60640480.519	6713850.546	90348381.573	0.167
1255	k(13x110)x(13x66)n6	27-Feb-2017	C12	68	137.708	117.6	12523.539	0	304.273	1.507	0.751	1.041	0.988	54588488.605	6841925.917	61311802.093	0.161
1256	k(13x110)x(13x66)n6	27-Feb-2017	C12	69	149.582	124.238	14408.498	0	304.273	1.548	0.746	1.036	0.984	75631403.157	-10317257.486	75610848.685	0.162
1257	k(13x110)x(13x66)n6	06-Mar-2017	D12	2	140.785	110.226	11863.803	0	304.273	1.644	0.733	1.195	0.982	44611925.773	-6995963.03	58245229.545	0.164
1258	k(13x110)x(13x66)n6	06-Mar-2017	D12	3	145.707	117.933	12713.865	0	304.273	1.59	0.712	1.637	0.986	68102556.398	-5323983.816	54221956.857	0.162
1259	k(13x110)x(13x66)n6	06-Mar-2017	D12	8	140.238	116.787	12569.748	0	304.273	1.545	0.777	1.13	0.992	67066207.136	1631968.188	49140024.162	0.162
1260	k(13x110)x(13x66)n6	06-Mar-2017	D12	10	142.327	117.648	12681.839	0	304.273	1.559	0.708	1.322	0.974	65684557.97	-9742796.989	52782025.536	0.164
1261	k(13x110)x(13x66)n6	06-Mar-2017	D12	11	147.456	124.298	14197.584	0	304.273	1.526	0.78	1.021	0.992	63714419.925	-3904575.932	87708705.719	0.163
1262	k(13x110)x(13x66)n6	06-Mar-2017	D12	12	137.829	112.562	11989.62	0	304.273	1.577	0.752	1.023	0.98	52232225.319	9924303.149	57566893.83	0.163
1263	k(13x110)x(13x66)n6	06-Mar-2017	D12	13	142.298	111.897	12057.79	0	304.273	1.636	0.73	1.604	0.964	51053468.839	-12516617.205	59098179.194	0.166
1264	k(13x110)x(13x66)n6	06-Mar-2017	D12	16	140.447	119.426	12913.799	0	304.273	1.513	0.768	1.055	0.997	55664305.481	-3614439.155	71926728.151	0.161
1265	k(13x110)x(13x66)n6	06-Mar-2017	D12	17	128.624	115.552	11471.714	0	304.273	1.432	0.776	1.05	0.997	54118543.954	1985327.569	45612909.58	0.16
1266	k(13x110)x(13x66)n6	06-Mar-2017	D12	18	144.074	120.26	13359.418	0	304.273	1.542	0.724	1.075	0.983	71091141.655	5526287.25	54375381.379	0.163
1267	k(13x110)x(13x66)n6	06-Mar-2017	D12	20	146.947	111.449	12491.513	0	304.273	1.697	0.741	1.282	0.974	56565022.721	11728936.91	61803124.952	0.164
1268	k(13x110)x(13x66)n6	06-Mar-2017	D12	22	137.843	114.105	12059.62	0	304.273	1.554	0.727	1.292	0.973	61085004.925	-7382093.592	42866069.747	0.166
1269	k(13x110)x(13x66)n6	06-Mar-2017	D12	26	148.786	110.295	12724.388	0	304.273	1.735	0.688	1.081	0.949	48500561.37	11699939.689	56177640.386	0.168
1270	k(13x110)x(13x66)n6	06-Mar-2017	D12	27	149.093	122.582	14176.081	0	304.273	1.564	0.766	1.027	0.994	89523181.163	1712475.147	59317280.396	0.164
1271	k(13x110)x(13x66)n6	06-Mar-2017	D12	28	153.363	113.553	13461.443	0	304.273	1.738	0.709	1.097	0.976	80023728.185	6484306.588	47190148.768	0.169
1272	k(13x110)x(13x66)n6	06-Mar-2017	D12	29	133.77	108.303	11203.153	0	304.273	1.59	0.755	1.026	0.987	54970043.32	-7221098.977	41441526.682	0.163
1273	k(13x110)x(13x66)n6	06-Mar-2017	D12	32	150.296	120.603	13655.43	0	304.273	1.603	0.716	1.331	0.986	77072597.174	4995880.126	59305384.965	0.163
1274	k(13x110)x(13x66)n6	06-Mar-2017	D12	33	142.233	121.736	12766.022	0	304.273	1.503	0.74	1.894	0.993	69601028.439	-590332.363	54373638.839	0.162
1275	k(13x110)x(13x66)n6	06-Mar-2017	D12	35	147.456	115.718	13234.974	0	304.273	1.64	0.719	1.053	0.978	47248825.311	-5973490.562	74957407.06	0.167
1276	k(13x110)x(13x66)n6	06-Mar-2017	D12	37	142.914	117.089	12772.427	0	304.273	1.57	0.75	1.205	0.986	59700632.876	7984493.271	62206812.291	0.161
1277	k(13x110)x(13x66)n6	06-Mar-2017	D12	39	140.941	114.105	12454.912	0	304.273	1.591	0.737	1.037	0.981	44714494.345	-7412231.683	68130509.975	0.166
1278	k(13x110)x(13x66)n6	06-Mar-2017	D12	40	135.929	110.133	11360.995	0	304.273	1.59	0.733	1.231	0.979	54793224.496	7180599.581	41399590.064	0.164
1279	k(13x110)x(13x66)n6	06-Mar-2017	D12	41	143.264	120.739	13423.927	0	304.273	1.526	0.775	1.015	0.994	59055472.876	-6428550.033	78515212.04	0.162
1280	k(13x110)x(13x66)n6	06-Mar-2017	D12	42	146.291	119.343	13099.092	0	304.273	1.577	0.726	1.436	0.985	61643751.814	8670950.891	66839042.69	0.162
1281	k(13x110)x(13x66)n6	06-Mar-2017	D12	43	144.763	113.394	12517.134	0	304.273	1.642	0.729	1.258	0.974	57831643.067	9710206.217	55347620.126	0.163
1282	k(13x110)x(13x66)n6	06-Mar-2017	D12	47	136.96	119.776	12529.029	0	304.273	1.473	0.723	1.066	0.991	62572730.359	-4182519.07	51606710.933	0.161
1283	k(13x110)x(13x66)n6	06-Mar-2017	D12	48	137.959	117.524	12414.193	0	304.273	1.511	0.712	1.109	0.965	54607854.872	-6604753.178	48831602.707	0.165
1284	k(13x110)x(13x66)n6	06-Mar-2017	D12	49	131.467	115.389	11456.616	0	304.273	1.468	0.758	1.123	0.987	44684949.475	5615187.654	53682138.977	0.162
1285	k(13x110)x(13x66)n6	06-Mar-2017	D12	50	152.338	116.598	13591.378	0	304.273	1.679	0.726	1.358	0.962	65880065.322	-14157142.613	64114745.373	0.165
1286	k(13x110)x(13x66)n6	06-Mar-2017	D12	53	134.425	119.703	12365.697	0	304.273	1.446	0.778	1.024	0.999	62804828.563	-1788915.4	53704775.187	0.16
1287	k(13x110)x(13x66)n6	06-Mar-2017	D12	54	148.692	111.238	12820.466	0	304.273	1.72	0.718	1.047	0.97	73220888.541	-11164998.181	46716770.583	0.168
1288	k(13x110)x(13x66)n6	06-Mar-2017	D12	55	130.051	118.13	11881.189	0	304.273	1.417	0.752	1.026	0.992	55739025.967	2799811.326	47324688.658	0.161
1289	k(13x110)x(13x66)n6	06-Mar-2017	D12	56	148.877	116.995	13424.842	0	304.273	1.637	0.731	1.064	0.989	73030815.598	-1556686.074	55968189.413	0.162
1290	k(13x110)x(13x66)n6	06-Mar-2017	D12	57	146.808	109.519	12431.121	0	304.273	1.725	0.728	1.045	0.982	47698823.076	-6984612.149	64107902.084	0.164
1291	k(13x110)x(13x66)n6	06-Mar-2017	D12	61	153.296	113.449	13462.358	0	304.273	1.739	0.726	1.046	0.957	79970155.612	16332410.313	55000557.568	0.169
1292	k(13x110)x(13x66)n6	06-Mar-2017	D12	62	135.026	117.339	11742.562	0	304.273	1.481	0.726	1.877	0.983	57756470.575	6758386.445	48747509.158	0.162
1293	k(13x110)x(13x66)n6	06-Mar-2017	D12	63	139.911	116.356	12411.906	0	304.273	1.548	0.781	1.211	0.994	69392929.026	1587352.319	47583581.068	0.163
1294	k(13x110)x(13x66)n6	06-Mar-2017	D12	64	155.577	107.796	12799.878	0	304.273	1.857	0.666	1.122	0.953	48599424.574	-11170568.723	59363076.273	0.168
1295	k(13x110)x(13x66)n6	06-Mar-2017	D12	66	130.678	119.723	12120.012	0	304.273	1.405	0.759	1.02	0.996	48904144.529	3410.473	59223290.16	0.161
1296	k(13x110)x(13x66)n6	06-Mar-2017	D12	68	138.647	119.964	12287.919	0	304.273	1.488	0.727	1.623	0.991	61835532.461	-982177.299	50602603.531	0.161
1297	k(13x110)x(13x66)n6	06-Mar-2017	D12	69	133.379	116.768	12063.28	0	304.273	1.471	0.759	1.013	0.991	55509922.342	-6960128.503	55204382.053	0.161
1298	k(13x110)x(13x66)n6	06-Mar-2017	D12	70	138.582	117.159	12543.212	0	304.273	1.523	0.751	1.026	0.99	62382985.128	6352703.848	54521791.091	0.161
1299	k(13x110)x(13x66)n6	06-Mar-2017	D12	73	140.915	119.618	12705.63	0	304.273	1.517	0.736	1.38	0.986	59017645.8	7545608.441	62203049.686	0.161
1300	k(13x110)x(13x66)n6	06-Mar-2017	D12	75	144.479	113.446	12696.022	0	304.273	1.638	0.768	1.02	0.989	73167011.933	-8643842.639	52095446.453	0.163
1301	k(13x110)x(13x66)n6	06-Mar-2017	D12	78	136.28	111.664	11760.863	0	304.273	1.57	0.781	1.024	0.994	61084541.6	5174516.455	44900263.924	0.162
1302	k(13x110)x(13x66)n6	06-Mar-2017	D12	80	143.589	109.952	12200.077	0	304.273	1.682	0.7	1.062	0.98	62359242.612	-3911195.161	40835142.757	0.166
1303	k(13x110)x(13x66)n6	06-Mar-2017	D12	81	141.289	106.872	11660.21	0	304.273	1.701	0.776	1.04	0.995	39981146.13	-4348417.833	66475776.333	0.165
1304	k(13x110)x(13x66)n6	06-Mar-2017	D12	83	143.69	120.841	13478.371	0	304.273	1.53	0.676	1.066	0.967	59997369.565	-10280303.122	58056988.6	0.165
1305	k(13x110)x(13x66)n6	06-Mar-2017	D12	84	137.509	108.116	11407.204	0	304.273	1.636	0.745	1.097	0.976	48949205.392	-10525934.494	52455377.886	0.163
1306	k(13x110)x(13x66)n6	06-Mar-2017	D12	85	135.281	107.659	11150.081	0	304.273	1.618	0.743	1.082	0.988	34397301.665	1770287.953	56091904.633	0.166
1307	k(13x110)x(13x66)n7	20-Feb-2017	C1	3	163.845	148.928	18920.504	0	291.584	1.413	0.78	1.02	0.998	124780545.687	-2907568.264	144540902.896	0.16
1308	k(13x110)x(13x66)n7	20-Feb-2017	C1	7	156.464	131.359	15517.97	0	291.584	1.532	0.711	1.443	0.976	65361254.868	-2371032.988	99236416.723	0.167
1309	k(13x110)x(13x66)n7	20-Feb-2017	C1	9	163.539	140.601	17244.629	0	291.584	1.495	0.747	1.241	0.993	97934336.613	8633022.601	129830561.988	0.162
1310	k(13x110)x(13x66)n7	20-Feb-2017	C1	12	166.428	145.976	18812.073	0	291.584	1.465	0.728	1.073	0.991	134924051.268	-2001775.867	117050265.515	0.161
1311	k(13x110)x(13x66)n7	20-Feb-2017	C1	13	165.531	149.098	19109	0	291.584	1.426	0.756	1.08	0.987	134348870.723	11995585.321	130434007.454	0.161
1312	k(13x110)x(13x66)n7	20-Feb-2017	C1	15	167.481	152.801	19808.082	0	291.584	1.407	0.771	1.056	0.994	141244497.379	-9939038.42	151511078.363	0.16
1313	k(13x110)x(13x66)n7	20-Feb-2017	C1	16	147.796	140.939	16151.17	0	291.584	1.348	0.771	1.008	0.999	96155896.222	3184011.276	102374838.197	0.159
1314	k(13x110)x(13x66)n7	20-Feb-2017	C1	17	171.683	155.423	20618.34	0	291.584	1.419	0.691	1.131	0.96	120623397.061	-14150237.252	147969207.378	0.167
1315	k(13x110)x(13x66)n7	20-Feb-2017	C1	19	155.902	144.763	17523.255	0	291.584	1.384	0.755	1.021	0.992	113958529.498	-3885956.775	108327621.751	0.161
1316	k(13x110)x(13x66)n7	20-Feb-2017	C1	21	159.185	143.621	17710.379	0	291.584	1.424	0.775	1.015	0.997	114383460.776	9551725.823	125097633.927	0.16
1317	k(13x110)x(13x66)n7	20-Feb-2017	C1	23	166.215	153.537	19614.096	0	291.584	1.39	0.718	1.32	0.98	140541346.581	-11229373.505	123560554.44	0.163
1318	k(13x110)x(13x66)n7	20-Feb-2017	C1	24	167.235	149.87	19487.364	0	291.584	1.432	0.784	1.02	0.993	142635704.78	9377917.416	137543082.367	0.16
1319	k(13x110)x(13x66)n7	20-Feb-2017	C1	25	155.377	141.941	17124.303	0	291.584	1.407	0.68	1.074	0.949	89977761.097	16697869.272	93219204.287	0.168
1320	k(13x110)x(13x66)n7	20-Feb-2017	C1	30	164.23	138.919	17623.451	0	291.584	1.519	0.764	1.137	0.988	116731800.127	14257113.545	115889516.287	0.161
1321	k(13x110)x(13x66)n7	20-Feb-2017	C1	31	163.249	148.13	18740.701	0	291.584	1.416	0.779	1.012	0.998	123468250.168	6750313.236	144771013.359	0.16
1322	k(13x110)x(13x66)n7	20-Feb-2017	C1	35	171.15	132.046	17337.047	0	291.584	1.665	0.758	1.165	0.989	123685922.871	13987007.596	104572960.865	0.161
1323	k(13x110)x(13x66)n7	20-Feb-2017	C1	37	158.854	149.159	18416.323	0	291.584	1.368	0.738	1.041	0.988	120672375.646	2376677.227	109942384.011	0.161
1324	k(13x110)x(13x66)n7	20-Feb-2017	C1	41	160.076	154.647	19199.588	0	291.584	1.33	0.711	1.053	0.972	112293157.187	7079062.687	130622213.235	0.164
1325	k(13x110)x(13x66)n7	20-Feb-2017	C1	43	167.359	125.197	16143.392	0	291.584	1.719	0.744	1.119	0.978	120180913.318	-17413801.279	79752138.042	0.166
1326	k(13x110)x(13x66)n7	20-Feb-2017	C1	44	166.355	155.409	20014.421	0	291.584	1.375	0.751	1.076	0.995	137293331.865	-2752693.642	149757640.577	0.16
1327	k(13x110)x(13x66)n7	20-Feb-2017	C1	46	162.015	133.078	14550.785	0	291.584	1.565	0.681	2.697	0.966	61355162.855	6476655.144	112302059.004	0.172
1328	k(13x110)x(13x66)n7	20-Feb-2017	C1	49	160.876	152.79	19090.242	0	291.584	1.352	0.728	1.044	0.987	127208032.855	-1913193.937	119926442.249	0.161
1329	k(13x110)x(13x66)n7	20-Feb-2017	C1	51	169.971	148.657	19093.445	0	291.584	1.47	0.726	1.597	0.989	141894555.269	11842609.672	132158856.408	0.161
1330	k(13x110)x(13x66)n7	20-Feb-2017	C1	53	160.603	143.759	17870.509	0	291.584	1.436	0.757	1.051	0.99	119321506.123	10788750.921	118828525.459	0.161
1331	k(13x110)x(13x66)n7	20-Feb-2017	C1	57	158.99	138.24	17068.944	0	291.584	1.478	0.758	1.018	0.992	99659485.599	10794058.597	118498993.216	0.161
1332	k(13x110)x(13x66)n7	20-Feb-2017	C1	59	164.366	151.442	19313.966	0	291.584	1.394	0.757	1.025	0.994	137000475.451	4366909.433	135372389.901	0.16
1333	k(13x110)x(13x66)n7	20-Feb-2017	C1	61	165.196	142.717	18037.959	0	291.584	1.487	0.775	1.069	0.989	124630208.167	16926351.7	125094481.04	0.161
1334	k(13x110)x(13x66)n7	20-Feb-2017	C1	63	161.404	146.062	18247.501	0	291.584	1.42	0.767	1.025	0.99	130366660.919	-5951621.978	118873808.431	0.161
1335	k(13x110)x(13x66)n7	20-Feb-2017	C1	69	174.616	150.164	19354.685	0	291.584	1.494	0.718	1.532	0.987	131544109.558	-5921768.998	137564899.554	0.161
1336	k(13x110)x(13x66)n7	20-Feb-2017	C1	71	157.576	149.62	18317.5	0	291.584	1.353	0.775	1.01	0.998	119928582.512	2514661.211	132374734.976	0.16
1337	k(13x110)x(13x66)n7	20-Feb-2017	C1	72	161.669	140.544	17608.353	0	291.584	1.478	0.719	1.048	0.964	116465678.45	-18419778.27	100393824.53	0.165
1338	k(13x110)x(13x66)n7	20-Feb-2017	C1	73	164.909	149.314	19061.419	0	291.584	1.419	0.74	1.063	0.984	116013263.714	-7710742.222	136709987.738	0.162
1339	k(13x110)x(13x66)n7	20-Feb-2017	C1	74	164.358	150.209	19150.176	0	291.584	1.405	0.738	1.051	0.979	117348107.305	-9108089.536	134846202.776	0.163
1340	k(13x110)x(13x66)n7	20-Feb-2017	C1	75	156.562	144.059	17412.995	0	291.584	1.396	0.764	1.09	0.994	121408089.907	7458543.58	105648403.483	0.161
1341	k(13x110)x(13x66)n7	20-Feb-2017	C1	76	166.384	149.638	19295.208	0	291.584	1.428	0.75	1.048	0.992	150494494.292	307897.403	122526258.065	0.161
1342	k(13x110)x(13x66)n7	20-Feb-2017	C1	77	165.657	150.652	19359.718	0	291.584	1.412	0.727	1.037	0.979	128908355.078	14561546.609	130948611.894	0.163
1343	k(13x110)x(13x66)n7	20-Feb-2017	C1	78	163.348	155.072	19634.226	0	291.584	1.353	0.753	1.019	0.995	141193625.867	5118778.549	142853274.707	0.16
1344	k(13x110)x(13x66)n7	27-Feb-2017	D1	1	162.696	147.719	18533.447	0	291.584	1.415	0.73	1.127	0.991	127538071.818	-1003981.616	113776019.344	0.161
1345	k(13x110)x(13x66)n7	27-Feb-2017	D1	2	154.125	133.647	15472.219	0	291.584	1.484	0.715	1.296	0.989	86290179.233	-11610664.881	97451053.637	0.161
1346	k(13x110)x(13x66)n7	27-Feb-2017	D1	3	168.135	154.105	19924.291	0	291.584	1.402	0.76	1.038	0.994	147097608.176	11431846.646	149484974.231	0.16
1347	k(13x110)x(13x66)n7	27-Feb-2017	D1	14	156.977	150.82	18270.834	0	291.584	1.339	0.753	1.027	0.991	124999692.731	476727.745	120947063.935	0.161
1348	k(13x110)x(13x66)n7	27-Feb-2017	D1	15	156.611	145.655	17374.563	0	291.584	1.382	0.73	1.248	0.989	110458679.807	3855264.525	99769837.454	0.161
1349	k(13x110)x(13x66)n7	27-Feb-2017	D1	16	164.075	150.471	19090.242	0	291.584	1.402	0.74	1.043	0.989	136242917.17	-5209493.152	127788260.469	0.161
1350	k(13x110)x(13x66)n7	27-Feb-2017	D1	17	163.022	150.211	18866.06	0	291.584	1.395	0.77	1.043	0.997	140592417.885	1482113.011	128820422.968	0.16
1351	k(13x110)x(13x66)n7	27-Feb-2017	D1	19	165.164	150.579	19125.013	0	291.584	1.409	0.711	1.247	0.978	121768493.343	13264946.259	118626718.521	0.163
1352	k(13x110)x(13x66)n7	27-Feb-2017	D1	21	161.196	150.74	18658.806	0	291.584	1.374	0.764	1.07	0.997	128145144.025	-4373772.317	132507970.631	0.16
1353	k(13x110)x(13x66)n7	27-Feb-2017	D1	22	165.396	143.425	18297.37	0	291.584	1.482	0.762	1.034	0.999	142199824.395	3899650.562	113945846.454	0.16
1354	k(13x110)x(13x66)n7	27-Feb-2017	D1	23	163.375	146.609	18496.388	0	291.584	1.432	0.762	1.029	0.993	127467710.174	10935532.784	128586504.012	0.16
1355	k(13x110)x(13x66)n7	27-Feb-2017	D1	25	165.176	141.389	17952.404	0	291.584	1.501	0.762	1.068	0.988	113523679.217	13460520.273	130379505.304	0.162
1356	k(13x110)x(13x66)n7	27-Feb-2017	D1	29	171.278	148.889	19575.665	0	291.584	1.477	0.768	1.098	0.997	130999868.71	-5310909.328	156438764.173	0.16
1357	k(13x110)x(13x66)n7	27-Feb-2017	D1	31	158.579	146.347	17836.195	0	291.584	1.393	0.74	1.145	0.993	113412175.873	7228937.088	121555282.303	0.16
1358	k(13x110)x(13x66)n7	27-Feb-2017	D1	32	159.35	152.542	18640.505	0	291.584	1.343	0.738	1.203	0.994	128059083.87	6478238.013	124877814.066	0.16
1359	k(13x110)x(13x66)n7	27-Feb-2017	D1	33	156.803	140.607	17063.911	0	291.584	1.433	0.737	1.045	0.988	92634557.695	-7429247.7	108661410.404	0.162
1360	k(13x110)x(13x66)n7	27-Feb-2017	D1	34	158.954	146	17620.706	0	291.584	1.399	0.767	1.232	0.996	116641308.762	4395667.158	116042154.173	0.16
1361	k(13x110)x(13x66)n7	27-Feb-2017	D1	37	165.585	149.588	18464.82	0	291.584	1.422	0.716	1.809	0.973	123853785.13	-10788007.068	111176614.156	0.164
1362	k(13x110)x(13x66)n7	27-Feb-2017	D1	39	165.867	151.329	19349.653	0	291.584	1.408	0.76	1.037	0.985	144525540.644	9294249.259	135417921.604	0.162
1363	k(13x110)x(13x66)n7	27-Feb-2017	D1	43	170.12	151.341	19917.885	0	291.584	1.443	0.744	1.041	0.989	135932079.165	8718201.287	147202759.458	0.161
1364	k(13x110)x(13x66)n7	27-Feb-2017	D1	45	161.302	145.871	17902.077	0	291.584	1.42	0.774	1.213	0.998	133759832.942	1482147.242	110348839.303	0.16
1365	k(13x110)x(13x66)n7	27-Feb-2017	D1	46	168.642	152.293	19790.239	0	291.584	1.422	0.758	1.134	0.993	155257270.083	3172568.302	125778910.314	0.161
1366	k(13x110)x(13x66)n7	27-Feb-2017	D1	48	159.369	149.415	18436.912	0	291.584	1.37	0.768	1.02	0.997	133013739.309	2839889.318	121534467.498	0.16
1367	k(13x110)x(13x66)n7	27-Feb-2017	D1	56	163.259	146.789	18512.401	0	291.584	1.429	0.76	1.03	0.99	127162098.909	-9429905.293	125917511.561	0.161
1368	k(13x110)x(13x66)n7	27-Feb-2017	D1	57	159.931	148.386	18346.324	0	291.584	1.385	0.742	1.035	0.99	120537593.264	7288299.726	123186653.303	0.161
1369	k(13x110)x(13x66)n7	27-Feb-2017	D1	58	158.821	146.995	18079.135	0	291.584	1.388	0.743	1.035	0.989	117085311.928	-7553772.411	112889823.384	0.161
1370	k(13x110)x(13x66)n7	27-Feb-2017	D1	59	159.471	145.338	17923.58	0	291.584	1.41	0.74	1.046	0.991	120029156.2	-400913.012	101520725.203	0.161
1371	k(13x110)x(13x66)n7	27-Feb-2017	D1	60	164.046	149.751	18997.824	0	291.584	1.408	0.677	1.089	0.962	122214612.213	8620929.519	95099825.832	0.167
1372	k(13x110)x(13x66)n7	27-Feb-2017	D1	63	162.54	151.851	19072.399	0	291.584	1.376	0.763	1.052	0.995	131155997.99	-3192849.419	140770036.817	0.16
1373	k(13x110)x(13x66)n7	27-Feb-2017	D1	64	161.898	145.532	18216.847	0	291.584	1.429	0.775	1.025	0.995	120193844.197	8108201.415	130289543.799	0.16
1374	k(13x110)x(13x66)n7	27-Feb-2017	D1	66	157.705	143.7	17426.72	0	291.584	1.411	0.764	1.037	0.996	101402775.093	4719562.653	125500029.809	0.161
1375	k(13x110)x(13x66)n7	27-Feb-2017	D1	67	166.083	150.653	19023.445	0	291.584	1.416	0.729	1.243	0.986	125161796.536	-8955881.476	125713567.588	0.161
1376	k(13x110)x(13x66)n7	27-Feb-2017	D1	71	160.848	148.067	18435.539	0	291.584	1.396	0.764	1.021	0.988	121174393.533	-4389397.627	133195407.514	0.161
1377	k(13x110)x(13x66)n7	27-Feb-2017	D1	72	161.346	142.064	17707.176	0	291.584	1.459	0.757	1.038	0.992	124323364.307	-10353835.915	111473568.538	0.161
1378	k(13x110)x(13x66)n7	27-Feb-2017	D1	74	165.313	149.659	18837.694	0	291.584	1.419	0.723	1.365	0.993	136964725.974	-174.975	123117247.77	0.161
1379	k(13x110)x(13x66)n7	27-Feb-2017	D1	75	162.845	152.438	18014.626	0	291.584	1.373	0.7	2.145	0.981	124412602.621	-13419196.382	120050191.553	0.162
1380	k(13x110)x(13x66)n7	06-Mar-2017	E1	1	165.59	143.923	17558.027	0	291.584	1.478	0.696	1.826	0.974	86154660.497	580157.693	128301077.035	0.167
1381	k(13x110)x(13x66)n7	06-Mar-2017	E1	2	163.168	152.342	19207.823	0	291.584	1.376	0.719	1.068	0.978	124581975.444	2559594.168	115196573.96	0.163
1382	k(13x110)x(13x66)n7	06-Mar-2017	E1	3	152.969	144.473	17063.454	0	291.584	1.361	0.673	1.092	0.966	85209051.097	8351073.044	88112609.578	0.165
1383	k(13x110)x(13x66)n7	06-Mar-2017	E1	4	168.868	151.996	19459.914	0	291.584	1.428	0.746	1.405	0.992	140170117.528	-12621921.645	143991922.857	0.16
1384	k(13x110)x(13x66)n7	06-Mar-2017	E1	7	166.259	145.511	18278.612	0	291.584	1.468	0.713	1.452	0.985	116417859.852	-14401442.431	129622932.9	0.162
1385	k(13x110)x(13x66)n7	06-Mar-2017	E1	9	177.666	144.975	19522.135	0	291.584	1.575	0.68	1.13	0.956	131209042.648	-12774192.73	110440832.927	0.167
1386	k(13x110)x(13x66)n7	06-Mar-2017	E1	15	168.304	138.012	17921.75	0	291.584	1.567	0.732	1.084	0.972	115054770.747	18830933.259	105488458.771	0.164
1387	k(13x110)x(13x66)n7	06-Mar-2017	E1	17	162.173	142.227	17276.655	0	291.584	1.466	0.701	1.434	0.986	101337277.692	-9137992.65	116860880.174	0.162
1388	k(13x110)x(13x66)n7	06-Mar-2017	E1	19	159.888	148.14	18181.619	0	291.584	1.387	0.728	1.122	0.981	110492302.927	-5246995.05	114129213.597	0.162
1389	k(13x110)x(13x66)n7	06-Mar-2017	E1	21	160.249	145.696	17931.816	0	291.584	1.414	0.757	1.102	0.995	117895822.229	8285087.042	125290366.354	0.16
1390	k(13x110)x(13x66)n7	06-Mar-2017	E1	22	165.033	149.187	18950.243	0	291.584	1.422	0.743	1.103	0.987	133425419.478	400745.056	118050628.366	0.162
1391	k(13x110)x(13x66)n7	06-Mar-2017	E1	30	153.298	150.957	17922.208	0	291.584	1.305	0.719	1.046	0.988	107025335.239	-1480358.772	108281314.335	0.161
1392	k(13x110)x(13x66)n7	06-Mar-2017	E1	31	166.443	138.317	17297.701	0	291.584	1.548	0.703	1.665	0.982	94742986.5	10525783.18	125022150.174	0.164
1393	k(13x110)x(13x66)n7	06-Mar-2017	E1	33	158.401	139.479	16750.514	0	291.584	1.461	0.73	1.303	0.987	94020959.996	-10991797.505	109103084.856	0.162
1394	k(13x110)x(13x66)n7	06-Mar-2017	E1	34	166.399	157.165	20056.97	0	291.584	1.36	0.754	1.129	0.995	148667102.941	-8258729.006	150130872.225	0.16
1395	k(13x110)x(13x66)n7	06-Mar-2017	E1	36	165.873	145.781	18286.389	0	291.584	1.462	0.722	1.524	0.99	133431879.282	-5815358.996	111583136.044	0.161
1396	k(13x110)x(13x66)n7	06-Mar-2017	E1	40	162.183	148.516	18651.486	0	291.584	1.403	0.699	1.077	0.969	111146536.535	-12935548.737	105813873.229	0.164
1397	k(13x110)x(13x66)n7	06-Mar-2017	E1	41	172.03	139.342	18311.553	0	291.584	1.587	0.649	1.146	0.954	87398694.384	-10081620.597	123496811.158	0.169
1398	k(13x110)x(13x66)n7	06-Mar-2017	E1	42	155.978	148.335	17728.222	0	291.584	1.351	0.766	1.114	0.998	118295948.747	5783274.982	119291903.493	0.16
1399	k(13x110)x(13x66)n7	06-Mar-2017	E1	43	158.504	147.438	18096.978	0	291.584	1.381	0.716	1.064	0.978	112058304.515	4999317.433	99917287.891	0.163
1400	k(13x110)x(13x66)n7	06-Mar-2017	E1	45	168.131	152.586	19491.025	0	291.584	1.416	0.746	1.435	0.989	129205051.204	-9305294.501	150998708.515	0.161
1401	k(13x110)x(13x66)n7	06-Mar-2017	E1	46	162.86	144.689	17772.143	0	291.584	1.447	0.741	1.456	0.987	117119845.73	1457335.216	114108559.994	0.161
1402	k(13x110)x(13x66)n7	06-Mar-2017	E1	47	163.962	147.768	18681.682	0	291.584	1.426	0.72	1.063	0.983	125436136.699	-7963002.406	113506679.53	0.162
1403	k(13x110)x(13x66)n7	06-Mar-2017	E1	49	168.075	149.389	19202.79	0	291.584	1.446	0.763	1.061	0.997	131111013.308	-8866474.789	149725798.237	0.16
1404	k(13x110)x(13x66)n7	06-Mar-2017	E1	50	165.938	151.155	19026.19	0	291.584	1.41	0.74	1.397	0.993	124362779.33	5985653.761	141704955.584	0.161
1405	k(13x110)x(13x66)n7	06-Mar-2017	E1	51	165.639	151.913	19106.255	0	291.584	1.402	0.74	1.412	0.992	134070691.123	9281576.605	135992884.588	0.16
1406	k(13x110)x(13x66)n7	06-Mar-2017	E1	52	161.355	152.469	18902.204	0	291.584	1.36	0.767	1.044	0.999	140838879.896	-4561845.813	130479993.009	0.159
1407	k(13x110)x(13x66)n7	06-Mar-2017	E1	53	163.662	144.297	18077.763	0	291.584	1.458	0.753	1.192	0.985	130098039.33	-6470218.118	108585849.075	0.162
1408	k(13x110)x(13x66)n7	06-Mar-2017	E1	54	153.35	142.763	16105.876	0	291.584	1.381	0.715	1.585	0.988	88714315.396	-6323130.329	106572166.445	0.162
1409	k(13x110)x(13x66)n7	06-Mar-2017	E1	55	156.727	141.476	15871.629	0	291.584	1.424	0.704	2.168	0.977	89327487.934	-8621179.625	102048650.202	0.163
1410	k(13x110)x(13x66)n7	06-Mar-2017	E1	59	163.114	147.865	16944.957	0	291.584	1.417	0.676	2.456	0.961	95521864.407	-10514876.101	120888701.195	0.167
1411	k(13x110)x(13x66)n7	06-Mar-2017	E1	60	159.442	142.453	17451.426	0	291.584	1.438	0.73	1.197	0.98	90545387.447	-6151598.836	116111854.746	0.164
1412	k(13x110)x(13x66)n7	06-Mar-2017	E1	62	158.655	123.756	14454.707	0	291.584	1.65	0.706	1.362	0.991	66301869.083	-5869301.076	94809968.586	0.163
1413	k(13x110)x(13x66)n7	06-Mar-2017	E1	63	156.854	146.552	17709.006	0	291.584	1.376	0.714	1.064	0.985	108979083.232	4117593.349	111568105.66	0.162
1414	k(13x110)x(13x66)n7	06-Mar-2017	E1	65	166.688	147.059	18052.142	0	291.584	1.457	0.708	2.016	0.99	105602106.127	-761118.968	132054294.013	0.162
1415	k(13x110)x(13x66)n7	06-Mar-2017	E1	66	166.086	144.536	18581.944	0	291.584	1.477	0.685	1.072	0.967	123526795.561	-12805396.863	97256669.307	0.166
1416	k(13x110)x(13x66)n7	06-Mar-2017	E1	67	156.996	147.032	17736	0	291.584	1.372	0.739	1.162	0.986	114877329.982	-1359573.119	105109171.984	0.162
1417	k(13x110)x(13x66)n8	20-Feb-2017	C2	2	142.084	129.322	14211.309	0	288.066	1.414	0.77	1.012	1	70883256.181	783963.794	83158878.998	0.16
1418	k(13x110)x(13x66)n8	20-Feb-2017	C2	3	136.124	118.727	12357.461	0	288.066	1.475	0.773	1.045	0.994	50977147.008	-4520273.027	66040778.637	0.161
1419	k(13x110)x(13x66)n8	20-Feb-2017	C2	4	144.024	133.18	14840.849	0	288.066	1.391	0.759	1.022	0.993	81131225.318	4722708.101	81739315.54	0.16
1420	k(13x110)x(13x66)n8	20-Feb-2017	C2	7	140.822	116.913	12708.832	0	288.066	1.55	0.726	1.06	0.967	60143705.781	13066854.799	60243693.212	0.165
1421	k(13x110)x(13x66)n8	20-Feb-2017	C2	10	134.155	127.857	12861.185	0	288.066	1.35	0.728	1.24	0.976	67780438.956	2384702.429	54039616.424	0.164
1422	k(13x110)x(13x66)n8	20-Feb-2017	C2	11	150.035	128.976	14596.079	0	288.066	1.496	0.76	1.269	0.991	74995220.71	-4231587.075	85911068.904	0.161
1423	k(13x110)x(13x66)n8	20-Feb-2017	C2	14	141.503	121.696	13100.007	0	288.066	1.494	0.692	1.185	0.958	61906953.553	12824855.609	57966643.456	0.166
1424	k(13x110)x(13x66)n8	20-Feb-2017	C2	15	147.487	115.233	12806.283	0	288.066	1.648	0.762	1.136	0.987	48271559.755	8243704.398	80596958.837	0.167
1425	k(13x110)x(13x66)n8	20-Feb-2017	C2	16	156.646	134.699	16357.967	0	288.066	1.495	0.746	1.031	0.98	84660440.081	-12856488.245	111046277.798	0.164
1426	k(13x110)x(13x66)n8	20-Feb-2017	C2	17	157.541	135.861	16535.94	0	288.066	1.491	0.753	1.029	0.987	110819930.584	9060590.024	95451730.001	0.162
1427	k(13x110)x(13x66)n8	20-Feb-2017	C2	19	148.315	136.791	15629.604	0	288.066	1.394	0.77	1.123	0.996	90495561.087	3223978.691	93827867.083	0.16
1428	k(13x110)x(13x66)n8	20-Feb-2017	C2	21	154.611	130.471	15612.676	0	288.066	1.524	0.745	1.028	0.978	93736482.959	15014175.884	87278861.894	0.163
1429	k(13x110)x(13x66)n8	20-Feb-2017	C2	23	152.602	130.505	15388.036	0	288.066	1.504	0.757	1.024	0.985	91970365.162	14892952.296	89798167.554	0.162
1430	k(13x110)x(13x66)n8	20-Feb-2017	C2	24	158.521	134.277	16393.653	0	288.066	1.518	0.708	1.18	0.968	106990240.363	-10632914.094	79485518.112	0.166
1431	k(13x110)x(13x66)n8	20-Feb-2017	C2	30	140.692	131.957	14344.904	0	288.066	1.371	0.717	1.053	0.959	69928040.568	9054997.745	70744058.795	0.166
1432	k(13x110)x(13x66)n8	20-Feb-2017	C2	31	154.064	134.241	15960.844	0	288.066	1.475	0.784	1.024	0.997	82973996	-2062994.431	111618582.932	0.161
1433	k(13x110)x(13x66)n8	20-Feb-2017	C2	32	142.994	131.096	14359.544	0	288.066	1.404	0.759	1.04	0.993	75085275.845	4771509.815	80309846.491	0.16
1434	k(13x110)x(13x66)n8	20-Feb-2017	C2	33	142.752	106.63	11528.446	0	288.066	1.726	0.713	1.091	0.992	40268971.936	4000072.569	63906010.859	0.165
1435	k(13x110)x(13x66)n8	20-Feb-2017	C2	34	145.564	135.663	15210.521	0	288.066	1.38	0.771	1.022	0.998	92821762.534	2568134.388	82961353.217	0.16
1436	k(13x110)x(13x66)n8	20-Feb-2017	C2	39	145.879	138.274	15480.912	0	288.066	1.357	0.765	1.044	0.999	94575461.148	-915766.541	86870292.687	0.159
1437	k(13x110)x(13x66)n8	20-Feb-2017	C2	40	147.81	136.15	15570.127	0	288.066	1.396	0.759	1.031	0.988	99065149.663	-1132514.945	77229186.844	0.162
1438	k(13x110)x(13x66)n8	20-Feb-2017	C2	41	150.459	123.438	14203.074	0	288.066	1.568	0.758	1.071	0.982	73630242.562	-14576892.943	82854577.907	0.162
1439	k(13x110)x(13x66)n8	20-Feb-2017	C2	42	155.201	132.73	15851.498	0	288.066	1.503	0.72	1.058	0.981	100833329.308	11119627.932	82392520.099	0.163
1440	k(13x110)x(13x66)n8	20-Feb-2017	C2	44	149.208	126.885	14213.139	0	288.066	1.513	0.727	1.118	0.995	79907037.208	-1739461.629	73868426.058	0.16
1441	k(13x110)x(13x66)n8	20-Feb-2017	C2	46	145.878	124.15	13685.625	0	288.066	1.513	0.728	1.076	0.995	82754540.033	-5256437.556	60710248.277	0.162
1442	k(13x110)x(13x66)n8	20-Feb-2017	C2	47	144.756	113.245	12077.92	0	288.066	1.645	0.715	1.494	0.957	56077499.441	14175570.562	59483575.774	0.166
1443	k(13x110)x(13x66)n8	20-Feb-2017	C2	49	150.656	128.784	14726.471	0	288.066	1.505	0.732	1.256	0.976	75780395.354	-15375781.589	89828990.303	0.164
1444	k(13x110)x(13x66)n8	20-Feb-2017	C2	51	140.744	135.176	14664.706	0	288.066	1.339	0.735	1.038	0.988	72826289.586	302138.551	82414541.244	0.161
1445	k(13x110)x(13x66)n8	20-Feb-2017	C2	53	146.672	134.864	15299.278	0	288.066	1.399	0.773	1.016	0.999	95755273.608	-833111.919	82545939.079	0.16
1446	k(13x110)x(13x66)n8	20-Feb-2017	C2	55	151.537	131.063	15351.893	0	288.066	1.487	0.707	1.065	0.961	94221341.847	-5242235.026	63660114.776	0.169
1447	k(13x110)x(13x66)n8	20-Feb-2017	C2	56	153.507	142.902	17012.212	0	288.066	1.38	0.771	1.014	0.996	106467553.018	-4940769.982	110212726.374	0.16
1448	k(13x110)x(13x66)n8	20-Feb-2017	C2	58	143.946	132.105	14732.876	0	288.066	1.402	0.758	1.018	0.995	74939547.618	-1919711.475	87368154.624	0.16
1449	k(13x110)x(13x66)n8	20-Feb-2017	C2	61	146.733	125.971	14281.767	0	288.066	1.498	0.757	1.016	0.989	79746437.745	-11421034.872	77068288.455	0.161
1450	k(13x110)x(13x66)n8	20-Feb-2017	C2	62	135.449	124.794	13035.498	0	288.066	1.397	0.728	1.042	0.973	58624702.995	3913196.925	60390605.958	0.164
1451	k(13x110)x(13x66)n8	20-Feb-2017	C2	63	141.294	129.913	14103.336	0	288.066	1.399	0.775	1.078	0.997	72574244.861	3982239.194	77796451.694	0.16
1452	k(13x110)x(13x66)n8	20-Feb-2017	C2	64	150.107	130.882	15137.776	0	288.066	1.474	0.737	1.028	0.988	88867841.333	11882755.508	85999078.897	0.161
1453	k(13x110)x(13x66)n8	20-Feb-2017	C2	65	139.694	134.975	14583.269	0	288.066	1.331	0.729	1.05	0.969	64389692.111	2884102.924	80368265.886	0.165
1454	k(13x110)x(13x66)n8	20-Feb-2017	C2	66	143.842	119.739	12951.773	0	288.066	1.546	0.761	1.075	0.98	60295931.49	-12671512.353	70223206.82	0.163
1455	k(13x110)x(13x66)n8	20-Feb-2017	C2	68	153.081	137.032	16204.699	0	288.066	1.436	0.767	1.017	0.997	108740222.05	-6936842.177	91876567.514	0.16
1456	k(13x110)x(13x66)n8	20-Feb-2017	C2	70	148.105	129.192	14816.601	0	288.066	1.474	0.742	1.041	0.965	89001070.972	-12668575.957	68832121.599	0.166
1457	k(13x110)x(13x66)n8	20-Feb-2017	C2	74	141.236	116.539	12467.265	0	288.066	1.56	0.723	1.305	0.984	46428317.977	-4854976.927	68334669.781	0.165
1458	k(13x110)x(13x66)n8	20-Feb-2017	C2	75	143.709	132.775	14755.751	0	288.066	1.392	0.761	1.024	0.992	74898751.41	3847557.282	86416502.954	0.161
1459	k(13x110)x(13x66)n8	20-Feb-2017	C2	76	140.236	131.344	14272.159	0	288.066	1.374	0.718	1.05	0.966	77852430.95	607358.779	60392025.52	0.166
1460	k(13x110)x(13x66)n8	20-Feb-2017	C2	77	148.921	137.905	15907.315	0	288.066	1.388	0.763	1.016	0.995	93380505.319	6155300.008	96499336.312	0.16
1461	k(13x110)x(13x66)n8	20-Feb-2017	C2	78	144.143	126.053	13862.226	0	288.066	1.471	0.755	1.077	0.992	71185358.666	5543371.352	73480821.714	0.16
1462	k(13x110)x(13x66)n8	20-Feb-2017	C2	80	137.683	124.789	13270.66	0	288.066	1.42	0.762	1.018	0.996	60105224.153	1386774.912	72693789.032	0.16
1463	k(13x110)x(13x66)n8	20-Feb-2017	C2	82	151.134	129.761	14929.149	0	288.066	1.498	0.744	1.228	0.984	69284473.065	-5169057.439	93644313.253	0.164
1464	k(13x110)x(13x66)n8	27-Feb-2017	D2	2	154.339	133.309	15873.459	0	288.066	1.489	0.722	1.045	0.992	81627023.514	4219208.928	98371371.238	0.161
1465	k(13x110)x(13x66)n8	27-Feb-2017	D2	6	155.608	120.645	13729.547	0	288.066	1.661	0.692	1.674	0.978	73988434.624	-10767142.57	68864664.376	0.163
1466	k(13x110)x(13x66)n8	27-Feb-2017	D2	7	148.648	118.731	12511.644	0	288.066	1.612	0.693	1.606	0.986	46761281.558	-67430.618	76285429.023	0.166
1467	k(13x110)x(13x66)n8	27-Feb-2017	D2	10	147.394	125.631	14347.649	0	288.066	1.509	0.766	1.015	0.993	69371741.176	-8117312.188	87398758.348	0.161
1468	k(13x110)x(13x66)n8	27-Feb-2017	D2	11	153.417	132.92	15751.303	0	288.066	1.484	0.749	1.033	0.98	99636913.471	6949608.413	83954711.771	0.163
1469	k(13x110)x(13x66)n8	27-Feb-2017	D2	13	151.352	130.933	14945.62	0	288.066	1.488	0.74	1.246	0.991	79538824.526	9829085.454	91239361.776	0.161
1470	k(13x110)x(13x66)n8	27-Feb-2017	D2	15	145.512	123.667	13818.762	0	288.066	1.513	0.722	1.082	0.971	80117008.09	7219248.086	50461561.526	0.168
1471	k(13x110)x(13x66)n8	27-Feb-2017	D2	17	151.225	135.614	15900.91	0	288.066	1.433	0.768	1.017	0.988	89945478.569	-7196095.609	99999124.879	0.161
1472	k(13x110)x(13x66)n8	27-Feb-2017	D2	18	154.487	130.466	15621.368	0	288.066	1.522	0.705	1.057	0.979	67638051.085	-2205596.875	96640091.046	0.165
1473	k(13x110)x(13x66)n8	27-Feb-2017	D2	20	157.009	131.295	15927.446	0	288.066	1.538	0.732	1.105	0.973	102282278.404	-11388187.846	84491887.093	0.164
1474	k(13x110)x(13x66)n8	27-Feb-2017	D2	23	156.276	130.464	15554.571	0	288.066	1.539	0.697	1.448	0.965	82334194.337	13678892.9	74738022.546	0.165
1475	k(13x110)x(13x66)n8	27-Feb-2017	D2	28	149.201	132.424	15302.024	0	288.066	1.449	0.784	1.014	0.999	79181064.172	3360658.306	100303473.047	0.16
1476	k(13x110)x(13x66)n8	27-Feb-2017	D2	29	148.906	132.26	15238.429	0	288.066	1.448	0.758	1.025	0.98	80090345.698	-6056809.852	92336181.168	0.163
1477	k(13x110)x(13x66)n8	27-Feb-2017	D2	31	151.364	133.012	15605.355	0	288.066	1.463	0.776	1.016	0.995	103089931.776	-4816055.05	82334798.006	0.161
1478	k(13x110)x(13x66)n8	27-Feb-2017	D2	32	152.578	136.34	16069.733	0	288.066	1.439	0.753	1.041	0.994	93467114.752	9012737.914	102043954.773	0.16
1479	k(13x110)x(13x66)n8	27-Feb-2017	D2	34	162.658	128.386	16174.961	0	288.066	1.628	0.754	1.03	0.98	112869000.972	13719530.524	85988553.483	0.164
1480	k(13x110)x(13x66)n8	27-Feb-2017	D2	36	158.388	130.666	15934.766	0	288.066	1.558	0.667	1.099	0.948	86476922.489	-15646942.177	74549256.12	0.168
1481	k(13x110)x(13x66)n8	27-Feb-2017	D2	39	142.275	128.092	14119.807	0	288.066	1.43	0.768	1.013	0.997	67660294.352	3801453.723	83048854.785	0.161
1482	k(13x110)x(13x66)n8	27-Feb-2017	D2	40	151.637	130.241	15294.246	0	288.066	1.497	0.75	1.024	0.978	86010993.378	10950544.852	88810988.858	0.163
1483	k(13x110)x(13x66)n8	27-Feb-2017	D2	42	158.925	131.77	15452.546	0	288.066	1.551	0.695	1.399	0.981	82627961.675	5022600.483	87860187.068	0.162
1484	k(13x110)x(13x66)n8	27-Feb-2017	D2	43	155.218	121.158	13793.599	0	288.066	1.648	0.668	2.011	0.946	72563470.108	-13750665.918	58302845.704	0.169
1485	k(13x110)x(13x66)n8	27-Feb-2017	D2	45	150.109	128.377	14854.117	0	288.066	1.504	0.759	1.147	0.991	83534358.099	10317408.439	84498188.239	0.161
1486	k(13x110)x(13x66)n8	27-Feb-2017	D2	50	154.546	134.872	16133.327	0	288.066	1.473	0.761	1.018	0.987	97634642.407	-10366228.993	98164786.808	0.161
1487	k(13x110)x(13x66)n8	27-Feb-2017	D2	53	185.585	117.83	15567.382	0	288.066	2.027	0.637	1.358	0.98	106558937.667	4825500.971	75490072.967	0.165
1488	k(13x110)x(13x66)n8	27-Feb-2017	D2	54	151.859	126.002	14750.261	0	288.066	1.55	0.729	1.099	0.975	82746590.066	-14199792.997	73395174.314	0.164
1489	k(13x110)x(13x66)n8	27-Feb-2017	D2	56	146.509	123.733	14015.493	0	288.066	1.524	0.717	1.041	0.982	73522799.183	9362557.259	65033641.717	0.162
1490	k(13x110)x(13x66)n8	27-Feb-2017	D2	57	150.387	133.862	15623.199	0	288.066	1.444	0.668	1.087	0.965	62280581.715	8775498.044	81835174.355	0.166
1491	k(13x110)x(13x66)n8	27-Feb-2017	D2	58	146.165	124.952	13723.599	0	288.066	1.504	0.704	1.47	0.978	79925798.973	-5905250.301	55465637.667	0.165
1492	k(13x110)x(13x66)n8	27-Feb-2017	D2	59	145.583	136.441	15426.01	0	288.066	1.371	0.667	1.086	0.944	78454061.85	-10199327.034	63845899.084	0.17
1493	k(13x110)x(13x66)n8	27-Feb-2017	D2	63	152.596	132.709	15674.44	0	288.066	1.478	0.756	1.027	0.991	94981926.307	8984393.74	86964895.672	0.161
1494	k(13x110)x(13x66)n8	27-Feb-2017	D2	64	144.333	127.333	14253.858	0	288.066	1.458	0.763	1.023	0.991	65622876.958	-5716438.375	82920254.501	0.162
1495	k(13x110)x(13x66)n8	27-Feb-2017	D2	65	142.579	119.836	13119.68	0	288.066	1.531	0.705	1.256	0.955	60010725.273	13857186.01	57388770.653	0.167
1496	k(13x110)x(13x66)n8	27-Feb-2017	D2	67	148.23	122.868	13921.245	0	288.066	1.552	0.736	1.275	0.984	65052323.313	-10298584.843	78912965.719	0.162
1497	k(13x110)x(13x66)n8	27-Feb-2017	D2	69	155.71	130.1	15429.67	0	288.066	1.539	0.718	1.453	0.969	84941459.525	-17145987.313	89464618.68	0.164
1498	k(13x110)x(13x66)n8	27-Feb-2017	D2	72	149.742	128.551	14901.241	0	288.066	1.499	0.765	1.025	0.992	95136930.895	2267689.469	72037122.316	0.162
1499	k(13x110)x(13x66)n8	27-Feb-2017	D2	73	155.071	125.066	13864.971	0	288.066	1.595	0.682	2.133	0.955	71181834.021	-15384126.977	74016143.546	0.167
1500	k(13x110)x(13x66)n8	27-Feb-2017	D2	74	154.719	131.688	13739.155	0	288.066	1.51	0.663	2.936	0.95	86699537.502	-10714755.401	61709400.311	0.17
1501	k(13x110)x(13x66)n8	27-Feb-2017	D2	75	137.374	122.723	12955.433	0	288.066	1.439	0.774	1.036	0.995	60946714.996	5319046.995	66728611.114	0.16
1502	k(13x110)x(13x66)n8	27-Feb-2017	D2	77	154.064	136.129	16154.83	0	288.066	1.455	0.762	1.041	0.998	108216505.445	3752879.832	89432032.97	0.16
1503	k(13x110)x(13x66)n8	27-Feb-2017	D2	79	143.315	131.264	14559.02	0	288.066	1.404	0.754	1.018	0.989	82230048.923	4900808.437	76173516.848	0.161
1504	k(13x110)x(13x66)n8	27-Feb-2017	D2	81	145.765	124.396	13950.526	0	288.066	1.508	0.786	1.025	0.993	71509383.815	6546403.31	77565814.897	0.16
1505	k(13x110)x(13x66)n8	27-Feb-2017	D2	87	146.498	129.518	14710.458	0	288.066	1.454	0.706	1.064	0.959	63726245.177	13016226.935	78038358.468	0.167
1506	k(13x110)x(13x66)n8	27-Feb-2017	D2	88	138.594	129.477	13888.304	0	288.066	1.376	0.741	1.034	0.99	68369310.142	-3957918.953	67187475.724	0.161
1507	k(13x110)x(13x66)n8	27-Feb-2017	D2	89	149.093	124.022	14349.021	0	288.066	1.546	0.686	1.069	0.95	80707727.568	13916047.39	54790639.712	0.171
1508	k(13x110)x(13x66)n8	27-Feb-2017	D2	91	149.067	130.044	15020.195	0	288.066	1.473	0.771	1.031	0.981	75850804.481	-3443625.68	89089365.783	0.163
1509	k(13x110)x(13x66)n8	06-Mar-2017	E2	2	152.296	124.064	14570.916	0	288.066	1.579	0.707	1.158	0.971	62450117.356	-11071760.534	81098375.586	0.165
1510	k(13x110)x(13x66)n8	06-Mar-2017	E2	5	148.466	126.27	14195.754	0	288.066	1.513	0.731	1.488	0.985	69731925.415	8048749.206	78277720.539	0.162
1511	k(13x110)x(13x66)n8	06-Mar-2017	E2	7	141.891	126.735	13963.794	0	288.066	1.441	0.731	1.036	0.991	59229550.043	1329635.539	75456681.319	0.162
1512	k(13x110)x(13x66)n8	06-Mar-2017	E2	8	148.803	123.498	14133.532	0	288.066	1.55	0.749	1.081	0.988	83357404.389	-10368741.797	68121041.995	0.162
1513	k(13x110)x(13x66)n8	06-Mar-2017	E2	14	148.055	132.085	15070.064	0	288.066	1.443	0.744	1.028	0.988	79719070.032	-6556051.368	90740929.206	0.161
1514	k(13x110)x(13x66)n8	06-Mar-2017	E2	15	140.691	118.366	12915.629	0	288.066	1.529	0.728	1.04	0.978	51891993.229	8114391.265	65440965.648	0.164
1515	k(13x110)x(13x66)n8	06-Mar-2017	E2	16	143.085	121.163	13319.614	0	288.066	1.52	0.742	1.048	0.992	70747439.057	7803844.517	65190830.981	0.161
1516	k(13x110)x(13x66)n8	06-Mar-2017	E2	19	144.193	119.643	13336.085	0	288.066	1.551	0.76	1.045	0.99	72244397.641	-7480705.198	60420958.054	0.161
1517	k(13x110)x(13x66)n8	06-Mar-2017	E2	20	137.209	116.914	11643.739	0	288.066	1.512	0.695	1.847	0.977	47170345.06	-7066075.454	56626428.228	0.164
1518	k(13x110)x(13x66)n8	06-Mar-2017	E2	21	149.09	128.492	14498.171	0	288.066	1.492	0.746	1.386	0.985	77742435.091	-11656388.471	80939444.658	0.162
1519	k(13x110)x(13x66)n8	06-Mar-2017	E2	24	150.258	130.357	14843.594	0	288.066	1.483	0.726	1.434	0.985	84859915.806	8410609.934	76778831.499	0.162
1520	k(13x110)x(13x66)n8	06-Mar-2017	E2	25	143.741	130.148	13361.705	0	288.066	1.421	0.71	1.714	0.975	78079444.499	4927800.375	61189851.003	0.164
1521	k(13x110)x(13x66)n8	06-Mar-2017	E2	26	159.251	137.482	16909.271	0	288.066	1.489	0.73	1.067	0.986	110128489.626	-918222.884	85887836.027	0.163
1522	k(13x110)x(13x66)n8	06-Mar-2017	E2	31	147.331	129.39	14796.928	0	288.066	1.464	0.725	1.041	0.983	82601707.982	-6848709.342	67866080.628	0.163
1523	k(13x110)x(13x66)n8	06-Mar-2017	E2	32	148.42	118.332	13530.071	0	288.066	1.613	0.726	1.071	0.962	67015620.407	15666510.483	67120099.369	0.165
1524	k(13x110)x(13x66)n8	06-Mar-2017	E2	34	151.129	119.441	13736.41	0	288.066	1.628	0.709	1.235	0.982	77517052.586	10822047.156	63265444.399	0.163
1525	k(13x110)x(13x66)n8	06-Mar-2017	E2	35	148.969	124.52	13668.24	0	288.066	1.539	0.742	2.274	0.984	74148859.314	8452942.091	68439643.34	0.162
1526	k(13x110)x(13x66)n8	06-Mar-2017	E2	36	155.215	132.562	15810.779	0	288.066	1.505	0.783	1.128	0.987	101592565.805	7112044.201	86884680.978	0.162
1527	k(13x110)x(13x66)n8	06-Mar-2017	E2	37	146.448	120.218	13394.646	0	288.066	1.567	0.736	1.216	0.979	67268116.605	11460552.748	65342312.182	0.163
1528	k(13x110)x(13x66)n8	06-Mar-2017	E2	39	152.323	126.717	14715.948	0	288.066	1.545	0.742	1.435	0.988	89157051.196	-8118204.844	68746217.376	0.162
1529	k(13x110)x(13x66)n8	06-Mar-2017	E2	45	144.877	124.101	13810.984	0	288.066	1.503	0.733	1.153	0.993	61824486.547	3227240.634	77086099.965	0.161
1530	k(13x110)x(13x66)n8	06-Mar-2017	E2	46	159.109	130.424	16044.569	0	288.066	1.569	0.674	1.071	0.966	87772502.069	-13663629.6	79524442.391	0.165
1531	k(13x110)x(13x66)n8	06-Mar-2017	E2	47	150.331	123.971	14076.343	0	288.066	1.56	0.76	1.185	0.978	77283066.733	15130134.294	76163598.095	0.163
1532	k(13x110)x(13x66)n8	06-Mar-2017	E2	49	153.053	118.889	13740.07	0	288.066	1.657	0.735	1.462	0.992	87845869.847	-2895821.98	56285771.931	0.164
1533	k(13x110)x(13x66)n8	06-Mar-2017	E2	58	152.287	131.554	15425.552	0	288.066	1.488	0.761	1.044	0.997	99697231.335	1648257.375	78339516.757	0.161
1534	k(13x110)x(13x66)n8	06-Mar-2017	E2	59	160.249	126.549	15012.874	0	288.066	1.629	0.733	1.785	0.99	75456470.297	-7889759.312	96451334.465	0.162
1535	k(13x110)x(13x66)n8	06-Mar-2017	E2	60	142.405	124.684	13736.41	0	288.066	1.469	0.692	1.067	0.948	62200729.399	12973739.21	61164224.168	0.168
1536	k(13x110)x(13x66)n8	06-Mar-2017	E2	62	147.289	127.214	14418.106	0	288.066	1.49	0.759	1.054	0.994	71584348.712	-6815977.401	84915286.746	0.161
1537	k(13x110)x(13x66)n8	06-Mar-2017	E2	64	150.891	130.356	15013.332	0	288.066	1.488	0.716	1.401	0.985	85524158.472	-7625914.083	76321385.502	0.162
1538	k(13x110)x(13x66)n8	06-Mar-2017	E2	65	147.91	123.368	13891.049	0	288.066	1.543	0.737	1.248	0.997	85242264.463	-1296367.998	62100805.558	0.162
1539	k(13x110)x(13x66)n8	06-Mar-2017	E2	67	147.239	123.671	13843.468	0	288.066	1.531	0.712	1.373	0.972	52738402.114	-5696206.701	77307867.176	0.167
1540	k(13x110)x(13x66)n8	06-Mar-2017	E2	69	142.914	137.243	14373.727	0	288.066	1.34	0.696	2.052	0.981	77377284.03	5115761.839	73879858.427	0.162
1541	k(13x110)x(13x66)n8	06-Mar-2017	E2	70	148.5	135.073	14503.661	0	288.066	1.413	0.711	2.783	0.985	81372231.376	7601242.61	80347261.999	0.162
1542	k(13x110)x(13x66)n8	06-Mar-2017	E2	71	155.674	135.26	16273.326	0	288.066	1.479	0.751	1.044	0.982	94252281.69	10156855.314	100862600.902	0.162
1543	k(13x110)x(13x66)n8	06-Mar-2017	E2	72	158.99	135.748	15670.323	0	288.066	1.505	0.709	2.509	0.99	102825979.213	-3592181.45	84434644.838	0.162
1544	k(13x110)x(13x66)n8	06-Mar-2017	E2	73	147.4	122.518	13926.736	0	288.066	1.548	0.724	1.054	0.969	64509029.156	-12713695.27	73237906.446	0.165
1545	k(13x110)x(13x66)n8	06-Mar-2017	E2	74	140.733	131.565	14318.368	0	288.066	1.376	0.759	1.02	0.992	73675238.811	903524.027	80248365.086	0.161
1546	k(13x110)x(13x66)n8	06-Mar-2017	E2	75	151.441	130.935	15323.527	0	288.066	1.487	0.687	1.106	0.944	71374128.165	16032339.458	77692209.089	0.169
1547	k(13x110)x(13x66)n8	06-Mar-2017	E2	76	147.177	124.766	13909.35	0	288.066	1.519	0.681	1.136	0.981	53822855.783	-633576.033	80706346.194	0.166
1548	k(13x110)x(13x66)n8	06-Mar-2017	E2	77	135.281	115.613	11974.979	0	288.066	1.507	0.768	1.043	0.997	46648590.822	3893897.975	63867742.546	0.162
1549	k(13x110)x(13x66)n8	06-Mar-2017	E2	80	153.202	133.65	15813.982	0	288.066	1.474	0.697	1.082	0.969	69290631.218	-9230816.859	92078136.253	0.166
1550	k(13x110)x(13x66)n8	06-Mar-2017	E2	82	149.637	124.766	14384.707	0	288.066	1.543	0.731	1.062	0.99	60673732.033	-167494.501	86620281.826	0.163
1551	k(13x110)x(13x66)n8	06-Mar-2017	E2	83	148.42	121.029	13800.462	0	288.066	1.579	0.691	1.085	0.958	60885846.796	-14422920.357	69773225.993	0.166
1552	k(13x110)x(13x66)n8	06-Mar-2017	E2	84	157.81	133.659	15731.629	0	288.066	1.518	0.715	1.464	0.979	79806455.893	-9206497.975	95122313.488	0.163
1553	k(13x110)x(13x66)n8	06-Mar-2017	E2	87	159.438	134.351	16495.221	0	288.066	1.526	0.75	1.065	0.986	104533286.577	-16082331.083	102140385.732	0.161
1554	k(13x110)x(13x66)n8	06-Mar-2017	E2	88	154.546	132.635	15876.661	0	288.066	1.498	0.748	1.03	0.985	93910821.752	11135433.147	90432831.446	0.162
1555	k(13x110)x(13x66)n8	06-Mar-2017	E2	89	150.428	132.718	15443.395	0	288.066	1.458	0.751	1.021	0.986	88533622.53	9509820.681	90219481.106	0.161
1556	k(13x110)x(13x66)n8	06-Mar-2017	E2	91	135.998	129.074	13588.175	0	288.066	1.355	0.778	1.013	0.999	66976563.479	-1985143.578	72622264.448	0.159
1557	k(13x110)x(13x66)n8	06-Mar-2017	E2	95	142.637	125.891	12987.001	0	288.066	1.457	0.719	1.967	0.98	54356517.489	5014205.588	69957905.557	0.164
1558	k(13x110)x(13x66)n9	20-Feb-2017	C3	2	141.891	117.621	12831.446	0	310.669	1.553	0.734	1.045	0.981	65691276.077	-11226128.383	60602880.665	0.162
1559	k(13x110)x(13x66)n9	20-Feb-2017	C3	4	137.177	117.51	12468.637	0	310.669	1.502	0.76	1.023	0.987	53352385.865	-6757275.508	62932902.21	0.162
1560	k(13x110)x(13x66)n9	20-Feb-2017	C3	5	134.907	111.378	11565.962	0	310.669	1.559	0.79	1.029	0.995	42364893.996	3836410.08	60422603.56	0.163
1561	k(13x110)x(13x66)n9	20-Feb-2017	C3	6	139.203	125.797	13526.868	0	310.669	1.423	0.74	1.037	0.975	67215118.066	8533061.325	63454955.878	0.163
1562	k(13x110)x(13x66)n9	20-Feb-2017	C3	7	142.45	114.489	12556.48	0	310.669	1.602	0.777	1.041	0.998	74943358.016	2809751.702	48054648.253	0.163
1563	k(13x110)x(13x66)n9	20-Feb-2017	C3	12	151.911	123.058	14152.29	0	310.669	1.587	0.787	1.099	0.996	60270815.559	-3411828.388	96407685.493	0.164
1564	k(13x110)x(13x66)n9	20-Feb-2017	C3	13	136.594	116.301	12106.286	0	310.669	1.513	0.755	1.058	0.993	53366650.592	5389364.717	58145279.09	0.16
1565	k(13x110)x(13x66)n9	20-Feb-2017	C3	14	147.121	118.852	13441.313	0	310.669	1.593	0.743	1.043	0.978	67235749.576	11789629.165	67889718.082	0.163
1566	k(13x110)x(13x66)n9	20-Feb-2017	C3	19	127.033	102.94	10115.641	0	310.669	1.59	0.751	1.035	0.989	44544094.285	-1530709.087	30263738.821	0.164
1567	k(13x110)x(13x66)n9	20-Feb-2017	C3	20	121.676	102.225	9056.038	0	310.669	1.535	0.714	1.315	0.973	30289138.842	5049261.993	33011758.306	0.164
1568	k(13x110)x(13x66)n9	20-Feb-2017	C3	22	142.669	118.782	13013.994	0	310.669	1.546	0.778	1.042	0.996	76128736.706	2521223.72	53775730.868	0.162
1569	k(13x110)x(13x66)n9	20-Feb-2017	C3	24	138.305	107.195	10957.468	0	310.669	1.662	0.733	1.489	0.979	38701086.345	-6685516.8	54701659.204	0.165
1570	k(13x110)x(13x66)n9	20-Feb-2017	C3	31	143.341	119.313	13193.34	0	310.669	1.547	0.752	1.019	0.985	62328292.809	-11173321.214	71473409.677	0.162
1571	k(13x110)x(13x66)n9	20-Feb-2017	C3	34	140.217	109.983	11588.38	0	310.669	1.644	0.732	1.194	0.992	41030112.221	5052868.625	63636329.708	0.164
1572	k(13x110)x(13x66)n9	20-Feb-2017	C3	38	141.576	114.239	12480.99	0	310.669	1.595	0.76	1.035	0.979	71134418.917	8735535.952	47567178.752	0.166
1573	k(13x110)x(13x66)n9	20-Feb-2017	C3	40	144.7	112.787	12631.055	0	310.669	1.649	0.772	1.05	0.982	44528263.859	-3786517.6	73283741.541	0.167
1574	k(13x110)x(13x66)n9	20-Feb-2017	C3	44	144.314	117.128	13034.583	0	310.669	1.585	0.744	1.029	0.971	65978088.542	14042681.689	63893868.08	0.164
1575	k(13x110)x(13x66)n9	20-Feb-2017	C3	45	139.836	119.037	12858.44	0	310.669	1.513	0.783	1.023	0.997	51995360.271	-149860.588	74377704.097	0.162
1576	k(13x110)x(13x66)n9	20-Feb-2017	C3	46	144.028	121.497	13540.136	0	310.669	1.526	0.712	1.045	0.955	67974590.905	-13581156.641	62931530.956	0.167
1577	k(13x110)x(13x66)n9	20-Feb-2017	C3	47	145.52	122.948	13723.599	0	310.669	1.523	0.752	1.042	0.989	79373218.73	9172990.247	64676859.295	0.162
1578	k(13x110)x(13x66)n9	20-Feb-2017	C3	50	141.335	115.912	12666.741	0	310.669	1.569	0.778	1.019	1	49532978.08	-1219045.885	75099654.032	0.163
1579	k(13x110)x(13x66)n9	20-Feb-2017	C3	52	143.83	122.589	13553.861	0	310.669	1.509	0.782	1.114	0.993	81197067.967	-6096348.373	59999384.377	0.162
1580	k(13x110)x(13x66)n9	20-Feb-2017	C3	53	139.817	116.881	12523.082	0	310.669	1.541	0.745	1.056	0.987	63727707.927	-8831386.299	56613410.827	0.162
1581	k(13x110)x(13x66)n9	20-Feb-2017	C3	56	145.814	122.115	13768.893	0	310.669	1.536	0.771	1.027	0.991	84075195.939	-4956644.102	59324075.367	0.163
1582	k(13x110)x(13x66)n9	20-Feb-2017	C3	57	133.544	112.111	11117.14	0	310.669	1.533	0.762	1.233	0.99	38837638.47	2132655.101	54914691.369	0.163
1583	k(13x110)x(13x66)n9	20-Feb-2017	C3	64	138.733	109.644	11735.242	0	310.669	1.63	0.749	1.024	0.98	45458737.62	10422692.339	62672630.736	0.164
1584	k(13x110)x(13x66)n9	20-Feb-2017	C3	65	140.808	118.271	12748.179	0	310.669	1.532	0.767	1.09	0.994	51897009.953	6241252.61	73504927.608	0.163
1585	k(13x110)x(13x66)n9	20-Feb-2017	C3	66	145.52	118.535	13335.17	0	310.669	1.58	0.756	1.022	0.983	63379900.343	-11291344.855	71919724.004	0.162
1586	k(13x110)x(13x66)n9	20-Feb-2017	C3	67	145.449	119.72	13492.097	0	310.669	1.563	0.785	1.021	0.997	55916045.428	1644351.639	83305304.661	0.163
1587	k(13x110)x(13x66)n9	20-Feb-2017	C3	70	142.148	114.419	12434.781	0	310.669	1.599	0.756	1.137	0.992	47777097.128	-1392073.317	68363717.021	0.163
1588	k(13x110)x(13x66)n9	20-Feb-2017	C3	71	136.669	116.29	12019.358	0	310.669	1.513	0.717	1.315	0.984	58581584.94	6043987.576	49592635.083	0.162
1589	k(13x110)x(13x66)n9	20-Feb-2017	C3	73	143.938	121.325	13249.157	0	310.669	1.527	0.73	1.23	0.974	69138082.76	-13103063.448	64539818.966	0.163
1590	k(13x110)x(13x66)n9	20-Feb-2017	C3	74	141.891	110.837	12128.247	0	310.669	1.647	0.788	1.029	0.999	43329708.147	-1304207.204	72255683.211	0.165
1591	k(13x110)x(13x66)n9	20-Feb-2017	C3	75	132.555	115.101	11651.517	0	310.669	1.482	0.756	1.065	0.981	42324403.26	4525831.896	56627035.861	0.164
1592	k(13x110)x(13x66)n9	27-Feb-2017	D3	1	126.544	110.979	10855.442	0	310.669	1.468	0.731	1.067	0.986	37960217.367	4619472.59	45882402.584	0.162
1593	k(13x110)x(13x66)n9	27-Feb-2017	D3	3	136.03	113.527	11248.904	0	310.669	1.544	0.682	1.94	0.975	52265339.92	8612707.526	44554513.406	0.164
1594	k(13x110)x(13x66)n9	27-Feb-2017	D3	4	143.755	117.224	13014.909	0	310.669	1.578	0.731	1.05	0.988	69945887.74	-2784759.161	47826303.415	0.164
1595	k(13x110)x(13x66)n9	27-Feb-2017	D3	10	149.378	116.052	13322.359	0	310.669	1.657	0.726	1.13	0.988	52572966.178	-3435409.476	74165282.486	0.164
1596	k(13x110)x(13x66)n9	27-Feb-2017	D3	11	146.423	122.115	13718.109	0	310.669	1.543	0.743	1.051	0.98	75266532.337	10862281.239	66806286.674	0.163
1597	k(13x110)x(13x66)n9	27-Feb-2017	D3	12	146.718	115.524	11911.385	0	310.669	1.635	0.688	2.699	0.969	46161514.416	-7021892.112	66048065.287	0.167
1598	k(13x110)x(13x66)n9	27-Feb-2017	D3	14	141.348	111.228	11689.033	0	310.669	1.637	0.722	1.152	0.984	43771572.155	-7253681.532	59728038.288	0.164
1599	k(13x110)x(13x66)n9	27-Feb-2017	D3	15	149.777	110.786	12544.127	0	310.669	1.739	0.737	1.322	0.977	66071664.183	10733212.789	51488062.46	0.164
1600	k(13x110)x(13x66)n9	27-Feb-2017	D3	17	135.801	113.274	11722.432	0	310.669	1.544	0.751	1.139	0.992	44720909.647	3817600.52	56632167.084	0.162
1601	k(13x110)x(13x66)n9	27-Feb-2017	D3	19	146.965	114.097	12763.734	0	310.669	1.658	0.74	1.193	0.98	58709956.555	10621669.93	63357695.819	0.163
1602	k(13x110)x(13x66)n9	27-Feb-2017	D3	21	140.426	109.436	10865.965	0	310.669	1.653	0.678	2.322	0.945	46827656.048	-11044188.19	45930050.897	0.168
1603	k(13x110)x(13x66)n9	27-Feb-2017	D3	22	140.795	115.903	12481.448	0	310.669	1.564	0.747	1.24	0.994	65442265.382	533366.113	48859313.627	0.162
1604	k(13x110)x(13x66)n9	27-Feb-2017	D3	23	138	118.001	12313.998	0	310.669	1.505	0.747	1.413	0.994	61961267.171	-3847331.439	51903874.91	0.161
1605	k(13x110)x(13x66)n9	27-Feb-2017	D3	28	145.052	116.238	13027.72	0	310.669	1.606	0.736	1.044	0.977	69708124.81	-9389979.749	52815188.6	0.164
1606	k(13x110)x(13x66)n9	27-Feb-2017	D3	31	133.407	101.212	9906.557	0	310.669	1.7	0.694	1.661	0.975	31624229.607	-6361263.038	46161039.18	0.166
1607	k(13x110)x(13x66)n9	27-Feb-2017	D3	32	142.478	121.941	13338.83	0	310.669	1.503	0.748	1.045	0.979	66401240.827	-8923086.894	66635633.161	0.163
1608	k(13x110)x(13x66)n9	27-Feb-2017	D3	33	143.989	107.308	11786.941	0	310.669	1.729	0.701	1.104	0.961	39521016.922	9548711.685	57438554.489	0.169
1609	k(13x110)x(13x66)n9	27-Feb-2017	D3	36	145.583	117.989	13287.588	0	310.669	1.587	0.746	1.027	0.981	61758051.107	10984167.66	71522803.098	0.163
1610	k(13x110)x(13x66)n9	27-Feb-2017	D3	38	140.543	115.902	12491.513	0	310.669	1.561	0.747	1.08	0.993	64927393.059	4039747.558	51591255.091	0.161
1611	k(13x110)x(13x66)n9	27-Feb-2017	D3	39	143.506	119.962	13194.713	0	310.669	1.54	0.736	1.044	0.982	68312000.796	10364173.55	63847414.6	0.162
1612	k(13x110)x(13x66)n9	27-Feb-2017	D3	40	142.105	113.271	11837.268	0	310.669	1.615	0.706	1.568	0.977	56227597.897	9413905.913	50585682.107	0.163
1613	k(13x110)x(13x66)n9	27-Feb-2017	D3	41	148.23	122.614	13474.254	0	310.669	1.556	0.703	1.357	0.983	66190241.565	10024868.106	71612734.038	0.162
1614	k(13x110)x(13x66)n9	27-Feb-2017	D3	43	151.863	124.537	14496.341	0	310.669	1.568	0.734	1.114	0.985	67433094.767	-9948936.923	84646936.042	0.163
1615	k(13x110)x(13x66)n9	27-Feb-2017	D3	45	144.94	113.876	12706.545	0	310.669	1.638	0.713	1.064	0.984	47452626.68	1994374.073	62769242.742	0.163
1616	k(13x110)x(13x66)n9	27-Feb-2017	D3	47	133.935	111.109	11455.243	0	310.669	1.552	0.765	1.05	0.995	57541948.739	1856452.09	40429804.769	0.162
1617	k(13x110)x(13x66)n9	27-Feb-2017	D3	48	136.332	111.724	11441.975	0	310.669	1.572	0.751	1.366	0.992	58969414.936	2770065.727	41180385.676	0.163
1618	k(13x110)x(13x66)n9	27-Feb-2017	D3	49	140.382	109.694	11816.68	0	310.669	1.648	0.759	1.105	0.997	65977306.212	483438.766	41582667.39	0.164
1619	k(13x110)x(13x66)n9	27-Feb-2017	D3	52	145.477	121.963	12842.427	0	310.669	1.536	0.694	2.088	0.969	57516612.117	9718984.755	66691268.821	0.165
1620	k(13x110)x(13x66)n9	27-Feb-2017	D3	58	149.765	112.926	12667.656	0	310.669	1.707	0.706	1.215	0.953	63034022.162	11731557.121	47990215.875	0.169
1621	k(13x110)x(13x66)n9	27-Feb-2017	D3	63	163.081	107.775	12938.047	0	310.669	1.949	0.678	1.222	0.933	64924799.736	19425426.811	59133077.585	0.171
1622	k(13x110)x(13x66)n9	27-Feb-2017	D3	64	145.983	120.505	13329.222	0	310.669	1.559	0.736	1.513	0.987	52613020.997	-244997.311	74528017.435	0.164
1623	k(13x110)x(13x66)n9	27-Feb-2017	D3	65	142.205	115.383	11732.039	0	310.669	1.586	0.699	2.52	0.978	60868319.847	1191353.788	43138649.322	0.165
1624	k(13x110)x(13x66)n9	27-Feb-2017	D3	67	142.301	113.479	12306.677	0	310.669	1.614	0.743	1.266	0.987	66150028.599	-7674001.008	49849778.212	0.163
1625	k(13x110)x(13x66)n9	27-Feb-2017	D3	69	138.45	114.3	12114.064	0	310.669	1.559	0.765	1.091	0.995	63488337.353	2214876.265	46703308.611	0.162
1626	k(13x110)x(13x66)n9	27-Feb-2017	D3	71	152.472	113.438	12814.061	0	310.669	1.73	0.713	1.444	0.981	51043855.557	6550710.272	70433381.003	0.164
1627	k(13x110)x(13x66)n9	27-Feb-2017	D3	72	144.062	125.901	13681.965	0	310.669	1.472	0.721	1.606	0.989	58872308.192	-1873393.762	75122058.207	0.162
1628	k(13x110)x(13x66)n9	27-Feb-2017	D3	73	144.217	115.59	12451.252	0	310.669	1.607	0.736	1.112	0.971	66285993.663	-10506899.716	51338958.863	0.165
1629	k(13x110)x(13x66)n9	27-Feb-2017	D3	75	132.055	111.772	11282.303	0	310.669	1.522	0.753	1.222	0.987	44748110.976	-6322964.514	51383715.507	0.162
1630	k(13x110)x(13x66)n9	27-Feb-2017	D3	77	120.562	108.55	9969.237	0	310.669	1.432	0.74	1.051	0.998	34026908.969	1408399.11	41662854.029	0.16
1631	k(13x110)x(13x66)n9	27-Feb-2017	D3	78	151.368	115.925	13320.987	0	310.669	1.681	0.675	1.14	0.968	54298963.798	-9832713.554	64141895.147	0.165
1632	k(13x110)x(13x66)n9	27-Feb-2017	D3	79	143.119	127.144	14096.931	0	310.669	1.448	0.785	1.025	0.999	84297365.707	522821.941	66600859.839	0.16
1633	k(13x110)x(13x66)n9	27-Feb-2017	D3	85	144.597	111.036	11758.575	0	310.669	1.676	0.728	1.304	0.962	50847410.606	13062335.655	55236554.222	0.166
1634	k(13x110)x(13x66)n9	27-Feb-2017	D3	86	145.897	122.684	13786.736	0	310.669	1.53	0.77	1.025	0.995	84421365.717	-2514558.469	60931145.601	0.162
1635	k(13x110)x(13x66)n9	27-Feb-2017	D3	87	139.221	113.977	12179.488	0	310.669	1.573	0.749	1.049	0.987	49998687.112	-7289050.606	63095402.9	0.162
1636	k(13x110)x(13x66)n9	27-Feb-2017	D3	88	141.2	116.587	12731.251	0	310.669	1.558	0.768	1.032	0.995	71840471.253	2010115.822	50860136.752	0.162
1637	k(13x110)x(13x66)n9	27-Feb-2017	D3	91	147.065	122.387	13858.108	0	310.669	1.546	0.754	1.043	0.98	79623035.412	-7553123.396	63570874.231	0.163
1638	k(13x110)x(13x66)n9	27-Feb-2017	D3	92	134.751	118.194	12255.436	0	310.669	1.466	0.721	1.176	0.981	43121683.565	2215104.083	58089087.609	0.164
1639	k(13x110)x(13x66)n9	27-Feb-2017	D3	93	137.874	116.204	11382.498	0	310.669	1.528	0.671	2.079	0.944	50302305.491	-12498440.592	46719366.998	0.169
1640	k(13x110)x(13x66)n9	27-Feb-2017	D3	94	148.601	114.552	12953.603	0	310.669	1.67	0.685	1.089	0.978	62851986.256	-10678315.182	62671397.793	0.163
1641	k(13x110)x(13x66)n9	27-Feb-2017	D3	95	129.941	105.019	10092.308	0	310.669	1.596	0.676	1.448	0.975	39045614.105	6534808.382	38254588.171	0.163
1642	k(13x110)x(13x66)n9	27-Feb-2017	D3	96	145.983	120.323	12954.975	0	310.669	1.562	0.733	1.796	0.984	70383672.217	6261431.404	55625197.261	0.163
1643	k(13x110)x(13x66)n9	06-Mar-2017	E3	1	141.432	119.963	12477.33	0	310.669	1.517	0.696	1.956	0.985	63281144.4	-7325497.295	55898073.722	0.162
1644	k(13x110)x(13x66)n9	06-Mar-2017	E3	2	125.251	116.344	11177.075	0	310.669	1.386	0.77	1.119	0.999	44423576.499	-543908.337	50227716.781	0.16
1645	k(13x110)x(13x66)n9	06-Mar-2017	E3	3	138.325	111.679	11226.029	0	310.669	1.595	0.706	1.836	0.966	49578012.689	-10491591.06	48770717.001	0.165
1646	k(13x110)x(13x66)n9	06-Mar-2017	E3	4	145.851	121.071	13493.927	0	310.669	1.551	0.74	1.293	0.984	66127432.45	9856391.373	68599334.019	0.162
1647	k(13x110)x(13x66)n9	06-Mar-2017	E3	5	134.363	115.494	11653.347	0	310.669	1.499	0.727	1.559	0.989	48837672.231	-4938784.96	53874149.361	0.161
1648	k(13x110)x(13x66)n9	06-Mar-2017	E3	7	127.658	115.745	11460.733	0	310.669	1.419	0.745	1.03	0.988	47111678.576	4348112.57	45797175.473	0.161
1649	k(13x110)x(13x66)n9	06-Mar-2017	E3	8	151.043	124.099	14170.133	0	310.669	1.565	0.75	1.592	0.989	70054065.69	-8692599.972	82265095.217	0.161
1650	k(13x110)x(13x66)n9	06-Mar-2017	E3	9	147.91	121.298	13829.742	0	310.669	1.569	0.728	1.123	0.988	76353112.455	-3662412.083	59463474.372	0.162
1651	k(13x110)x(13x66)n9	06-Mar-2017	E3	10	143.106	116.848	12904.649	0	310.669	1.576	0.752	1.034	0.977	57059110.827	9473005.683	69445865.975	0.164
1652	k(13x110)x(13x66)n9	06-Mar-2017	E3	13	148.631	118.505	12674.976	0	310.669	1.615	0.699	2.217	0.965	66893273.316	-9509734.693	53347333.545	0.166
1653	k(13x110)x(13x66)n9	06-Mar-2017	E3	14	147.901	113.054	12701.97	0	310.669	1.683	0.746	1.321	0.995	74772955.699	-3667588.099	50363258.489	0.163
1654	k(13x110)x(13x66)n9	06-Mar-2017	E3	16	147.728	108.26	12028.509	0	310.669	1.757	0.717	1.701	0.97	55841071.384	-10776249.893	50470657.43	0.164
1655	k(13x110)x(13x66)n9	06-Mar-2017	E3	18	143.019	115.783	12847.917	0	310.669	1.589	0.744	1.047	0.984	70303211.78	1369704.336	45118056.62	0.166
1656	k(13x110)x(13x66)n9	06-Mar-2017	E3	33	148.932	113.906	12175.371	0	310.669	1.684	0.635	1.414	0.99	42609669.881	72730.127	73480002.34	0.167
1657	k(13x110)x(13x66)n9	06-Mar-2017	E3	34	131.242	114.453	11303.806	0	310.669	1.477	0.743	1.12	0.985	52291113.335	-6710614.011	44195952.982	0.162
1658	k(13x110)x(13x66)n9	06-Mar-2017	E3	36	146.672	123.177	13746.932	0	310.669	1.532	0.726	1.469	0.985	57463832.662	-2597907.405	76943248.966	0.163
1659	k(13x110)x(13x66)n9	06-Mar-2017	E3	39	144.452	116.677	12424.259	0	310.669	1.593	0.718	1.972	0.98	63112781.152	-8659356.794	53003442.499	0.163
1660	k(13x110)x(13x66)n9	06-Mar-2017	E3	40	148.631	110.596	12141.515	0	310.669	1.729	0.741	1.414	0.976	49482909.449	-7424537.291	63820138.466	0.164
1661	k(13x110)x(13x66)n9	06-Mar-2017	E3	42	139.202	111.631	11946.156	0	310.669	1.605	0.748	1.048	0.985	59208531.267	-7673667.745	46361242.025	0.163
1662	k(13x110)x(13x66)n9	06-Mar-2017	E3	45	136.788	112.12	10859.56	0	310.669	1.573	0.667	1.482	0.981	52523787.669	2805265.344	37179453.531	0.165
1663	k(13x110)x(13x66)n9	06-Mar-2017	E3	46	141.277	116.211	12536.35	0	310.669	1.566	0.72	1.071	0.993	70940569.492	-4256974.632	48802021.602	0.163
1664	k(13x110)x(13x66)n9	06-Mar-2017	E3	48	138.785	116.201	12426.546	0	310.669	1.537	0.752	1.034	0.977	57223530.015	-9061138.31	59165889.214	0.163
1665	k(13x110)x(13x66)n9	06-Mar-2017	E3	49	146.072	125.801	14220.46	0	310.669	1.494	0.766	1.024	0.997	85253189.027	441605.535	65914687.948	0.161
1666	k(13x110)x(13x66)n9	06-Mar-2017	E3	55	145.583	115.639	12994.321	0	310.669	1.621	0.756	1.026	0.981	60198567.284	-12154003.371	69755990.889	0.163
1667	k(13x110)x(13x66)n9	06-Mar-2017	E3	56	148.766	121.454	13915.298	0	310.669	1.576	0.742	1.044	0.98	63199174.301	-8944743.566	76678021.008	0.163
1668	k(13x110)x(13x66)n9	06-Mar-2017	E3	57	149.424	118.891	13760.2	0	310.669	1.617	0.713	1.044	0.964	69281002.181	-14358407.531	64759763.919	0.165
1669	k(13x110)x(13x66)n9	06-Mar-2017	E3	59	150.345	116.589	13361.248	0	310.669	1.659	0.748	1.263	0.988	55421822.224	6280394.071	76083614.699	0.163
1670	k(13x110)x(13x66)n9	06-Mar-2017	E3	61	143.755	113.867	12397.265	0	310.669	1.626	0.693	1.446	0.961	55206659.391	-11882249.872	54132085.049	0.166
1671	k(13x110)x(13x66)n9	06-Mar-2017	E3	63	143.13	122.079	13455.953	0	310.669	1.509	0.732	1.089	0.988	54845359.421	1609669.919	72322750.137	0.163
1672	k(13x110)x(13x66)n9	06-Mar-2017	E3	65	152.939	109.383	12630.597	0	310.669	1.8	0.701	1.11	0.959	57952981.833	-14730891.605	59937204.606	0.166
1673	k(13x110)x(13x66)n9	06-Mar-2017	E3	66	140.404	119.806	12917.916	0	310.669	1.507	0.758	1.164	0.99	56733836.096	7066930.873	68471348.853	0.162
1674	k(13x110)x(13x66)n9	06-Mar-2017	E3	67	147.208	115.715	12334.586	0	310.669	1.637	0.708	2.259	0.967	53040161.746	-10122205.96	62598141.392	0.165
1675	k(13x110)x(13x66)n9	06-Mar-2017	E3	68	144.166	121.737	12754.126	0	310.669	1.525	0.706	2.203	0.983	52756239.827	3815517.633	70131229.465	0.164
1676	k(13x110)x(13x66)n9	06-Mar-2017	E3	69	130.494	114.203	11541.713	0	310.669	1.471	0.749	1.025	0.989	53844743.618	4795286.681	43095010.93	0.162
1677	k(13x110)x(13x66)n9	06-Mar-2017	E3	74	142.221	113.383	12208.312	0	310.669	1.615	0.737	1.234	0.984	55072230.19	8183659.998	58116265.473	0.162
1678	k(13x110)x(13x66)n9	06-Mar-2017	E3	75	146.654	120.474	13177.785	0	310.669	1.566	0.72	1.855	0.986	74734905.204	-2509200.887	54729877.159	0.163
1679	k(13x110)x(13x66)n9	06-Mar-2017	E3	76	149.742	113.154	12846.087	0	310.669	1.705	0.706	1.156	0.962	53110067.606	13517700.27	67663443.042	0.167
1680	k(13x110)x(13x66)n9	06-Mar-2017	E3	78	144.774	125.71	14106.081	0	310.669	1.481	0.759	1.018	0.99	81926472.942	-6999686.146	67823434.774	0.161
1681	k(13x110)x(13x66)n9	06-Mar-2017	E3	80	147.915	106.764	11638.706	0	310.669	1.785	0.711	1.532	0.966	49232438.152	-11278831.35	55781733.924	0.165
1682	k(13x110)x(13x66)n9	06-Mar-2017	E3	81	143.494	109.928	12163.018	0	310.669	1.681	0.763	1.046	0.999	44402122.886	2301960.989	71256867.348	0.164
1683	k(13x110)x(13x66)n9	06-Mar-2017	E3	82	140.3	117.645	12033.541	0	310.669	1.536	0.737	1.856	0.987	59960483.548	5945486.552	51608669.313	0.162
1684	k(13x110)x(13x66)n9	06-Mar-2017	E3	83	136.91	111.912	11144.133	0	310.669	1.577	0.674	2.024	0.955	51022272.898	-11596456.017	43679295.427	0.167
1685	k(22)x(8x93)n1	17-Oct-2016	A8	1	130.271	115.887	11437.858	0	214.303	1.447	0.745	1.117	0.989	47018870.679	3296648.977	49710873.519	0.161
1686	k(22)x(8x93)n1	17-Oct-2016	A8	6	153.725	113.191	13402.424	0	214.303	1.748	0.706	1.085	0.977	47558591.096	-3705260.399	77272053.655	0.168
1687	k(22)x(8x93)n1	17-Oct-2016	A8	10	144.193	118.042	13123.34	0	214.303	1.573	0.738	1.033	0.983	70074076.905	8937572.417	58696653.085	0.163
1688	k(22)x(8x93)n1	17-Oct-2016	A8	12	132.203	107.88	10434.529	0	214.303	1.579	0.724	1.363	0.982	35230664.678	-4673876.044	48434081.002	0.164
1689	k(22)x(8x93)n1	17-Oct-2016	A8	13	143.454	118.061	13062.948	0	214.303	1.564	0.713	1.069	0.979	54682891.016	-5543586.897	63973235.234	0.163
1690	k(22)x(8x93)n1	17-Oct-2016	A8	20	130.447	111.763	11260.8	0	214.303	1.504	0.762	1.013	0.995	43346903.163	-4613804.846	54104596.851	0.161
1691	k(22)x(8x93)n1	17-Oct-2016	A8	21	143.226	116.059	11589.752	0	214.303	1.589	0.641	1.211	0.971	59071317.303	5516816.438	40423889.849	0.167
1692	k(22)x(8x93)n1	17-Oct-2016	A8	22	140.243	118.555	12825.956	0	214.303	1.523	0.755	1.019	0.991	56010974.336	-8176533.964	71111627.976	0.162
1693	k(22)x(8x93)n1	17-Oct-2016	A8	25	131.536	117.509	11912.758	0	214.303	1.442	0.767	1.018	0.997	57660744.364	2255508.021	49904046.402	0.16
1694	k(22)x(8x93)n1	17-Oct-2016	A8	28	159.75	113.735	14000.853	0	214.303	1.808	0.709	1.066	0.977	54152545.053	-5284186.972	86705748.746	0.167
1695	k(22)x(8x93)n1	17-Oct-2016	A8	30	146.63	118.843	12910.596	0	214.303	1.587	0.752	1.109	0.973	73926234.244	14478821.217	57188780.331	0.165
1696	k(22)x(8x93)n1	17-Oct-2016	A8	31	149.765	113.327	13020.857	0	214.303	1.702	0.696	1.067	0.952	63167052.446	13854889.582	58915057.184	0.167
1697	k(22)x(8x93)n1	17-Oct-2016	A8	36	135.444	116.504	12170.796	0	214.303	1.497	0.729	1.041	0.98	45992461.919	-2689496.839	59644315.877	0.164
1698	k(22)x(8x93)n1	17-Oct-2016	A8	39	142.462	125.71	13543.339	0	214.303	1.459	0.74	1.283	0.987	72536010.592	6640142.72	65873147.637	0.161
1699	k(22)x(8x93)n1	17-Oct-2016	A8	40	144.251	119.008	13220.791	0	214.303	1.56	0.751	1.029	0.98	65965078.703	12973206.161	69327460.303	0.162
1700	k(22)x(8x93)n1	17-Oct-2016	A8	41	134.999	119.814	12238.05	0	214.303	1.451	0.733	1.136	0.978	52965593.317	-5985882.329	58816996.923	0.163
1701	k(22)x(8x93)n1	17-Oct-2016	A8	42	133.065	114.371	11737.53	0	214.303	1.497	0.788	1.02	0.999	61369496.049	-541833.305	44693958.658	0.161
1702	k(22)x(8x93)n1	17-Oct-2016	A8	43	134.406	117.219	12152.038	0	214.303	1.475	0.776	1.025	0.995	48637978.561	1353089.13	62927203.753	0.161
1703	k(22)x(8x93)n1	17-Oct-2016	A8	44	145.389	112.727	12609.552	0	214.303	1.661	0.773	1.038	0.995	76518325.139	5317908.846	48116202.282	0.164
1704	k(22)x(8x93)n1	17-Oct-2016	A8	46	142.373	114.088	12476.873	0	214.303	1.607	0.762	1.037	0.987	68202700.328	-9396991.802	52579581.783	0.163
1705	k(22)x(8x93)n1	17-Oct-2016	A8	47	149.796	119.658	13728.174	0	214.303	1.612	0.739	1.094	0.981	66593386.117	-8574064.952	66999981.951	0.162
1706	k(22)x(8x93)n1	17-Oct-2016	A8	48	131.925	123.892	12611.382	0	214.303	1.371	0.721	1.047	0.966	58707579.732	-6878418.517	53026224.703	0.165
1707	k(22)x(8x93)n1	17-Oct-2016	A8	51	146.409	110.084	12437.069	0	214.303	1.712	0.727	1.05	0.985	65546105.97	-2807450.705	44929142.605	0.164
1708	k(22)x(8x93)n1	17-Oct-2016	A8	56	142.568	118.413	13005.759	0	214.303	1.549	0.701	1.075	0.971	55423550.017	-4246308.476	57502258.611	0.164
1709	k(22)x(8x93)n1	17-Oct-2016	A8	57	149.233	119.665	13778.501	0	214.303	1.604	0.75	1.099	0.986	86407691.416	5462998.258	55253684.331	0.166
1710	k(22)x(8x93)n1	17-Oct-2016	A8	59	142.585	111.923	12297.527	0	214.303	1.641	0.7	1.071	0.956	49654962.535	-9411106.126	52263910.742	0.167
1711	k(22)x(8x93)n1	17-Oct-2016	A8	60	146.366	114.568	12945.367	0	214.303	1.644	0.748	1.033	0.992	75226082.979	4870350.59	51277309.124	0.163
1712	k(22)x(8x93)n1	17-Oct-2016	A8	62	146.368	113.245	12757.329	0	214.303	1.665	0.727	1.049	0.974	66455665.697	10694476.916	54259746.244	0.164
1713	k(22)x(8x93)n1	17-Oct-2016	A8	63	158.863	114.811	14044.317	0	214.303	1.781	0.671	1.091	0.93	63071107.943	-16573080.069	67578979.085	0.171
1714	k(22)x(8x93)n1	17-Oct-2016	A8	64	154.079	119.513	13828.827	0	214.303	1.659	0.714	1.347	0.976	77276256.31	-11947597.424	67385853.287	0.163
1715	k(22)x(8x93)n1	17-Oct-2016	A8	65	131.889	114.183	11431.452	0	214.303	1.489	0.723	1.207	0.987	44117352.418	-4029099.731	52392361.484	0.162
1716	k(22)x(8x93)n1	17-Oct-2016	A8	66	140.556	110.163	11880.274	0	214.303	1.643	0.751	1.041	0.976	51266183.508	-10941399.865	56412967.453	0.163
1717	k(22)x(8x93)n1	17-Oct-2016	A8	67	146.466	113.451	12370.729	0	214.303	1.662	0.734	1.268	0.986	48413202.026	-5059422.506	69281536.307	0.164
1718	k(22)x(8x93)n1	24-Oct-2016	C6	1	143.128	114.793	12555.108	0	214.303	1.606	0.746	1.117	0.981	69203523.199	10866888.325	53626218.504	0.163
1719	k(22)x(8x93)n1	24-Oct-2016	C6	2	133.389	118.113	12089.816	0	214.303	1.454	0.747	1.031	0.993	57387263.229	5878321.751	54458938.381	0.16
1720	k(22)x(8x93)n1	24-Oct-2016	C6	3	131.106	116.004	11466.681	0	214.303	1.455	0.754	1.25	0.994	58142907.911	-1676703.845	42345065.535	0.162
1721	k(22)x(8x93)n1	24-Oct-2016	C6	4	153.429	118.938	13801.834	0	214.303	1.659	0.743	1.295	0.98	84110555.769	-11797925.401	63534645.132	0.164
1722	k(22)x(8x93)n1	24-Oct-2016	C6	11	136.198	116.774	12293.867	0	214.303	1.502	0.77	1.016	0.994	65097101.117	-4626712.184	50679967.899	0.161
1723	k(22)x(8x93)n1	24-Oct-2016	C6	12	141.425	112.962	12022.561	0	214.303	1.613	0.753	1.305	0.993	45349343.801	1078941.693	66067088.045	0.163
1724	k(22)x(8x93)n1	24-Oct-2016	C6	13	139.741	114.157	11811.189	0	214.303	1.578	0.701	1.375	0.962	51962890.218	-11724883.098	55148915.472	0.165
1725	k(22)x(8x93)n1	24-Oct-2016	C6	14	143.922	118.003	12917.001	0	214.303	1.571	0.735	1.129	0.987	71794059.839	-8903057.307	56399299.746	0.162
1726	k(22)x(8x93)n1	24-Oct-2016	C6	15	152.602	114.955	13537.848	0	214.303	1.709	0.717	1.061	0.959	68289618.309	16212731.261	68203751.648	0.166
1727	k(22)x(8x93)n1	24-Oct-2016	C6	18	145.93	119.1	13380.006	0	214.303	1.578	0.765	1.032	0.991	77981185.786	-5635172.093	57508581.345	0.163
1728	k(22)x(8x93)n1	24-Oct-2016	C6	19	146.834	114.443	12916.544	0	214.303	1.651	0.781	1.097	0.993	78101987.749	6048241.013	51789950.678	0.164
1729	k(22)x(8x93)n1	24-Oct-2016	C6	20	145.394	115.015	12850.662	0	214.303	1.628	0.732	1.044	0.979	57536908.371	-11137101.273	66982355.797	0.163
1730	k(22)x(8x93)n1	24-Oct-2016	C6	21	143.893	122.842	13581.77	0	214.303	1.508	0.772	1.029	0.999	80966279.42	-1739982.443	60692186.459	0.161
1731	k(22)x(8x93)n1	24-Oct-2016	C6	22	147.896	112.713	12606.807	0	214.303	1.69	0.69	1.241	0.95	63197796.51	15433595.488	58058119.095	0.168
1732	k(22)x(8x93)n1	24-Oct-2016	C6	23	142.457	116.461	12662.166	0	214.303	1.574	0.756	1.198	0.994	51058006.825	-5270805.293	73090852.387	0.163
1733	k(22)x(8x93)n1	24-Oct-2016	C6	25	133.539	119.534	12343.278	0	214.303	1.438	0.761	1.023	0.99	55189266.383	5846029.173	59874232.267	0.161
1734	k(22)x(8x93)n1	24-Oct-2016	C6	26	144.789	111.602	12447.134	0	214.303	1.671	0.758	1.044	0.997	73973120.882	1129802.778	46396861.532	0.164
1735	k(22)x(8x93)n1	24-Oct-2016	C6	28	143.912	116.878	12966.87	0	214.303	1.585	0.76	1.028	0.996	53621690.45	2987445.452	75005311.526	0.162
1736	k(22)x(8x93)n1	24-Oct-2016	C6	29	142.205	116.739	12739.028	0	214.303	1.569	0.744	1.074	0.981	69028342.034	-9928544.557	54675694.972	0.163
1737	k(22)x(8x93)n1	24-Oct-2016	C6	30	144.654	116.286	12966.413	0	214.303	1.601	0.741	1.036	0.976	70519551.726	11379141.502	57607077.169	0.164
1738	k(22)x(8x93)n1	24-Oct-2016	C6	31	141.277	113.912	12401.383	0	214.303	1.596	0.749	1.029	0.975	58931691.545	-12389217.94	60399489.487	0.163
1739	k(22)x(8x93)n1	24-Oct-2016	C6	32	133.746	121.261	12470.467	0	214.303	1.419	0.785	1.038	0.996	52341761.666	2199696.001	65211633.664	0.161
1740	k(22)x(8x93)n1	24-Oct-2016	C6	33	126.472	116.43	11325.309	0	214.303	1.399	0.764	1.044	0.998	46369300.923	2811641.734	51367667.205	0.16
1741	k(22)x(8x93)n1	24-Oct-2016	C6	35	142.917	112.048	12250.861	0	214.303	1.642	0.737	1.063	0.961	60618846.044	-14689930.02	55246488.128	0.166
1742	k(22)x(8x93)n1	24-Oct-2016	C6	37	139.589	123.561	13111.903	0	214.303	1.455	0.72	1.112	0.979	55011106.011	-7724056.389	68522461.972	0.164
1743	k(22)x(8x93)n1	24-Oct-2016	C6	41	140.276	116.118	12501.121	0	214.303	1.556	0.739	1.069	0.979	63787974.528	-10249712.997	54572504.792	0.163
1744	k(22)x(8x93)n1	24-Oct-2016	C6	42	135.639	119.658	12479.16	0	214.303	1.46	0.748	1.03	0.988	64737046.034	6008581.216	51860794.379	0.162
1745	k(22)x(8x93)n1	24-Oct-2016	C6	43	146.834	116.817	13145.301	0	214.303	1.619	0.721	1.078	0.97	60654767.55	-13947544.129	71580109.526	0.165
1746	k(22)x(8x93)n1	24-Oct-2016	C6	47	151.134	119.152	13813.272	0	214.303	1.632	0.737	1.05	0.974	74014624.474	15069721.757	72202741.757	0.163
1747	k(22)x(8x93)n1	24-Oct-2016	C6	49	141.277	119.868	12888.636	0	214.303	1.517	0.779	1.133	0.997	51480120.355	1297558.208	76192705.263	0.163
1748	k(22)x(8x93)n1	24-Oct-2016	C6	50	137.537	115.292	12209.227	0	214.303	1.536	0.745	1.035	0.985	64069267.639	-7083800.896	47965477.209	0.163
1749	k(22)x(8x93)n1	24-Oct-2016	C6	51	147.126	113.137	12765.564	0	214.303	1.674	0.751	1.13	0.982	70588903.436	9847483.45	53833953.553	0.164
1750	k(22)x(8x93)n1	24-Oct-2016	C6	52	150.345	116.945	13545.626	0	214.303	1.655	0.751	1.03	0.995	86934537.777	-5355303.599	55875681.802	0.164
1751	k(22)x(8x93)n1	24-Oct-2016	C6	53	140.373	119.139	12877.655	0	214.303	1.517	0.745	1.058	0.985	59752555.01	8900542.01	64747447.94	0.162
1752	k(22)x(8x93)n1	24-Oct-2016	C6	54	139.123	116.716	12409.161	0	214.303	1.535	0.747	1.085	0.992	60441990.829	-37751.387	50627141.915	0.161
1753	k(22)x(8x93)n1	24-Oct-2016	C6	55	135.396	122.577	12773.342	0	214.303	1.423	0.757	1.019	0.995	64240365.524	5708748.029	60359051.747	0.16
1754	k(22)x(8x93)n1	24-Oct-2016	C6	59	138.8	119.564	12787.067	0	214.303	1.494	0.782	1.025	1	53368811.911	251430.886	72247179.4	0.161
1755	k(22)x(8x93)n1	24-Oct-2016	C6	60	147.799	109.12	12235.305	0	214.303	1.744	0.729	1.188	0.986	70651718.589	-6899939.752	45020434.263	0.166
1756	k(22)x(8x93)n1	24-Oct-2016	C6	61	140.978	118.48	12809.486	0	214.303	1.533	0.739	1.046	0.985	57285076.344	-9329204.841	67956013.964	0.162
1757	k(22)x(8x93)n1	24-Oct-2016	C6	62	139.987	121.127	13071.184	0	214.303	1.488	0.755	1.019	0.99	63440505.387	-9124988.304	67783401.964	0.161
1758	k(22)x(8x93)n1	24-Oct-2016	C6	66	141.106	116.987	12681.839	0	214.303	1.55	0.782	1.093	0.998	50060810.016	-1501863.824	74152829.793	0.163
1759	k(22)x(8x93)n1	24-Oct-2016	C6	67	149.596	112.256	12913.799	0	214.303	1.716	0.744	1.045	0.982	75613171.544	10729450.313	52997544.333	0.165
1760	k(22)x(8x93)n1	24-Oct-2016	C6	68	145.465	117.58	13236.346	0	214.303	1.593	0.744	1.032	0.977	76006045.404	-11021699.91	55900698.875	0.165
1761	k(22)x(8x93)n1	24-Oct-2016	C6	69	140.497	119.393	12933.014	0	214.303	1.515	0.755	1.018	0.987	67001782.353	-10209657.452	61987943.005	0.161
1762	k(22)x(8x93)n1	24-Oct-2016	C6	70	135.28	113.483	11814.849	0	214.303	1.535	0.754	1.031	0.982	51427909.149	9856142.325	56588789.919	0.162
1763	k(22)x(8x93)n1	31-Oct-2016	F2	1	147.239	120.674	13747.39	0	214.303	1.57	0.741	1.027	0.992	80674513.154	2072960.606	59929070.66	0.162
1764	k(22)x(8x93)n1	31-Oct-2016	F2	5	129.279	109.22	10765.769	0	214.303	1.526	0.785	1.078	0.996	51807191.247	-2438599.307	37704262.29	0.162
1765	k(22)x(8x93)n1	31-Oct-2016	F2	8	142.63	115.137	12489.683	0	214.303	1.594	0.75	1.312	0.987	55518743.179	7517793.508	61363092.265	0.161
1766	k(22)x(8x93)n1	31-Oct-2016	F2	11	144.948	119.079	13377.261	0	214.303	1.566	0.753	1.033	0.989	71645971.327	-5308708.038	57614404.267	0.162
1767	k(22)x(8x93)n1	31-Oct-2016	F2	12	142.058	118.083	12931.642	0	214.303	1.548	0.788	1.025	0.999	76265554.999	1143404.445	52835235.358	0.162
1768	k(22)x(8x93)n1	31-Oct-2016	F2	13	142.938	113.513	12335.043	0	214.303	1.621	0.74	1.322	0.985	66231620.844	7329960.627	49078215.579	0.163
1769	k(22)x(8x93)n1	31-Oct-2016	F2	14	147.166	119.804	13665.952	0	214.303	1.58	0.705	1.054	0.983	57284419.97	4917244	68187074.96	0.162
1770	k(22)x(8x93)n1	31-Oct-2016	F2	16	143.685	118.407	13000.269	0	214.303	1.561	0.76	1.273	0.994	56494479.93	-4646238.212	72547752.154	0.161
1771	k(22)x(8x93)n1	31-Oct-2016	F2	18	147.026	114.345	12896.871	0	214.303	1.656	0.726	1.12	0.988	48994269.971	490603.605	68708354.466	0.163
1772	k(22)x(8x93)n1	31-Oct-2016	F2	20	142.457	119.413	13173.667	0	214.303	1.534	0.78	1.028	0.998	75826064.538	163515.297	55456726.572	0.161
1773	k(22)x(8x93)n1	31-Oct-2016	F2	24	142.079	114.931	11571.909	0	214.303	1.59	0.684	2.644	0.976	56288924.074	-7374587.018	47949206.075	0.164
1774	k(22)x(8x93)n1	31-Oct-2016	F2	25	146.147	116.3	12943.537	0	214.303	1.617	0.753	1.37	0.986	70382080.564	-8964375.093	57786448.201	0.162
1775	k(22)x(8x93)n1	31-Oct-2016	F2	26	145.337	116.479	11824.457	0	214.303	1.606	0.673	2.336	0.982	59147943.728	-1547159.162	45141817.778	0.164
1776	k(22)x(8x93)n1	31-Oct-2016	F2	27	143.143	117.718	12947.655	0	214.303	1.565	0.767	1.043	0.989	52305412.959	2670511.224	74479246.689	0.163
1777	k(22)x(8x93)n1	31-Oct-2016	F2	29	145.79	105.183	11719.229	0	214.303	1.786	0.685	1.237	0.973	36403454.796	-5841844.336	57732131.024	0.168
1778	k(22)x(8x93)n1	31-Oct-2016	F2	30	141.779	114.324	11713.739	0	214.303	1.595	0.707	1.968	0.98	50407068.124	5179123.831	52134784.448	0.162
1779	k(22)x(8x93)n1	31-Oct-2016	F2	33	152.962	120.723	13422.097	0	214.303	1.631	0.704	1.985	0.987	55708366.341	-2036079.666	78482025.173	0.164
1780	k(22)x(8x93)n1	31-Oct-2016	F2	35	153.35	118.154	13300.856	0	214.303	1.67	0.704	1.509	0.973	69530083.278	-10315355.084	63010616.197	0.164
1781	k(22)x(8x93)n1	31-Oct-2016	F2	38	145.621	113.956	12804.453	0	214.303	1.646	0.743	1.032	0.979	56121791.785	11855246.763	68729205.229	0.163
1782	k(22)x(8x93)n1	31-Oct-2016	F2	41	148.464	114.455	13176.412	0	214.303	1.67	0.701	1.053	0.985	51483258.737	-4054861.015	66431757.208	0.163
1783	k(22)x(8x93)n1	31-Oct-2016	F2	45	139.969	113.044	12172.168	0	214.303	1.594	0.733	1.044	0.967	57962128.541	11272395.52	54801450.963	0.165
1784	k(22)x(8x93)n1	31-Oct-2016	F2	46	138.28	124.136	13203.405	0	214.303	1.433	0.787	1.039	0.997	58510133.475	2975919.08	72958694.157	0.161
1785	k(22)x(8x93)n1	31-Oct-2016	F2	47	151.134	110.915	12974.648	0	214.303	1.754	0.687	1.078	0.977	65923391.893	7300209.701	47018499.964	0.165
1786	k(22)x(8x93)n1	31-Oct-2016	F2	52	139.207	113.936	12155.24	0	214.303	1.573	0.736	1.086	0.978	55500991.255	10912450.09	57101121.593	0.163
1787	k(22)x(8x93)n1	31-Oct-2016	F2	53	150.035	121.698	14010.003	0	214.303	1.586	0.742	1.06	0.993	60916967.975	2350852.888	81895700.216	0.162
1788	k(22)x(8x93)n1	31-Oct-2016	F2	54	148.877	115.459	13217.588	0	214.303	1.658	0.726	1.067	0.974	65585975.78	-10307074.763	56491782.72	0.164
1789	k(22)x(8x93)n1	31-Oct-2016	F2	56	146.241	126.377	12803.538	0	214.303	1.489	0.7	2.552	0.972	51807770.972	-2664339.513	77588347.644	0.167
1790	k(22)x(8x93)n1	31-Oct-2016	F2	58	141.058	118.822	13005.759	0	214.303	1.527	0.747	1.023	0.981	67813814.843	10655574.237	57950426.155	0.163
1791	k(22)x(8x93)n1	31-Oct-2016	F2	61	143.709	115.063	12659.878	0	214.303	1.607	0.754	1.181	0.991	48910365.382	807584.026	70685733.555	0.163
1792	k(22)x(8x93)n1	31-Oct-2016	F2	66	151.859	127.951	14586.929	0	214.303	1.525	0.685	1.089	0.992	72512028.645	-7515837.074	89095440.924	0.161
1793	k(22)x(8x93)n1	31-Oct-2016	F2	67	144.618	114.73	12776.545	0	214.303	1.622	0.723	1.214	0.965	60522374.927	-10436711.829	57535156.951	0.165
1794	k(22)x(8x93)n1	31-Oct-2016	F2	69	141.878	112.167	12279.226	0	214.303	1.628	0.742	1.063	0.977	55142404.119	12054197.9	61723694.861	0.163
1795	k(22)x(8x93)n2	17-Oct-2016	A9	1	145.062	115.978	12806.74	0	219.464	1.611	0.743	1.128	0.985	63460034.018	9531285.951	60331809.381	0.162
1796	k(22)x(8x93)n2	17-Oct-2016	A9	2	147.265	118.487	13325.562	0	219.464	1.601	0.764	1.045	0.997	55579699.213	1280231.756	81766740.663	0.163
1797	k(22)x(8x93)n2	17-Oct-2016	A9	3	138.449	110.957	11621.778	0	219.464	1.607	0.729	1.185	0.98	43267806.529	-8040712.637	58791474.993	0.164
1798	k(22)x(8x93)n2	17-Oct-2016	A9	5	140.595	117.353	12631.055	0	219.464	1.541	0.759	1.087	0.999	54944203.897	-1579512.75	66963761.33	0.16
1799	k(22)x(8x93)n2	17-Oct-2016	A9	6	146.405	118.874	13342.49	0	219.464	1.586	0.748	1.091	0.995	79202369.513	5145047.082	57916894.357	0.162
1800	k(22)x(8x93)n2	17-Oct-2016	A9	9	136.25	122.407	12916.544	0	219.464	1.432	0.78	1.01	1	56794810.52	-10741.551	70748236.329	0.16
1801	k(22)x(8x93)n2	17-Oct-2016	A9	11	146.014	116.099	12818.178	0	219.464	1.619	0.686	1.31	0.969	65145316.906	8172731.894	49702567.37	0.166
1802	k(22)x(8x93)n2	17-Oct-2016	A9	12	140.437	119.575	13007.589	0	219.464	1.511	0.755	1.029	0.98	55976300.917	9880892.773	69830753.178	0.163
1803	k(22)x(8x93)n2	17-Oct-2016	A9	14	140.619	120.211	12545.042	0	219.464	1.506	0.709	1.266	0.98	63524917.497	5353918.819	52966085.154	0.163
1804	k(22)x(8x93)n2	17-Oct-2016	A9	15	137.715	120.972	12843.342	0	219.464	1.466	0.747	1.023	0.986	64695549.774	8356107.068	59086726.553	0.162
1805	k(22)x(8x93)n2	17-Oct-2016	A9	16	154.02	115.019	13027.72	0	219.464	1.724	0.715	1.297	0.974	73075321.632	9521431.184	56048955.414	0.165
1806	k(22)x(8x93)n2	17-Oct-2016	A9	17	146.568	122.208	13703.011	0	219.464	1.544	0.745	1.084	0.987	60065566.986	-5128837.078	82995747.471	0.163
1807	k(22)x(8x93)n2	17-Oct-2016	A9	20	141.009	113.579	12325.893	0	219.464	1.598	0.783	1.029	0.994	71482653.804	-5342109.329	47129241.985	0.164
1808	k(22)x(8x93)n2	17-Oct-2016	A9	25	141.291	122.709	13338.372	0	219.464	1.481	0.774	1.033	0.996	75928972.808	3925679.437	59622771.696	0.161
1809	k(22)x(8x93)n2	17-Oct-2016	A9	26	144.759	106.931	11759.49	0	219.464	1.744	0.726	1.151	0.958	52869774.741	15192178.207	55376331.815	0.166
1810	k(22)x(8x93)n2	17-Oct-2016	A9	27	139.477	118.05	12685.042	0	219.464	1.521	0.751	1.051	0.982	56395034.772	-7346871.769	61608019.857	0.162
1811	k(22)x(8x93)n2	17-Oct-2016	A9	29	138.787	117.603	12583.931	0	219.464	1.52	0.773	1.022	0.999	70916350.355	762809.526	50736449.306	0.162
1812	k(22)x(8x93)n2	17-Oct-2016	A9	30	143.683	113.885	12522.167	0	219.464	1.625	0.77	1.064	0.998	48946813.409	-387816.966	72525637.047	0.163
1813	k(22)x(8x93)n2	17-Oct-2016	A9	32	154.153	120.417	13816.017	0	219.464	1.649	0.677	1.184	0.971	75627452.267	11611750.508	64983032.125	0.164
1814	k(22)x(8x93)n2	17-Oct-2016	A9	33	137.813	117.657	12005.175	0	219.464	1.508	0.746	1.491	0.988	52165355.6	-4881919.099	57301612.637	0.161
1815	k(22)x(8x93)n2	17-Oct-2016	A9	35	140.733	110.126	11883.019	0	219.464	1.647	0.747	1.044	0.982	64576814.947	10151018.754	46211098.327	0.164
1816	k(22)x(8x93)n2	17-Oct-2016	A9	36	140.055	120.991	13006.674	0	219.464	1.49	0.733	1.064	0.984	67641727.477	-5192176.459	55411629.527	0.163
1817	k(22)x(8x93)n2	17-Oct-2016	A9	37	147.003	117.668	13308.176	0	219.464	1.608	0.73	1.055	0.986	52052806.134	-66205.705	79064084.811	0.165
1818	k(22)x(8x93)n2	17-Oct-2016	A9	42	132.845	118.213	12050.469	0	219.464	1.448	0.745	1.029	0.994	57935030.394	5790839.509	53068851.107	0.16
1819	k(22)x(8x93)n2	17-Oct-2016	A9	45	142.914	124.862	13740.985	0	219.464	1.473	0.759	1.027	0.992	69407807.607	7120669.317	73872222.129	0.16
1820	k(22)x(8x93)n2	17-Oct-2016	A9	46	135.356	122.385	12762.362	0	219.464	1.423	0.778	1.024	0.999	68066202.46	251934.193	56313055.284	0.16
1821	k(22)x(8x93)n2	17-Oct-2016	A9	49	165.391	116.157	13917.585	0	219.464	1.834	0.65	1.201	0.966	65030486.576	13246252.703	84252008.149	0.166
1822	k(22)x(8x93)n2	17-Oct-2016	A9	52	139.694	124.838	13451.378	0	219.464	1.44	0.753	1.023	0.994	73321718.111	3904799.895	62199498.799	0.161
1823	k(22)x(8x93)n2	17-Oct-2016	A9	55	149.942	127.203	14258.891	0	219.464	1.517	0.733	1.369	0.986	83042203.781	-5606986.008	71316178.37	0.162
1824	k(22)x(8x93)n2	17-Oct-2016	A9	57	147.845	112.041	12642.035	0	219.464	1.698	0.756	1.129	0.98	55751025.513	-9307364.11	65278240.393	0.163
1825	k(22)x(8x93)n2	17-Oct-2016	A9	58	145.426	127.17	14238.303	0	219.464	1.472	0.755	1.022	0.99	80749223.539	-10926521.314	74934097.858	0.161
1826	k(22)x(8x93)n2	17-Oct-2016	A9	59	146.368	121.613	13695.233	0	219.464	1.55	0.747	1.031	0.985	77740836.346	10483529.739	65070849.56	0.162
1827	k(22)x(8x93)n2	17-Oct-2016	A9	60	135.148	115.287	11920.993	0	219.464	1.509	0.762	1.036	0.992	59337284.018	-6401060.862	49854316.401	0.161
1828	k(22)x(8x93)n2	17-Oct-2016	A9	61	143.871	121.954	13175.955	0	219.464	1.518	0.718	1.644	0.984	70838885.891	7976942.116	58657128.502	0.162
1829	k(22)x(8x93)n2	17-Oct-2016	A9	63	140.497	123.118	13194.713	0	219.464	1.468	0.734	1.137	0.976	57590545.827	8163984.069	68697875.592	0.164
1830	k(22)x(8x93)n2	17-Oct-2016	A9	64	152.574	120.65	14006.343	0	219.464	1.628	0.751	1.065	0.979	82451688.758	14264428.495	70247637.832	0.163
1831	k(22)x(8x93)n2	24-Oct-2016	C7	1	146.967	115.152	12752.754	0	219.464	1.643	0.741	1.163	0.996	51229231.776	-805787.041	74853687.718	0.163
1832	k(22)x(8x93)n2	24-Oct-2016	C7	4	146.568	120.124	13539.678	0	219.464	1.57	0.761	1.03	0.995	58522915.854	6837847.186	83684745.047	0.163
1833	k(22)x(8x93)n2	24-Oct-2016	C7	8	141.548	118.103	12887.263	0	219.464	1.542	0.766	1.036	0.992	51629499.766	-3393546.443	73134306.155	0.163
1834	k(22)x(8x93)n2	24-Oct-2016	C7	12	145.515	127.177	14159.61	0	219.464	1.473	0.741	1.052	0.999	66272710.445	-453231.006	87540815.154	0.161
1835	k(22)x(8x93)n2	24-Oct-2016	C7	13	148.23	122.046	13885.559	0	219.464	1.563	0.72	1.114	0.981	81909129.636	9218736.169	60926406.269	0.164
1836	k(22)x(8x93)n2	24-Oct-2016	C7	14	143.876	124.003	13068.896	0	219.464	1.493	0.706	1.413	0.982	70448339.616	-5122874.279	59061602.156	0.163
1837	k(22)x(8x93)n2	24-Oct-2016	C7	15	140.712	119.548	12747.264	0	219.464	1.516	0.75	1.13	0.985	68922679.186	3222124.954	53008465.795	0.163
1838	k(22)x(8x93)n2	24-Oct-2016	C7	16	139.779	119.905	12957.72	0	219.464	1.501	0.713	1.05	0.964	57262732.146	10318039.523	60568195.7	0.165
1839	k(22)x(8x93)n2	24-Oct-2016	C7	17	141.095	121.335	13242.294	0	219.464	1.496	0.731	1.057	0.969	48963012.593	-4089387	70956454.748	0.167
1840	k(22)x(8x93)n2	24-Oct-2016	C7	18	155.902	122.882	14775.882	0	219.464	1.632	0.733	1.06	0.962	88427071.798	-19257171.394	74636340.753	0.166
1841	k(22)x(8x93)n2	24-Oct-2016	C7	19	134.472	117.055	11959.424	0	219.464	1.479	0.726	1.154	0.987	48995336.119	5711149.822	56385448.672	0.162
1842	k(22)x(8x93)n2	24-Oct-2016	C7	21	136.265	123.569	12898.701	0	219.464	1.419	0.766	1.047	0.998	67661612.574	2038090.792	58295013.164	0.16
1843	k(22)x(8x93)n2	24-Oct-2016	C7	22	140.629	118.442	12820.008	0	219.464	1.528	0.752	1.032	0.98	62312568.049	-10272471.242	61068588.728	0.162
1844	k(22)x(8x93)n2	24-Oct-2016	C7	25	146.755	120.854	13379.548	0	219.464	1.564	0.722	1.118	0.983	74266655.782	-10712810.533	63228515.43	0.162
1845	k(22)x(8x93)n2	24-Oct-2016	C7	26	140.733	120.073	12964.583	0	219.464	1.509	0.754	1.05	0.986	68116312.279	9928744.708	60639183.709	0.162
1846	k(22)x(8x93)n2	24-Oct-2016	C7	27	138.861	121.842	13003.014	0	219.464	1.467	0.763	1.032	0.992	57744194.975	-6474206.838	70476802.936	0.161
1847	k(22)x(8x93)n2	24-Oct-2016	C7	28	147.32	125.011	14202.159	0	219.464	1.516	0.758	1.03	0.988	81887855.873	-10207372.619	70794093.211	0.161
1848	k(22)x(8x93)n2	24-Oct-2016	C7	30	143.385	112.753	12319.03	0	219.464	1.637	0.699	1.216	0.947	47688758.215	-10598211.25	58319202.459	0.169
1849	k(22)x(8x93)n2	24-Oct-2016	C7	31	149.435	120.115	13467.849	0	219.464	1.601	0.739	1.198	0.965	60616070.153	-15219462.466	79439562.42	0.166
1850	k(22)x(8x93)n2	24-Oct-2016	C7	32	138.582	123.157	13177.785	0	219.464	1.448	0.774	1.02	0.996	72030990.618	-5419469.416	60797353.768	0.16
1851	k(22)x(8x93)n2	24-Oct-2016	C7	35	145.268	123.354	13787.651	0	219.464	1.516	0.762	1.028	0.99	66555522.667	-10012234.812	79823372.37	0.161
1852	k(22)x(8x93)n2	24-Oct-2016	C7	36	147.717	122.165	13760.658	0	219.464	1.556	0.762	1.114	0.988	57922756.339	-2129999.768	85829641.515	0.164
1853	k(22)x(8x93)n2	24-Oct-2016	C7	37	140.368	117.892	12091.646	0	219.464	1.533	0.635	1.748	0.925	47559242.11	9889992.494	45459006.667	0.172
1854	k(22)x(8x93)n2	24-Oct-2016	C7	38	147.995	120.382	13574.449	0	219.464	1.581	0.7	1.204	0.959	73079018.433	-2707134.746	50488231.384	0.169
1855	k(22)x(8x93)n2	24-Oct-2016	C7	39	138.359	110.247	11577.857	0	219.464	1.616	0.756	1.203	0.984	58363927.718	5669917.032	41847039.914	0.164
1856	k(22)x(8x93)n2	24-Oct-2016	C7	40	126.936	122.11	11860.143	0	219.464	1.339	0.765	1.037	0.999	53679338.991	-1953683.326	53272541.037	0.159
1857	k(22)x(8x93)n2	24-Oct-2016	C7	41	149.79	122.936	13774.841	0	219.464	1.569	0.714	1.398	0.97	72640893.136	9871462.834	68203636.832	0.164
1858	k(22)x(8x93)n2	24-Oct-2016	C7	43	143.944	120.484	13271.118	0	219.464	1.538	0.745	1.065	0.984	61550251.16	8728040.888	72287844.585	0.162
1859	k(22)x(8x93)n2	24-Oct-2016	C7	47	152.057	119.223	13953.729	0	219.464	1.64	0.768	1.041	0.992	56102453.739	-1690741.785	92261986.549	0.165
1860	k(22)x(8x93)n2	24-Oct-2016	C7	49	145.048	118.72	13160.857	0	219.464	1.573	0.715	1.182	0.962	69714442.842	14288205.863	57854751.391	0.166
1861	k(22)x(8x93)n2	24-Oct-2016	C7	51	142.044	125.898	13756.083	0	219.464	1.452	0.772	1.027	0.995	77897319.922	7218680.313	67038810.364	0.16
1862	k(22)x(8x93)n2	24-Oct-2016	C7	55	138.358	121.818	12982.426	0	219.464	1.462	0.769	1.034	0.998	71737384.137	-1485541.907	56366373.622	0.161
1863	k(22)x(8x93)n2	24-Oct-2016	C7	56	134.63	117.61	12162.103	0	219.464	1.474	0.741	1.085	0.982	59085583.665	-111374.327	45302512.986	0.164
1864	k(22)x(8x93)n2	24-Oct-2016	C7	57	148.105	127.85	14343.531	0	219.464	1.491	0.734	1.227	0.988	80435144.932	9099168.571	77257205.813	0.161
1865	k(22)x(8x93)n2	24-Oct-2016	C7	58	147.34	118.808	13508.11	0	219.464	1.596	0.744	1.037	0.983	58292917.176	-6895910.345	75353617.391	0.163
1866	k(22)x(8x93)n2	24-Oct-2016	C7	59	134.188	125.172	12947.655	0	219.464	1.38	0.776	1.024	0.999	59218601.923	-2053236.054	68634403.862	0.16
1867	k(22)x(8x93)n2	24-Oct-2016	C7	62	136.317	114.144	11968.117	0	219.464	1.538	0.716	1.054	0.955	50671834.718	-11962057.553	52725151.296	0.167
1868	k(22)x(8x93)n2	24-Oct-2016	C7	68	135.09	122.613	12695.565	0	219.464	1.418	0.721	1.062	0.967	58230357.801	-8453932.232	55593984.236	0.165
1869	k(22)x(8x93)n2	24-Oct-2016	C7	69	140.001	112.108	12032.169	0	219.464	1.608	0.759	1.042	0.991	46188077.232	7386179.768	66635379.967	0.163
1870	k(22)x(8x93)n2	24-Oct-2016	C7	74	152.903	120.093	13774.383	0	219.464	1.639	0.735	1.081	0.976	70761522.701	-14959462.681	74603839.954	0.163
1871	k(22)x(8x93)n2	24-Oct-2016	C7	79	150.166	124.689	14437.779	0	219.464	1.548	0.788	1.023	0.999	65770829.769	-2488610.928	95571695.203	0.162
1872	k(22)x(8x93)n2	24-Oct-2016	C7	80	142.669	126.112	13738.24	0	219.464	1.455	0.749	1.283	0.99	73605291.079	1609073.601	60690011.206	0.161
1873	k(22)x(8x93)n2	24-Oct-2016	C7	82	132.831	113.954	11472.629	0	219.464	1.502	0.765	1.192	0.994	42498859.704	-1679747.509	57128619.209	0.162
1874	k(22)x(8x93)n2	24-Oct-2016	C7	83	142.859	116.116	12757.786	0	219.464	1.584	0.713	1.109	0.961	66691663.295	11443893.95	48111827.939	0.168
1875	k(22)x(8x93)n2	24-Oct-2016	C7	85	142.782	119.695	13148.961	0	219.464	1.535	0.785	1.034	0.999	56426841.309	-314297.761	76509699.022	0.161
1876	k(22)x(8x93)n2	24-Oct-2016	C7	86	132.147	116.155	11814.849	0	219.464	1.465	0.77	1.03	0.998	59353752.752	-1641780.854	46527766.896	0.161
1877	k(22)x(8x93)n2	24-Oct-2016	C7	87	145.591	122.462	13785.821	0	219.464	1.529	0.661	1.097	0.959	50403150.856	1479482.344	62813667.822	0.167
1878	k(22)x(8x93)n2	24-Oct-2016	C7	89	132.822	106.964	10774.462	0	219.464	1.6	0.735	1.13	0.992	53964820.469	748367.727	34403533.363	0.164
1879	k(22)x(8x93)n2	31-Oct-2016	E3	3	134.155	120.449	12095.763	0	219.464	1.433	0.739	1.25	0.991	56843396.864	-4406305.744	54989286.831	0.161
1880	k(22)x(8x93)n2	31-Oct-2016	E3	8	139.949	119.715	12927.982	0	219.464	1.505	0.783	1.025	0.999	54204329.209	2042116.137	74518384.105	0.161
1881	k(22)x(8x93)n2	31-Oct-2016	E3	9	143.545	111.187	10855.442	0	219.464	1.663	0.639	1.905	0.977	40736111.665	4838081.636	51019071.613	0.164
1882	k(22)x(8x93)n2	31-Oct-2016	E3	10	135.836	115.751	12168.051	0	219.464	1.511	0.741	1.038	0.982	45397693.526	4518067.905	59798502.199	0.164
1883	k(22)x(8x93)n2	31-Oct-2016	E3	11	145.413	116.006	13024.975	0	219.464	1.614	0.757	1.024	0.976	59117258.374	-13229573.302	70799218.121	0.164
1884	k(22)x(8x93)n2	31-Oct-2016	E3	12	150.089	120.938	13875.494	0	219.464	1.597	0.737	1.075	0.984	73972929.782	8863944.075	66539838.257	0.162
1885	k(22)x(8x93)n2	31-Oct-2016	E3	14	142.205	125.636	13838.435	0	219.464	1.455	0.75	1.032	0.98	76783345.333	8645731.562	62539364.354	0.163
1886	k(22)x(8x93)n2	31-Oct-2016	E3	15	122.861	117.815	11169.297	0	219.464	1.342	0.774	1.018	0.999	47332153.724	-1321464.315	47448476.126	0.159
1887	k(22)x(8x93)n2	31-Oct-2016	E3	16	139.537	111.037	11967.202	0	219.464	1.618	0.741	1.033	0.99	43529983.126	3080873.46	62592757.039	0.163
1888	k(22)x(8x93)n2	31-Oct-2016	E3	19	133.634	116.944	12048.182	0	219.464	1.472	0.761	1.024	0.991	55403320.733	-7367625.739	55826076.416	0.161
1889	k(22)x(8x93)n2	31-Oct-2016	E3	22	149.582	114.264	13192.425	0	219.464	1.686	0.712	1.053	0.984	50019414.192	663072.477	73446709.12	0.165
1890	k(22)x(8x93)n2	31-Oct-2016	E3	23	154.017	125.933	15047.646	0	219.464	1.572	0.744	1.037	0.981	77605824.624	-10001773.754	83924655.76	0.162
1891	k(22)x(8x93)n2	31-Oct-2016	E3	25	137.934	121.289	12938.047	0	219.464	1.464	0.782	1.013	0.996	68497410.681	4438530.664	58852937.843	0.16
1892	k(22)x(8x93)n2	31-Oct-2016	E3	26	146.568	114.235	12941.25	0	219.464	1.652	0.752	1.035	0.993	49897889.88	837645.024	74892874.639	0.164
1893	k(22)x(8x93)n2	31-Oct-2016	E3	28	139.203	115.845	12493.801	0	219.464	1.546	0.777	1.017	0.989	54570979.546	-8696648.588	65628048.063	0.162
1894	k(22)x(8x93)n2	31-Oct-2016	E3	29	139.646	115.91	12446.219	0	219.464	1.551	0.733	1.041	0.981	52785750.44	8965559.607	64095607.973	0.163
1895	k(22)x(8x93)n2	31-Oct-2016	E3	32	148.02	117.538	13490.724	0	219.464	1.621	0.739	1.039	0.982	69403340.477	-7637699.556	58722798.306	0.163
1896	k(22)x(8x93)n2	31-Oct-2016	E3	36	148.992	117.817	13560.267	0	219.464	1.627	0.76	1.026	0.982	62669334.439	-12555903.257	80096298.665	0.163
1897	k(22)x(8x93)n2	31-Oct-2016	E3	37	138.311	104.195	10900.278	0	219.464	1.71	0.731	1.152	0.965	50055909.833	10314785.703	40324617.123	0.166
1898	k(22)x(8x93)n2	31-Oct-2016	E3	38	141.076	121.249	13239.092	0	219.464	1.496	0.76	1.048	0.987	72552283.643	-5048110.042	55782871.601	0.163
1899	k(22)x(8x93)n2	31-Oct-2016	E3	39	156.132	117.358	14175.623	0	219.464	1.712	0.727	1.041	0.989	59144802.483	3501912.359	88205821.588	0.164
1900	k(22)x(8x93)n2	31-Oct-2016	E3	40	138.265	111.799	11534.851	0	219.464	1.593	0.71	1.382	0.979	38017292.556	1906662.676	58301987.803	0.166
1901	k(22)x(8x93)n2	31-Oct-2016	E3	43	131.333	107.472	10514.594	0	219.464	1.574	0.752	1.273	0.993	35404703.025	-105608.55	48319501.561	0.162
1902	k(22)x(8x93)n2	31-Oct-2016	E3	58	149.375	126.395	14604.772	0	219.464	1.519	0.756	1.023	0.987	77962473.663	10132569.402	80032163.129	0.161
1903	k(22)x(8x93)n2	31-Oct-2016	E3	60	151.617	126.31	14822.549	0	219.464	1.543	0.765	1.02	0.994	97065218.421	7463334.957	71685139.941	0.162
1904	k(22)x(8x93)n2	31-Oct-2016	E3	61	126.073	113.947	11043.023	0	219.464	1.425	0.775	1.1	0.996	47032061.118	-3104866.439	44996949.562	0.16
1905	k(22)x(8x93)n2	31-Oct-2016	E3	63	134.59	112.158	11544.001	0	219.464	1.545	0.756	1.108	0.992	42851398.811	4002576.929	58136304.018	0.162
1906	k(22)x(8x93)n2	31-Oct-2016	E3	64	145.729	119.666	13453.666	0	219.464	1.566	0.721	1.061	0.97	60972329.73	9089161.069	64905952.013	0.164
1907	k(22)x(8x93)n2	31-Oct-2016	E3	65	142.205	118.687	12574.323	0	219.464	1.542	0.754	1.101	0.975	56781052.327	12998312.336	66915304.37	0.164
1908	k(22)x(8x93)n2	31-Oct-2016	E3	66	145.842	120.3	13475.169	0	219.464	1.56	0.773	1.049	0.994	80305551.88	-5920845.448	59535221.069	0.162
1909	k(22)x(8x93)n2	31-Oct-2016	E3	68	145.591	116.405	12900.531	0	219.464	1.611	0.713	1.057	0.987	69824378.98	-8644273.12	57890615.557	0.162
1910	k(22)x(8x93)n2	31-Oct-2016	E3	69	135.337	113.443	11879.359	0	219.464	1.536	0.768	1.024	0.986	46216521.14	6636077.904	61524144.159	0.163
1911	k(22)x(8x93)n2	31-Oct-2016	E3	71	151.035	117.544	13326.477	0	219.464	1.655	0.713	1.167	0.967	58669938.57	-15438637.136	80121648.38	0.167
1912	k(22)x(8x93)n2	31-Oct-2016	E3	75	149.208	113.598	13134.778	0	219.464	1.689	0.742	1.041	0.978	67216581.73	8462242.176	55886733.867	0.163
1913	k(22)x(8x93)n2	31-Oct-2016	E3	76	133.319	123.938	12795.303	0	219.464	1.384	0.761	1.011	0.995	64414198.063	4823817.944	60044814.19	0.16
1914	k(22x8)x(82)n1	17-Oct-2016	B2	1	145.983	134.244	14344.446	0	217.788	1.398	0.71	1.82	0.983	74394949.71	6328316.753	75428687.757	0.162
1915	k(22x8)x(82)n1	17-Oct-2016	B2	3	149.723	134.498	15557.316	0	217.788	1.432	0.701	1.069	0.967	71935147.872	5892973.67	87166426.039	0.165
1916	k(22x8)x(82)n1	17-Oct-2016	B2	4	150.656	132.955	15490.519	0	217.788	1.457	0.779	1.024	0.992	95993793.306	-9528705.928	86274297.371	0.161
1917	k(22x8)x(82)n1	17-Oct-2016	B2	5	150.702	135.578	15832.283	0	217.788	1.429	0.764	1.014	0.994	99810218.263	9012748.42	90483296.459	0.16
1918	k(22x8)x(82)n1	17-Oct-2016	B2	9	155.077	136.86	16410.581	0	217.788	1.457	0.751	1.025	0.989	100180486.699	-11449362.384	101324618.971	0.161
1919	k(22x8)x(82)n1	17-Oct-2016	B2	10	149.208	131.432	15168.429	0	217.788	1.459	0.765	1.063	0.988	75371669.976	6353396.37	91055238.347	0.162
1920	k(22x8)x(82)n1	17-Oct-2016	B2	11	147.828	126.456	14505.491	0	217.788	1.502	0.79	1.017	0.997	93213773.868	1949214.835	67535401.285	0.162
1921	k(22x8)x(82)n1	17-Oct-2016	B2	12	152.554	145.677	17258.355	0	217.788	1.346	0.687	1.071	0.951	91317983.478	-13742005.324	95471702.104	0.167
1922	k(22x8)x(82)n1	17-Oct-2016	B2	16	150.598	140.687	16393.195	0	217.788	1.376	0.771	1.026	0.995	104705548.115	-700139.592	94718820.552	0.16
1923	k(22x8)x(82)n1	17-Oct-2016	B2	17	147.096	135.155	15432.415	0	217.788	1.398	0.772	1.018	0.988	91743540.756	5977895.706	84454583.421	0.161
1924	k(22x8)x(82)n1	17-Oct-2016	B2	18	160.244	136.235	16936.722	0	217.788	1.512	0.724	1.036	0.973	109730434.212	-15620976.063	96943868.388	0.164
1925	k(22x8)x(82)n1	17-Oct-2016	B2	20	151.782	127.407	14958.888	0	217.788	1.532	0.743	1.034	0.99	92806254.197	-2141688.163	69884193.743	0.162
1926	k(22x8)x(82)n1	17-Oct-2016	B2	21	160.774	140.887	17506.785	0	217.788	1.466	0.724	1.074	0.985	113260837.898	-4352917.554	98040840.451	0.162
1927	k(22x8)x(82)n1	17-Oct-2016	B2	22	150.831	139.293	16163.98	0	217.788	1.392	0.769	1.15	0.995	102699541.579	6231205.145	95775161.935	0.16
1928	k(22x8)x(82)n1	17-Oct-2016	B2	29	159.346	146.765	18134.495	0	217.788	1.395	0.739	1.034	0.986	111545981.847	3307969.117	120203298.119	0.162
1929	k(22x8)x(82)n1	17-Oct-2016	B2	31	147.382	134.503	15296.076	0	217.788	1.409	0.736	1.067	0.986	88601834.268	-2487054	76545724.065	0.162
1930	k(22x8)x(82)n1	17-Oct-2016	B2	32	157.533	127.195	15438.82	0	217.788	1.592	0.765	1.05	0.988	97902352.626	-13418898.608	85196464.846	0.162
1931	k(22x8)x(82)n1	17-Oct-2016	B2	33	151.816	137.654	16043.654	0	217.788	1.418	0.717	1.239	0.981	80716678.886	4898105.197	94032411.752	0.163
1932	k(22x8)x(82)n1	17-Oct-2016	B2	34	143.422	136.576	15231.109	0	217.788	1.349	0.786	1.009	0.997	87680992.427	3195143.019	86560301.293	0.16
1933	k(22x8)x(82)n1	17-Oct-2016	B2	35	150.497	134.284	15650.192	0	217.788	1.441	0.753	1.029	0.985	96015864.793	-8059151.774	83801633.308	0.162
1934	k(22x8)x(82)n1	17-Oct-2016	B2	40	158.04	152.867	18675.276	0	217.788	1.328	0.762	1.033	0.987	130588249.647	-85132.982	128901592.908	0.161
1935	k(22x8)x(82)n1	17-Oct-2016	B2	41	152.562	132.082	15592.545	0	217.788	1.485	0.719	1.076	0.975	94502092.046	4730482.407	68612999.549	0.165
1936	k(22x8)x(82)n1	17-Oct-2016	B2	43	152.866	135.47	16012.086	0	217.788	1.45	0.739	1.04	0.982	105945892.886	2641677.856	77336936.919	0.164
1937	k(22x8)x(82)n1	17-Oct-2016	B2	44	160.094	135.247	16509.404	0	217.788	1.522	0.742	1.105	0.988	93817390.82	-5855256.405	100933514.849	0.161
1938	k(22x8)x(82)n1	17-Oct-2016	B2	45	161.091	140.165	16980.186	0	217.788	1.479	0.686	1.106	0.995	118786140.693	6572812.401	101799739.76	0.16
1939	k(22x8)x(82)n1	17-Oct-2016	B2	55	151.035	138.518	16220.255	0	217.788	1.402	0.726	1.042	0.973	83679181.049	10916160.273	99499528.84	0.164
1940	k(22x8)x(82)n1	17-Oct-2016	B2	57	157.169	144.793	17157.244	0	217.788	1.394	0.751	1.507	0.99	105160323.636	-4937652.184	114592092.267	0.161
1941	k(22x8)x(82)n1	17-Oct-2016	B2	64	150.802	130.421	15220.586	0	217.788	1.487	0.74	1.047	0.985	72739560.657	-6343357.149	94340954.146	0.163
1942	k(22x8)x(82)n1	17-Oct-2016	B2	65	150.643	142.601	16546.92	0	217.788	1.358	0.757	1.053	0.993	101577477.202	-1416187.511	98257238.267	0.16
1943	k(22x8)x(82)n1	17-Oct-2016	B2	66	158.716	139.845	17168.682	0	217.788	1.458	0.702	1.105	0.946	108797161.236	-13919618.381	81835994.864	0.17
1944	k(22x8)x(82)n1	17-Oct-2016	B2	68	152.002	139.55	16465.482	0	217.788	1.4	0.754	1.019	0.991	97838457.318	7893362.039	102617876.42	0.161
1945	k(22x8)x(82)n1	17-Oct-2016	B2	74	146.984	137.384	15669.865	0	217.788	1.375	0.748	1.037	0.987	91428326.737	-2131428.142	80921298.948	0.162
1946	k(22x8)x(82)n1	17-Oct-2016	B2	76	151.436	135.111	15048.561	0	217.788	1.441	0.696	1.48	0.959	85263146.947	-7715528.825	79778433.552	0.166
1947	k(22x8)x(82)n1	17-Oct-2016	B2	78	148.353	136.819	15721.564	0	217.788	1.394	0.767	1.01	0.996	94901205.207	-6532799.402	92955024.096	0.16
1948	k(22x8)x(82)n1	17-Oct-2016	B2	79	150.258	137.31	15972.282	0	217.788	1.407	0.75	1.06	0.989	82820057.489	2297999.523	100079382.103	0.162
1949	k(22x8)x(82)n1	24-Oct-2016	C12	1	151.327	137.425	14998.692	0	217.788	1.416	0.719	1.432	0.981	100844257.814	9688501.658	74678914.23	0.164
1950	k(22x8)x(82)n1	24-Oct-2016	C12	3	151.525	143.775	16805.416	0	217.788	1.355	0.724	1.051	0.977	85741877.032	2626195.57	108009993.471	0.164
1951	k(22x8)x(82)n1	24-Oct-2016	C12	4	146.743	129.448	14407.583	0	217.788	1.458	0.762	1.282	0.992	66721814.426	452627.928	90241571.862	0.162
1952	k(22x8)x(82)n1	24-Oct-2016	C12	5	148.675	128.524	14720.523	0	217.788	1.489	0.755	1.059	0.996	71543334.354	2773335.797	90856248.487	0.161
1953	k(22x8)x(82)n1	24-Oct-2016	C12	7	151.477	129.74	14618.955	0	217.788	1.503	0.72	1.516	0.984	89429674.332	3686267.995	68681324.102	0.163
1954	k(22x8)x(82)n1	24-Oct-2016	C12	8	157.335	133.936	16141.562	0	217.788	1.511	0.767	1.109	0.994	85507787.315	1475328.083	110165725.628	0.161
1955	k(22x8)x(82)n1	24-Oct-2016	C12	11	157.217	145.549	17665.085	0	217.788	1.389	0.769	1.04	0.997	123916299.573	1614862.952	111256453.43	0.16
1956	k(22x8)x(82)n1	24-Oct-2016	C12	15	156.159	137.877	16699.272	0	217.788	1.455	0.76	1.021	0.989	110406417.29	-10228716.136	95655192.427	0.161
1957	k(22x8)x(82)n1	24-Oct-2016	C12	17	150.643	135.385	15767.773	0	217.788	1.43	0.714	1.11	0.979	88825009.037	-3370735.008	75265418.615	0.163
1958	k(22x8)x(82)n1	24-Oct-2016	C12	20	148.666	137.961	15917.38	0	217.788	1.385	0.729	1.039	0.986	91112403.6	2542370.146	82362612.592	0.162
1959	k(22x8)x(82)n1	24-Oct-2016	C12	21	145.048	141.551	15910.975	0	217.788	1.317	0.719	1.071	0.978	78790533.96	-2079307.264	88087038.751	0.163
1960	k(22x8)x(82)n1	24-Oct-2016	C12	27	154.339	131.147	15403.592	0	217.788	1.515	0.681	1.202	0.972	89729948.384	-10797942.993	79808094.21	0.164
1961	k(22x8)x(82)n1	24-Oct-2016	C12	28	151.383	143.289	16795.35	0	217.788	1.358	0.719	1.046	0.972	90264280.676	9413121.909	102764199.06	0.164
1962	k(22x8)x(82)n1	24-Oct-2016	C12	29	154.072	145.76	17190.643	0	217.788	1.358	0.718	1.375	0.985	99389840.971	-3730525.451	103260483.849	0.162
1963	k(22x8)x(82)n1	24-Oct-2016	C12	31	149.294	136.308	15769.146	0	217.788	1.408	0.735	1.045	0.973	89590722.121	-11201875.594	82501433.933	0.164
1964	k(22x8)x(82)n1	24-Oct-2016	C12	32	153.159	135.814	16147.967	0	217.788	1.449	0.725	1.049	0.975	79959058.257	-7868028.088	96540138.464	0.164
1965	k(22x8)x(82)n1	24-Oct-2016	C12	35	155.674	146.295	17643.582	0	217.788	1.368	0.718	1.046	0.984	113691398.103	-2333479.156	96924416.077	0.162
1966	k(22x8)x(82)n1	24-Oct-2016	C12	39	153.029	140.531	16116.856	0	217.788	1.4	0.734	1.614	0.983	99774867.949	-4058322.727	91739189.76	0.162
1967	k(22x8)x(82)n1	24-Oct-2016	C12	40	148.236	135.21	15512.48	0	217.788	1.41	0.737	1.059	0.988	74691688.322	1001145.004	90665726.465	0.162
1968	k(22x8)x(82)n1	24-Oct-2016	C12	42	150.373	142.236	16549.665	0	217.788	1.359	0.724	1.051	0.969	87086294.239	-8230081.629	100605298.955	0.165
1969	k(22x8)x(82)n1	24-Oct-2016	C12	47	155.792	140.722	16861.69	0	217.788	1.423	0.712	1.185	0.981	91516383.017	6368386.007	99458555.365	0.162
1970	k(22x8)x(82)n1	24-Oct-2016	C12	51	156	146.408	16832.866	0	217.788	1.369	0.714	1.83	0.982	104542215.809	5144430.006	105134718.678	0.162
1971	k(22x8)x(82)n1	24-Oct-2016	C12	55	151.383	134.13	15674.44	0	217.788	1.452	0.764	1.031	0.995	80039179.683	-33487.007	103503598.541	0.161
1972	k(22x8)x(82)n1	24-Oct-2016	C12	56	156.242	146.491	17739.66	0	217.788	1.369	0.76	1.031	0.993	118394393.24	-3690357.907	108678528.501	0.16
1973	k(22x8)x(82)n1	24-Oct-2016	C12	58	149.49	141.567	16362.542	0	217.788	1.357	0.777	1.013	0.999	100340544.65	4382436.973	103449147.935	0.159
1974	k(22x8)x(82)n1	24-Oct-2016	C12	59	146.053	143.378	15593.918	0	217.788	1.309	0.703	1.666	0.983	85174807.6	1420052.798	84343970.755	0.162
1975	k(22x8)x(82)n1	24-Oct-2016	C12	60	152.939	143.872	17006.722	0	217.788	1.367	0.723	1.051	0.969	94198195.14	-11829640.429	107153823.48	0.165
1976	k(22x8)x(82)n1	24-Oct-2016	C12	62	155.608	137.199	16471.888	0	217.788	1.458	0.695	1.08	0.973	100433178.399	7345978.285	83046142.855	0.164
1977	k(22x8)x(82)n1	24-Oct-2016	C12	63	158.745	146.832	18001.815	0	217.788	1.389	0.791	1.073	0.999	123689241.478	-2787782.875	122944652.713	0.159
1978	k(22x8)x(82)n1	24-Oct-2016	C12	64	155.708	137.936	16639.795	0	217.788	1.45	0.787	1.03	0.998	112371544.348	6392447.125	98680810.518	0.16
1979	k(22x8)x(82)n1	24-Oct-2016	C12	67	150.656	141.359	16483.325	0	217.788	1.369	0.744	1.051	0.986	93510503.153	478896.978	92079251.397	0.161
1980	k(22x8)x(82)n1	24-Oct-2016	C12	68	151.809	135.704	15930.648	0	217.788	1.438	0.774	1.017	0.997	105950835.721	-3626052.94	86821349.904	0.16
1981	k(22x8)x(82)n1	24-Oct-2016	C12	70	147.543	142.924	16311.758	0	217.788	1.327	0.724	1.049	0.988	90552498.983	274520.27	89621550.069	0.161
1982	k(22x8)x(82)n1	24-Oct-2016	C12	73	145.229	139.875	15002.352	0	217.788	1.334	0.699	1.842	0.964	68716494.685	-4440913.221	89444905.948	0.167
1983	k(22x8)x(82)n1	24-Oct-2016	C12	74	156.308	143.136	17321.034	0	217.788	1.403	0.766	1.024	0.996	120419528.775	-726432.428	104952113.455	0.16
1984	k(22x8)x(82)n1	24-Oct-2016	C12	76	154.802	137.3	16365.744	0	217.788	1.45	0.765	1.05	0.995	113648002.301	8547905.664	90625179.121	0.161
1985	k(22x8)x(82)n1	24-Oct-2016	C12	78	156.277	137.07	15313.461	0	217.788	1.466	0.708	1.48	0.985	99661566.822	-5860352.256	77673358.005	0.163
1986	k(22x8)x(82)n1	24-Oct-2016	C12	80	153.566	139.659	16542.345	0	217.788	1.414	0.741	1.051	0.987	86237868.365	-6891481.768	109035237.611	0.162
1987	k(22x8)x(82)n1	24-Oct-2016	C12	81	153.839	132.711	15769.146	0	217.788	1.491	0.751	1.055	0.986	96137860.516	-12149305.248	89642295.09	0.161
1988	k(22x8)x(82)n1	24-Oct-2016	C12	82	150.182	143.163	16652.148	0	217.788	1.349	0.711	1.054	0.968	99662021.637	-1279455.02	83567562.206	0.165
1989	k(22x8)x(82)n1	24-Oct-2016	C12	83	148.253	125.65	14001.768	0	217.788	1.517	0.75	1.583	0.982	64960549.299	7922998.854	82142060.224	0.163
1990	k(22x8)x(82)n1	24-Oct-2016	C12	86	152.25	140.618	16524.959	0	217.788	1.391	0.744	1.075	0.988	101610865.311	8047431.747	94544395.287	0.161
1991	k(22x8)x(82)n1	24-Oct-2016	C12	87	151.574	136.815	16027.184	0	217.788	1.425	0.695	1.06	0.946	90266633.967	-17631804.709	85153128.981	0.168
1992	k(22x8)x(82)n1	31-Oct-2016	E8	2	167.612	141.927	17805.084	0	217.788	1.519	0.688	1.295	0.965	128545065.584	10793380.005	105843689.458	0.166
1993	k(22x8)x(82)n1	31-Oct-2016	E8	3	150.947	138.373	15336.795	0	217.788	1.403	0.722	1.576	0.983	78270886.475	2719882.21	97451510.933	0.163
1994	k(22x8)x(82)n1	31-Oct-2016	E8	4	149.745	138.855	16013.458	0	217.788	1.387	0.759	1.043	0.996	101742925.264	-3918503.298	91608780.389	0.16
1995	k(22x8)x(82)n1	31-Oct-2016	E8	5	150.109	129.375	14866.927	0	217.788	1.493	0.76	1.068	0.994	94802077.655	-8792476.089	75059378.14	0.161
1996	k(22x8)x(82)n1	31-Oct-2016	E8	6	157.101	143.968	17403.387	0	217.788	1.403	0.761	1.045	0.996	114553024.202	-9152538.693	116006679.662	0.16
1997	k(22x8)x(82)n1	31-Oct-2016	E8	9	158.69	132.706	15892.674	0	217.788	1.539	0.674	1.111	0.97	87587934.693	6266804.516	87577716.444	0.164
1998	k(22x8)x(82)n1	31-Oct-2016	E8	10	160.296	135.53	16705.677	0	217.788	1.52	0.759	1.061	0.996	120028453.468	-8969772.767	94133445.151	0.161
1999	k(22x8)x(82)n1	31-Oct-2016	E8	11	154.296	140.818	16759.207	0	217.788	1.409	0.703	1.059	0.973	98393956.669	6019982.437	89557182.552	0.164
[truncated: 19,035 more rows]
