# Supplementary material for: Linking genome size variation to population phenotypic variation within the rotifer, Brachionus asplanchnoidis
Source: Commun Biol. 2021 May 19;4:596. doi: 10.1038/s42003-021-02131-z (PMC8134563; doi:10.1038/s42003-021-02131-z)
Supplement: Supplementary file 5 — Supplementary Data 2 [file 42003_2021_2131_MOESM5_ESM.csv]

clone	morphotype	PC1	PC2	PC3	PC4	PC5	PC6	PC7	PC8
ohj100	compact	2.130370806	0.349631077	0.696445731	-0.089721302	-0.093616283	-0.098365497	-0.046878203	0.004926679
ohj101	compact	1.929821066	-0.097137751	1.238485768	0.109211302	-0.184191466	0.191956418	-0.022439307	-0.011561507
ohj102	saccate	-0.774848242	0.570277405	-0.312901839	-0.392307751	0.251720624	0.193131243	0.191568795	0.006638261
ohj103	saccate	-1.299563961	2.219457907	0.275725608	0.109981611	0.732775567	-0.196250748	0.010043328	0.063552368
ohj104	saccate	-1.913761688	-0.140210376	1.380765931	-1.012817183	0.551922592	-0.194955418	-0.033105304	-0.012854962
ohj105	compact	1.708251906	0.509725574	0.065888896	-0.382740907	-0.268038331	-0.008856418	0.132096996	-0.005822074
ohj106	saccate	-2.315612609	0.568031197	-2.447511135	-0.497835109	-0.15302452	0.107756565	0.20532418	0.057172791
ohj107	saccate	-2.206000688	-1.167700105	-2.172977997	-0.535949498	0.377569076	-0.140661265	0.255921367	0.018664374
ohj108	saccate	-2.131153273	-1.052919983	-1.009447677	0.09171414	-0.054861045	-0.205309183	0.275623061	0.014716035
ohj109	compact	0.376657413	-1.387631353	-1.375484072	-1.125433245	-0.05815879	-0.079566528	0.010317665	-0.023584376
ohj110	compact	1.941608017	-1.247762557	0.12547137	-1.206219787	-0.072177819	0.023062216	-0.334312128	0.013440704
ohj111	saccate	-2.417364747	-3.105971001	-0.027026751	0.945073619	-0.724631068	0.085612607	-0.009790078	0.079214623
ohj13	compact	1.482483308	0.197687939	1.290212432	-0.671048695	-0.513121785	-0.000420376	0.205293919	0.051715513
ohj22	compact	2.475071466	-0.596049043	-0.21710095	-0.337334108	0.32614697	0.046368326	-0.037733498	-0.005735925
ohj43	compact	2.142910075	-0.317349587	-0.935498584	-0.293228761	0.131272627	-0.066637754	-0.07816397	-0.031194923
ohj60	saccate	-1.890353536	-1.105164526	0.768004264	0.984484551	0.35901331	0.100482957	0.020083392	-0.017663874
ohj61	saccate	-2.355772293	0.380635699	-0.320535102	0.946674216	1.174838974	-0.023664314	-0.17760907	0.018939216
ohj62	saccate	-2.139798133	0.133007213	2.022469293	-0.45185699	0.460611089	-0.29712306	-0.291921665	-0.029278533
ohj64	compact	2.316378698	0.316301931	0.460423788	0.044581629	-0.253570671	0.086138988	0.137031278	0.004701282
ohj65	saccate	-1.848744792	1.461802712	0.741435453	0.808003768	-0.03440019	0.24746053	-0.086107868	-0.0477276
ohj66	saccate	-3.193516029	2.056953847	-0.713576684	0.524499193	-0.397631254	0.125061592	-0.091110859	-0.003745863
ohj67	saccate	-2.955511513	-0.385509091	0.003298432	1.558055933	0.150487363	0.06034907	-0.253693946	0.066820038
ohj68	saccate	-2.929991459	-0.085116353	0.521153433	1.26638368	-0.045701074	-0.038993248	-0.178083078	-0.012440457
ohj69	saccate	-1.756030062	0.132603044	0.924570751	1.281017844	0.635206565	0.137684523	-0.036564475	-0.052726009
ohj7	compact	2.550876305	0.091040578	-0.529646882	-0.457076459	0.006611308	0.115872227	-0.167957217	0.018309223
ohj70	saccate	-1.982825789	-2.214773323	3.010890704	0.540430797	0.976898866	0.010073797	0.003459986	-0.021442702
ohj71	saccate	-3.114156086	-1.013974594	0.604305638	0.400478687	-0.846806279	-0.242557913	-0.15553644	-0.014568256
ohj73	saccate	-2.4931178	0.216603154	1.632795099	-0.069586991	-0.411849824	0.034669823	0.237042496	-0.088957397
ohj74	saccate	-3.841753349	1.055129288	-1.701559915	-0.113659134	-0.604393329	0.183350552	0.017715848	-0.027821203
ohj75	saccate	-2.516998551	-0.584598278	-0.880724383	-0.219694282	-0.293315267	-0.342498764	0.080867484	-0.02999483
ohj76	saccate	-2.9112352	-0.638892052	1.629049635	0.219524736	-0.924360113	-0.215056567	-0.027764725	-0.078966489
ohj77	saccate	-3.53142114	-2.048993353	-1.188248051	-0.402449755	-1.025131863	-0.05566728	-0.054587414	0.005217616
ohj78	saccate	-2.975305019	-1.159804438	-0.075725837	-0.567377577	-1.300942618	0.107260789	0.011352296	-0.007986174
ohj79	saccate	-2.905563037	1.312582193	0.111151718	-1.141166812	-0.580567201	-0.292996704	-0.04971877	-0.11985523
ohj8	compact	1.976020288	-1.265312012	0.870625386	-0.812682687	0.066283587	0.219948335	0.056654728	0.019287495
ohj80	saccate	-3.389701197	0.584191415	0.036716145	-0.361635849	-1.295026312	-0.407759102	-0.27053288	0.025471803
ohj81	saccate	-2.462654162	1.159245224	-1.699350619	-0.736330874	-0.115527772	0.206137772	0.032948252	-0.066612359
ohj82	saccate	-3.095087261	-0.010242027	-0.840159727	-0.944025411	-0.017803626	0.27194679	-0.000515549	-0.157515501
ohj83	saccate	-1.872007053	1.78820506	-1.269791061	-0.374379635	0.591663613	-0.526156408	-0.005429943	-0.045622979
ohj84	saccate	-2.538623998	-0.086986566	-0.499197029	-1.4638026	0.301548048	0.153777343	-0.221855761	-0.011561097
ohj85	saccate	-1.665231876	-1.131874423	0.720549747	-0.742608091	-0.039946809	0.006671168	0.078590637	-0.030142545
ohj86	saccate	-1.325877405	0.502057701	-0.88818104	-0.634278079	0.067306084	-0.252480928	-0.169932777	-0.009104023
ohj87	saccate	-0.616972533	0.576559533	1.642437439	-1.272055886	-0.022221061	-0.186673771	0.05892408	-0.036869432
ohj88	saccate	-2.036584237	0.878415135	2.358661014	-2.545482172	-0.655999129	-0.165634845	-0.140067529	-0.072554899
ohj89	saccate	-2.103531039	-0.678828822	0.066508712	-0.360856524	0.182214405	-0.257558253	-0.097386279	0.04293392
ohj90	saccate	-1.431295421	-0.192482397	0.420235182	0.120562327	-0.029543238	-0.18094595	0.114421654	-0.027908631
ohj91	compact	0.548751289	-0.664286031	-1.622433675	-0.892938169	0.113783557	0.058223934	0.148398787	0.00171625
ohj92	saccate	-2.632626599	1.068656933	-0.666129401	-0.128747128	0.841292842	-0.078076142	-0.056025314	0.064614535
ohj93	saccate	-0.784596492	-1.122580565	-0.708858749	-0.577849146	0.20101626	-0.179649882	0.10763466	0.039540763
ohj94	saccate	-1.835120176	-2.182686245	1.420964314	0.15069356	1.030198909	-0.10148325	0.217353904	-0.045680449
ohj95	saccate	-1.755947539	1.020823458	-0.048246079	-0.313537904	0.439482703	0.116181852	0.124775177	0.017694184
ohj96	compact	0.902533155	-0.81502958	0.091938519	-0.17342086	0.120301336	-0.144916584	0.153316801	0.038640994
ohj97	compact	2.480526379	0.427683269	0.746672754	-0.285983911	0.024819761	0.002157845	-0.00434464	-0.017330194
ohj98	compact	1.335821617	-0.667185489	-0.585989768	-0.935793087	-0.189110871	0.066717938	-0.155334055	0.020001108
ohj99	compact	0.609295319	1.280021403	0.410137404	-0.474608534	-0.738687753	0.261682214	-0.020561396	0.019890595
k(13x110)x(13x66)n1	compact	2.43265847	0.027146654	-0.359690148	-0.322650232	-0.048061845	0.083843845	-0.140464195	0.026016267
k(13x110)x(13x66)n10	saccate	-1.838052746	-1.079074836	1.973771477	1.108775494	-0.106113513	-0.133195662	0.110389806	-0.036969747
k(13x110)x(13x66)n11	compact	2.229783638	0.01857056	0.069427765	0.038942507	-0.198723556	-0.068977758	0.140548899	-0.010875055
k(13x110)x(13x66)n12	compact	2.393449891	0.606479741	0.540358886	0.348594005	-0.582905328	0.095009619	0.043267108	0.042265476
k(13x110)x(13x66)n13	compact	2.670250437	0.723999462	0.553753235	0.209536753	-0.363657552	-0.051530532	0.043179364	0.009687156
k(13x110)x(13x66)n14	compact	2.526135164	0.048439995	-0.174545776	-0.03349709	-0.18478969	0.160218998	-0.163156594	-0.017494233
k(13x110)x(13x66)n2	compact	3.026008251	0.28792021	0.428977219	0.298781268	-0.090374033	-0.134538182	-0.190172145	0.03348801
k(13x110)x(13x66)n3	compact	2.144074053	-0.167779585	-0.620190641	-0.421000442	-0.175359012	-0.010866464	-0.172928154	0.036149883
k(13x110)x(13x66)n4	compact	1.772175033	0.050846124	0.498571625	-0.588822672	-0.394361784	0.107608289	0.007431147	0.042616038
k(13x110)x(13x66)n5	saccate	-2.135660381	0.913549378	0.272432586	1.820551763	-0.697448848	0.224433896	0.00206551	0.004359748
k(13x110)x(13x66)n6	compact	2.506942417	0.102376722	0.19545931	0.623077384	-0.517106639	0.094820476	0.018665688	0.031290484
k(13x110)x(13x66)n7	saccate	-2.950436582	-0.611065981	0.812390911	0.468641228	0.348428522	0.135716092	-0.122375374	0.04801827
k(13x110)x(13x66)n8	compact	1.198323771	-0.839322982	-0.913603796	-0.405450037	-0.190731616	-0.150804917	0.104026207	0.040440765
k(13x110)x(13x66)n9	compact	2.446819967	-0.026170005	0.268009746	0.17062308	-0.124023856	-0.08514069	0.05420342	0.009039917
k(22)x(8x93)n1	compact	2.73499525	-0.921788914	-0.076746948	0.142723607	0.626779396	0.040281811	-0.185848899	-0.081748284
k(22)x(8x93)n2	compact	2.797912666	0.773262147	0.018452649	0.665770163	-0.330737847	-0.049992464	0.032078005	-0.00277977
k(22x8)x(82)n1	saccate	-1.865857061	-0.719213631	-0.611413586	1.231141557	-0.451550628	0.217887992	0.079904025	-0.03076938
k(22x8)x(82)n2	saccate	-1.789327279	-0.827974904	0.650750425	0.887243702	0.317520089	0.126816954	0.109370663	-0.0150703
k(22x8)x(82)n3	saccate	-3.049610353	-0.51646059	-1.77379731	1.560500842	-0.294553541	-0.054253329	-0.323834487	-0.00056658
k(22x8)x(82x93)n1	compact	2.999563729	-0.800396221	-0.375034546	0.193193743	0.114293968	0.194608536	-0.172306053	-0.014447668
k(22x8)x(82x93)n2	compact	3.125164914	0.617121817	-0.013724703	0.562871065	-0.045186904	0.080603371	-0.084395689	-0.018681226
k(22x8)x(8x93)n1	saccate	-1.526432174	0.509948221	-1.215035068	1.339859568	-0.506195513	-0.032051625	0.106537302	-0.013929742
k(22x8)x(8x93)n2	compact	2.776948992	0.44946017	0.821682849	0.087879579	-0.209472148	-0.082142861	-0.196023578	-0.006840494
k(8x93)x(22x8)n1	saccate	-2.511927723	-0.654481229	-1.857246828	0.795985851	-1.229639452	-0.054869775	-0.02724176	0.001998805
k(8x93)x(22x8)n2	saccate	-2.583587956	0.580086457	-1.539489584	1.064678647	-0.928938557	0.140986952	0.040929721	0.018575217
k(8x93)x(82)n1	saccate	-1.616795705	-0.600396615	-0.575127085	0.956344487	-0.071940659	0.081974301	0.104191134	-0.081463235
k(8x93)x(82)n2	compact	1.818319627	-1.00509303	-0.733617451	-0.117082005	-0.049816332	-0.153303518	0.055850638	-0.014523889
k(8x93)x(82)n3	compact	2.082414552	-1.369924443	-0.53498391	-0.185740559	0.120686685	-0.001161286	0.019668709	-0.089831014
k(8x93)x(82)n4	compact	1.833795362	-0.974753246	-1.038701338	-0.056584512	0.015632746	0.079109588	-0.038342133	0.023963038
k109x107n1	compact	0.839048686	-0.29816969	0.960985931	0.416623961	-0.081659634	-0.118738398	0.430368378	0.090228635
k109x110n1	saccate	-1.573909201	0.107469805	0.657354586	-0.121510841	0.748214447	-0.059736246	0.185582368	0.031421028
k109x13n1	compact	1.202602567	0.629190241	-0.172174224	-0.308374905	-0.120023247	-0.114786105	0.372025684	0.027468048
k109x13n2	compact	1.459934838	1.436314727	1.273832271	0.172814491	-1.087026596	-0.071466563	0.168071871	0.038118452
k109x67n1	compact	2.442586878	0.292278811	0.190684922	0.015727797	0.216525374	-0.059018452	0.002153581	0.016158647
k109x7n1	compact	2.211486453	0.157442094	-0.250579923	-0.59302642	0.119285416	-0.034949304	-0.125699399	0.036017719
k110x106n1	saccate	-1.925069478	0.25460906	-0.249433434	0.232447514	1.20688476	0.167195927	-0.09606258	0.04787946
k110x107n2	compact	3.011095771	0.712561237	-0.353766829	-0.287652813	0.250903976	-0.080925528	-0.262840836	-0.013855353
k110x109n1	saccate	-1.907838799	0.52466369	-1.316604704	0.982275855	0.042666217	0.027629238	-0.030989463	0.049476378
k110x13n1	compact	2.656330129	0.298513264	0.357327044	-0.111176585	0.031698297	-0.033257781	-0.097981571	0.006646438
k110x66n1	compact	0.420348962	0.441104429	-0.023374765	-0.97588283	0.108029638	-0.073505114	0.06541454	0.044578966
k13x106n1	saccate	-1.741932241	0.865533587	0.830290966	0.168380159	1.034430105	-0.312723587	-0.047563869	0.046974592
k13x107n1	compact	1.766895471	-0.699536168	-0.941760957	-0.651602255	0.362574471	-0.046606971	0.065062104	0.001487185
k13x107n2	compact	1.842536002	0.111423172	0.625026292	0.298182096	-0.566964895	0.062682709	-0.006451406	-0.002014133
k13x109n1	saccate	-0.57508398	1.21479703	1.27536592	0.655544523	-0.227422779	-0.238306347	0.167821254	0.044513903
k13x110n1	compact	2.783527382	1.570109859	1.307800963	0.146839396	-0.37907827	-0.04597923	-0.0754825	0.030453718
k13x110n2	compact	1.980121632	0.322220096	-0.563622157	0.10411152	-0.084454259	0.025510618	0.110631085	0.011493732
k13x110n3	saccate	-3.073303286	3.647935349	-1.078941942	-0.65498932	0.270176173	0.211626465	-0.024527672	0.038190347
k13x110n4	saccate	-2.672894652	-2.852558856	0.813805998	-0.004256389	0.291726231	0.308598049	-0.111373738	0.152128757
k13x110n5	saccate	-2.091223964	0.670205347	-0.388799366	-0.306277843	0.486751057	0.035691517	0.024403825	0.120513615
k13x110n6	saccate	-1.875744378	0.069144781	1.275747647	0.121005026	0.737595835	-0.219022022	0.137934486	0.027807978
k13x110n7	saccate	-1.796520819	1.193615651	0.738128848	0.122939526	1.043096094	0.072125331	0.145199401	0.025261257
k13x110n8	saccate	-2.656128142	1.843247118	0.627557786	-0.576809988	0.389732676	0.19707933	-0.050032721	0.062308601
k13x66n1	compact	1.905467236	-0.691071767	-0.223195002	-0.684518559	0.193217608	0.109476034	0.089496072	-0.00394026
k13x66n2	saccate	-2.56697393	-0.107710422	0.493379197	-0.915873087	0.186642557	0.259097186	0.074960338	0.020816537
k13x66n3	saccate	-2.732392968	-0.257754725	1.288700088	-2.040969572	0.083914614	0.484584343	0.178418104	0.029370026
k13x7n1	compact	2.500469978	-0.323061615	-0.155427593	0.005615603	-0.221590741	-0.115158196	-0.238622065	0.032175264
k22x68n1	compact	2.141874515	-1.18355448	-0.589477604	0.557800064	0.363874923	-0.028008816	0.143790866	-0.032703112
k22x73n1	compact	2.893039812	0.262754099	0.486747787	-0.102989067	0.191697464	0.096853377	-0.130823743	0.011369702
k22x82n1	compact	2.61340969	-0.938139872	-0.418622744	-0.003554133	0.371597761	-0.120066774	-0.063242736	0.006131776
k22x82n2	compact	2.695357354	0.333386413	0.055703184	0.553059865	-0.138334365	0.06332396	0.086665857	0.001268949
k22x86n1	compact	2.620048618	-0.444654526	-0.030694699	0.284914259	0.198804483	0.093813664	0.002579953	-0.015649824
k22x86n2	saccate	-0.908875963	1.040616779	0.692781052	0.648946568	0.633832579	-0.064925953	-0.148617355	-0.109031805
k22x8n1	compact	3.103562999	-0.239650504	0.027424949	0.08084145	0.139503631	0.11267961	-0.201361159	0.000152936
k22x93n1	compact	2.6914845	-0.255622451	-1.146794324	0.43786323	0.410090534	0.036032355	0.075243685	-0.042784351
k7x107n1	compact	2.576681891	0.430323288	-0.049300368	-0.003178901	-0.073886277	-0.10410003	0.021031522	0.000260076
k7x107n2	compact	2.334265865	0.700543869	1.350422421	0.202927699	-0.679515593	0.061663698	-0.006220736	-0.008674914
k7x109n1	saccate	-1.636242912	1.608799668	-0.378435237	-1.157069909	0.435666265	0.339460824	0.181495056	-0.033071802
k7x13n1	compact	1.379514663	2.818733939	0.268950395	-0.00184474	-0.516607799	-0.01124418	0.13176986	0.027233904
k82x93n1	compact	1.265527147	-0.910036746	-1.514410604	-0.449739516	0.267691719	0.049268474	0.225700617	-0.034620119
k8x22n1	compact	3.307397873	-0.182701866	0.031763193	0.02353042	0.228755642	0.141284944	-0.319675715	0.001520338
k8x69n1	compact	2.20696463	-1.801794556	-0.654428541	-0.523908568	0.561996499	0.113913097	-0.151719818	-0.057503965
k8x73n1	compact	2.113746713	-0.900339521	0.245066538	0.343433254	0.252718002	0.023261784	0.131756027	-0.019837638
k8x73n2	compact	2.629997466	1.036064653	0.614151768	0.645213762	-0.468673166	0.04281846	0.024287574	-0.026810212
k8x82n1	compact	1.305740864	-0.668097175	-0.919353634	0.261990249	0.229266703	-0.231548959	0.31988546	-0.045469499
k8x86n1	compact	2.249632997	0.332375835	-0.667545701	0.230871754	0.088779764	-0.038635156	-0.044005138	0.023700086
k8x86n2	compact	2.598044771	0.453885466	0.432362361	1.291895847	-0.346794991	0.016260713	0.186248488	-0.011766151
k8x93n1	compact	1.836978494	-0.330105549	-1.566588483	-0.154493013	0.290064492	-0.226181642	0.115706184	0.004670363
k93x22n1	compact	2.389230925	-0.091390928	0.302070239	0.598024231	0.044367862	0.017546199	0.193482631	0.013771838
k93x22n2	compact	2.663803492	-0.308147526	0.924272331	0.726715609	-0.477577564	-0.008323329	-0.034544702	0.005103254
k93x69n1	saccate	-2.05696215	-0.274977325	-0.451446825	0.969267614	0.864391371	-0.093550721	-0.238804115	0.025208395
k93x82n1	saccate	-3.037498637	0.238202152	-1.048025873	-0.183454067	-0.136907407	-0.306226827	-0.17111072	0.069772121
k93x82n2	saccate	-0.843740336	0.603114597	-0.081300031	1.723753464	0.345488595	-0.103207947	0.05809042	-0.074284562
k93x86n1	saccate	-1.098841491	0.718519157	0.537322801	0.484257054	0.798744616	0.35405306	0.078362066	-0.070236209
k93x86n2	saccate	-1.551590627	0.95230677	-0.998227574	0.111962854	0.233543309	0.299018495	-0.15181292	-0.072527592
k93x8n1	compact	2.43900541	0.471555666	-1.191522308	-0.232193109	0.199453877	-0.122908834	-0.197794385	-0.015164079
k93x8n2	compact	1.685899467	-0.583849242	-1.266788459	-0.02478115	-0.090203543	-0.007173705	0.088815359	-0.049457802
