# Supplementary material for: Linking genome size variation to population phenotypic variation within the rotifer, Brachionus asplanchnoidis
Source: Commun Biol. 2021 May 19;4:596. doi: 10.1038/s42003-021-02131-z (PMC8134563; doi:10.1038/s42003-021-02131-z)
Supplement: Supplementary file 6 — Supplementary Data 3 [file 42003_2021_2131_MOESM6_ESM.csv]

	egg_no	date	clone	comment	devtime	area	min_feret	max_feret
1	2	20160215	ohj7	male	21.93333333	1198	35.48	44.01
2	250	20160222	ohj96	male	22.46666667	1322	36.2	47.04
3	350	20160224	ohj96	male	19.75	1282	36.42	47.09
4	351	20160224	ohj96	male	19.76666667	1213	35.89	44.08
5	396	20160224	ohj96	male	19.46666667	1298	36.35	46
6	437	20160225	ohj86	male	18.08333333	1187	34.52	43.2
7	453	20160225	ohj96	male	14.18333333	1095.66	34.38	42.63
8	454	20160225	ohj96	male	21.16666667	1225	35.92	44.08
9	455	20160225	ohj96	male	21.16666667	1310.94	39.18	46.8
10	456	20160225	ohj96	male	22.43333333	1265	34.94	46.22
11	487	20160225	ohj86	male	19.88333333	1158	36	42
12	499	20160225	ohj86	male	20.01666667	1063	33.92	40.96
13	500	20160225	ohj86	male	18.13333333	1212	35.65	43.95
14	510	20160225	ohj96	male	21.28333333	1196	35.65	43.2
15	511	20160225	ohj96	male	21.28333333	1072	33.62	41.72
16	515	20160225	ohj96	male	20.06666667	1326	34.99	49.55
17	863	20160421	ohj66	male	16.74166667	1922	44	62.59
18	1710	20160622	ohj22	male	20.93333333	1157	35.65	43.44
19	1	20160215	ohj7	normal	19.38333333	2587	55	61.41
20	3	20160215	ohj7	normal	18.13333333	2105	48.81	56.57
21	4	20160215	ohj7	normal	17.5	2574	53	61.92
22	5	20160215	ohj7	normal	18.78333333	2527	48.76	67.85
23	6	20160215	ohj7	normal	17.53333333	2390	52	59.94
24	7	20160215	ohj22	normal	18.04166667	2001	46.25	56
25	9	20160215	ohj22	normal	16.8	2133	48.52	57.94
26	10	20160215	ohj22	normal	16.8	2067	47	56.08
31	15	20160215	ohj7	normal	17.63333333	2307	50.04	60.51
32	16	20160215	ohj22	normal	17.51666667	2380	52.62	59.83
33	17	20160215	ohj22	normal	16.88333333	2120	47	57.29
34	18	20160215	ohj22	normal	17.53333333	2168	48.38	57.64
35	19	20160215	ohj22	normal	16.90833333	2239	48.66	59.18
36	20	20160215	ohj22	normal	18.19166667	2261	48.77	59.69
37	21	20160215	ohj22	normal	18.2	2179	48.15	59.52
38	22	20160215	ohj22	normal	16.94166667	2362	51	60.13
39	23	20160215	ohj22	normal	16.95	2251	49.27	59.31
41	25	20160215	ohj7	normal	17.75	2234	48.89	58.2
42	26	20160215	ohj7	normal	17.75833333	2440	51.4	61.22
43	27	20160215	ohj7	normal	17.76666667	2344	49.79	62.22
44	28	20160215	ohj7	normal	16.50833333	2175	49.78	56.76
45	29	20160215	ohj7	normal	17.15	2234	48.59	58.87
46	30	20160215	ohj7	normal	19.075	2484	54.01	60.68
47	31	20160215	ohj7	normal	16.55	2189	49.68	57.82
48	32	20160215	ohj7	normal	17.18333333	2330	48.01	63.61
49	33	20160215	ohj22	normal	16.43333333	2089	49	55.34
50	34	20160215	ohj22	normal	16.45	2030	49.69	52.97
51	35	20160215	ohj22	normal	16.45	2086	47	57.3
54	38	20160215	ohj7	normal	17.25833333	2296	49	61.74
55	39	20160215	ohj7	normal	17.9	2785	55.26	66.31
56	40	20160215	ohj7	normal	17.28333333	2016	45.63	58.01
57	41	20160215	ohj7	normal	16.65833333	2156	48.02	58.14
58	42	20160215	ohj7	normal	17.3	2354	51.2	60.07
59	43	20160215	ohj7	normal	19.85833333	1533	40.16	50.24
60	44	20160215	ohj22	normal	17.2	2238	49.81	60.63
61	45	20160215	ohj22	normal	17.84166667	2376	51.07	60.36
62	46	20160215	ohj22	normal	15.31666667	2131	47	58.8
68	52	20160215	ohj7	normal	16.78333333	2244	49.6	58.43
69	53	20160215	ohj7	normal	18.7	2187	48.87	59.31
70	54	20160215	ohj7	normal	16.8	2306	50.5	59.52
71	55	20160215	ohj7	normal	17.45	2341	50.21	61.74
72	56	20160215	ohj7	normal	16.83333333	2291	48	59.69
73	57	20160215	ohj7	normal	16.83333333	2302	50	59.54
74	58	20160215	ohj7	normal	16.85	2480	51.2	62.85
75	59	20160215	ohj22	normal	15.45833333	2000	46.23	55.71
78	62	20160215	ohj7	normal	16.26666667	2253	49.85	60.81
79	63	20160215	ohj7	normal	16.90833333	2527	50.5	65.07
80	65	20160215	ohj22	normal	19.33333333	1351	37.77	46.48
81	67	20160215	ohj22	normal	15.55	2229	49.19	58.81
82	68	20160215	ohj22	normal	16.83333333	2165	48.17	58.31
83	69	20160215	ohj22	normal	16.20833333	2244	48.38	59.31
85	72	20160215	ohj7	normal	18.28333333	2558	52	64.24
86	73	20160215	ohj7	normal	15.75	2126	49.79	56.79
87	74	20160215	ohj7	normal	17.66666667	2567	52.85	65.56
88	75	20160215	ohj22	normal	16.28333333	2063	48.44	57.3
89	76	20160215	ohj22	normal	16.91666667	2112	49.76	56
90	77	20160215	ohj22	normal	15.66666667	2253	49.08	60.17
91	78	20160215	ohj22	normal	16.31666667	2123	49.9	55.45
95	82	20160215	ohj7	normal	16.625	2524	54.36	61
96	83	20160215	ohj7	normal	16	2287	50.98	59.19
97	84	20160215	ohj7	normal	17.15	2510	53	62.33
98	85	20160215	ohj7	normal	15.88333333	2308	51.61	58.8
99	86	20160215	ohj7	normal	17.16666667	2477	51.61	61.92
100	88	20160215	ohj7	normal	16.7	2643	52.02	65.66
101	89	20160215	ohj7	normal	15.43333333	2555	52	63.8
102	90	20160215	ohj7	normal	16.7	2427	50.59	62.62
103	91	20160215	ohj7	normal	16.7	2445	51	61.88
104	92	20160215	ohj7	normal	16.7	2563	51	64.51
105	93	20160215	ohj22	normal	15.95	2220	49.71	59.31
106	94	20160215	ohj22	normal	15.95	2192	49	57.75
107	95	20160215	ohj22	normal	15.95	2190	49.64	57.93
108	96	20160215	ohj22	normal	16.58333333	2175	49	57.52
109	97	20160215	ohj22	normal	15.96666667	2172	49.08	57.61
110	99	20160215	ohj7	normal	15.61666667	2412	53.83	58.01
111	100	20160215	ohj7	normal	16.25	2534	54.24	60.68
112	101	20160215	ohj7	normal	16.25	2749	52.57	68.08
113	102	20160215	ohj7	normal	16.88333333	2781	56	63.81
114	103	20160215	ohj7	normal	17.51666667	2609	52.62	63.8
115	104	20160215	ohj7	normal	18.15833333	2752	54.57	65.41
116	105	20160215	ohj22	normal	16.76666667	2295	50.62	58.97
124	114	20160217	ohj7	normal	22.91666667	2675	53.13	65.47
125	115	20160217	ohj7	normal	21.73333333	2473	50.52	64.06
126	116	20160217	ohj7	normal	22.93333333	2731	53.51	65.29
127	117	20160217	ohj22	normal	18.65	2076	46.47	56.73
131	122	20160217	ohj7	normal	22.48333333	2869	56.15	65.5
132	123	20160217	ohj22	normal	20	2192	50.5	56.61
133	124	20160217	ohj22	normal	12.21666667	2041	46.78	57.85
134	126	20160217	ohj22	normal	19.43333333	2223	49	58.72
135	127	20160217	ohj22	normal	20.63333333	2276	48.87	60.07
136	128	20160217	ohj22	normal	18.25	2230	47.67	60.07
137	129	20160217	ohj22	normal	18.85	2008	46.25	56.97
138	130	20160217	ohj22	normal	18.86666667	2324	51.07	59.19
140	133	20160217	ohj22	normal	18.98333333	1697	44.55	50.65
141	134	20160217	ohj7	normal	20.88333333	2285	49.52	58.87
142	135	20160217	ohj7	normal	22.1	2395	52	60.23
143	136	20160217	ohj22	normal	19.01666667	2058	46.58	58.45
144	137	20160217	ohj22	normal	19.51666667	2080	45	58.21
146	139	20160217	ohj7	normal	21.53333333	2390	50.5	60.66
147	140	20160217	ohj7	normal	21.53333333	2377	52.62	58.68
148	141	20160217	ohj22	normal	19.05	2209	48.38	58.77
149	142	20160217	ohj22	normal	19.65833333	2089	47.02	57.51
153	146	20160217	ohj22	normal	19.19166667	2264	49.66	59.18
154	147	20160217	ohj22	normal	18.6	2207	49.02	58.62
155	150	20160217	ohj22	normal	18.63333333	2208	47.67	59.79
156	151	20160217	ohj22	normal	18.63333333	2225	48.12	59.31
157	152	20160217	ohj22	normal	19.25	2096	46	58.24
161	157	20160217	ohj7	normal	20.68333333	2291	50	61.41
166	162	20160217	ohj7	normal	21.91666667	2682	55.6	63.62
167	163	20160217	ohj7	normal	21.33333333	2593	55	62.1
168	164	20160217	ohj7	normal	20.73333333	2200	49.5	59.24
169	165	20160217	ohj7	normal	20.75	2843	55.1	67.73
171	168	20160217	ohj7	normal	21.56666667	2661	54.1	63.26
173	170	20160217	ohj7	normal	20.48333333	2387	51	59.69
174	171	20160217	ohj22	normal	18	2139	46	58.93
175	172	20160217	ohj22	normal	18.01666667	2093	48	56.44
177	174	20160217	ohj7	normal	22.41666667	2721	55.74	63.93
178	175	20160217	ohj22	normal	18.33333333	2050	48	55.57
180	177	20160217	ohj7	normal	20.95	2599	53.41	61.84
181	178	20160217	ohj7	normal	20.95	2385	51.11	61.54
182	179	20160217	ohj22	normal	18.46666667	2079	47.51	56.11
188	187	20160218	ohj7	normal	17.43333333	2146	48.39	58.3
189	188	20160218	ohj7	normal	14.05	2346	53	59.18
190	189	20160218	ohj22	normal	22.45	2332	49.08	61.44
191	190	20160218	ohj22	normal	21.33333333	2343	49.76	61.41
192	191	20160218	ohj7	normal	24.88333333	2684	53.79	64.19
194	193	20160218	ohj7	normal	22.7	2478	50.87	63.13
195	194	20160218	ohj7	normal	24.96666667	2548	51	64.24
196	195	20160218	ohj7	normal	13.65	2038	46.84	59.14
197	196	20160218	ohj22	normal	23.2	2412	50	61.66
203	202	20160218	ohj22	normal	22.66666667	2204	46.97	61
206	206	20160218	ohj22	normal	20.48333333	2289	48	60.22
207	207	20160218	ohj22	normal	22.75	2157	48.95	57.71
208	208	20160218	ohj22	normal	21.06666667	2273	49.91	59.87
209	209	20160218	ohj22	normal	22.2	2122	47	58.27
213	214	20160218	ohj7	normal	22.95	2257	51.41	59.18
214	215	20160218	ohj22	normal	21.73333333	2175	48.66	60.07
215	216	20160218	ohj22	normal	21.73333333	2148	50	56.57
218	219	20160218	ohj22	normal	20.95	2322	51.21	58.62
219	220	20160218	ohj22	normal	22.09166667	2400	48.91	63.09
221	224	20160218	ohj22	normal	22.98333333	2544	52.87	61.4
223	226	20160218	ohj7	normal	23.71666667	2679	54	64.16
224	227	20160218	ohj22	normal	21.93333333	2347	50.68	60.03
225	229	20160218	ohj22	normal	21.45	2364	49.75	62.39
226	230	20160218	ohj7	normal	22.73333333	2497	52	61.41
228	234	20160222	ohj86	normal	20.61666667	2637	56	62.05
229	235	20160222	ohj86	normal	18.83333333	2358	50.97	59.69
230	236	20160222	ohj86	normal	20.03333333	2440	51.87	61.21
231	237	20160222	ohj94	normal	19.95833333	2736	57.57	61.54
232	238	20160222	ohj96	normal	19.88333333	2281	50	58.56
233	239	20160222	ohj86	normal	19.55	2485	52.26	60.9
234	240	20160222	ohj86	normal	20.16666667	2371	52.73	57.82
235	241	20160222	ohj94	normal	19.49166667	2569	55.45	61.08
236	242	20160222	ohj94	normal	20.1	2612	56	60.51
237	243	20160222	ohj96	normal	20.01666667	2356	50.83	61.08
238	244	20160222	ohj96	normal	18.83333333	2109	49.77	55.4
239	245	20160222	ohj96	normal	19.34166667	2262	49.79	58.38
240	246	20160222	ohj86	normal	19.61666667	2334	54	56.32
241	247	20160222	ohj86	normal	19.61666667	2317	52.15	58.58
242	248	20160222	ohj94	normal	19.55	2772	56.08	64.78
243	249	20160222	ohj94	normal	20.15	3002	59.29	67.03
244	251	20160222	ohj96	normal	18.89166667	2076	46.77	57.86
245	252	20160222	ohj96	normal	19.5	2181	50.36	56.15
246	253	20160222	ohj96	normal	19.5	2640	55.09	63.27
247	254	20160222	ohj96	normal	19.51666667	2168	49.5	57.05
248	255	20160222	ohj86	normal	20.98333333	2657	54.48	62.13
249	256	20160222	ohj94	normal	19.11666667	2556	55.24	61.17
250	257	20160222	ohj96	normal	20.13333333	2294	48.95	60.61
251	258	20160222	ohj96	normal	19.55	2592	56.82	59.82
252	259	20160222	ohj96	normal	18.95	2184	48.48	59.6
253	260	20160222	ohj86	normal	18.63333333	2315	53	56.95
254	261	20160222	ohj86	normal	19.23333333	2222	52.95	55.62
255	262	20160222	ohj96	normal	19.675	2578	53.8	62.69
256	263	20160222	ohj96	normal	18.48333333	2282	50	58.56
257	264	20160222	ohj96	normal	19.1	2418	50.61	62.03
258	265	20160222	ohj86	normal	18.76666667	2438.1	54	60.44
259	266	20160222	ohj86	normal	19.96666667	2250	50.57	58.01
260	267	20160222	ohj94	normal	19.3	2525	53.92	61.41
261	268	20160222	ohj94	normal	19.9	2649	54.41	63.24
262	269	20160222	ohj96	normal	18.53333333	2068	49.86	53.92
263	270	20160222	ohj96	normal	19.73333333	2740	55.75	63.62
264	271	20160222	ohj96	normal	18.55	2483	54.03	60.41
265	272	20160222	ohj86	normal	18.825	2343	51.95	59.05
266	273	20160222	ohj86	normal	20.025	2201	51.09	58
267	274	20160222	ohj86	normal	18.84166667	2056	51.06	54.6
268	275	20160222	ohj94	normal	19.95833333	2565	56.17	59.19
269	276	20160222	ohj96	normal	18.69166667	2226	53	55.34
270	277	20160222	ohj86	normal	19.55833333	2867	56	64.15
271	278	20160222	ohj86	normal	20.16666667	2462	55.64	58.07
272	279	20160222	ohj94	normal	19.49166667	2440	52.62	61.73
273	280	20160222	ohj94	normal	18.9	2422	51.91	60.64
274	281	20160222	ohj94	normal	18.21666667	2663	55.45	63.36
275	282	20160222	ohj96	normal	18.73333333	2150	51.13	54.9
276	283	20160222	ohj86	normal	18.41666667	2241	53	55.81
277	284	20160222	ohj86	normal	19.01666667	2434	54.91	58.07
278	285	20160222	ohj94	normal	18.95	2535	55.15	59.6
279	286	20160222	ohj86	normal	18.03333333	2176	49.08	58.39
280	287	20160222	ohj86	normal	18.05	2265	52.9	57.43
281	288	20160222	ohj94	normal	19.16666667	2698	57.19	61.41
282	289	20160222	ohj94	normal	18.66666667	2762	58	61.6
283	290	20160222	ohj96	normal	18.6	2519	54.04	60.07
284	291	20160222	ohj96	normal	18.00833333	2200	50	57.32
285	292	20160222	ohj96	normal	19.20833333	2327	52.81	58.01
286	293	20160222	ohj86	normal	18.5	2267	51.21	59.89
287	294	20160222	ohj86	normal	19.1	2529	53.14	61.66
288	295	20160222	ohj94	normal	19.025	2765	57	63.17
289	296	20160222	ohj96	normal	17.75833333	2406	52.45	59.31
290	297	20160222	ohj96	normal	18.36666667	2263	49.79	59.31
291	298	20160222	ohj96	normal	18.46666667	2344	51.21	60.51
292	299	20160222	ohj86	normal	18.14166667	2209	51.68	55.82
293	300	20160222	ohj94	normal	19.25833333	2683	57.71	61.54
294	301	20160222	ohj94	normal	18.66666667	2594	57	59.19
295	302	20160222	ohj96	normal	18.6	2548	52.48	62.4
296	303	20160224	ohj86	normal	18.85	2508	54.27	60.48
297	304	20160224	ohj86	normal	16.95833333	2065	45.55	57.29
298	305	20160224	ohj94	normal	17.53333333	2351	49.54	61.87
299	306	20160224	ohj94	normal	17.55	2495	52.77	62.06
300	307	20160224	ohj94	normal	16.925	2267	49.4	59.87
301	308	20160224	ohj94	normal	17.56666667	2350	51.2	59.41
302	309	20160224	ohj94	normal	18.21666667	2114	51	54.15
303	310	20160224	ohj96	normal	18.16666667	2342	53	56.71
304	311	20160224	ohj96	normal	11.81666667	1955	44	55.92
305	312	20160224	ohj96	normal	18.18333333	2413	50.48	61.93
306	313	20160224	ohj86	normal	17.83333333	2175	49.09	58.98
307	314	20160224	ohj86	normal	17.7	2106	47.69	57.44
308	315	20160224	ohj86	normal	17.71666667	2061	47.31	56.8
309	317	20160224	ohj86	normal	17.1	2045	47	56.11
310	318	20160224	ohj86	normal	17.75	2131	52	53.77
311	319	20160224	ohj94	normal	18.33333333	2267	48.81	60.41
312	320	20160224	ohj94	normal	13.9	2069	46.05	58.45
313	321	20160224	ohj94	normal	17.71666667	2148	50.97	55.92
314	322	20160224	ohj94	normal	17.73333333	2170.31	50	60.13
315	323	20160224	ohj96	normal	17.04166667	2294	49.19	60.54
316	324	20160224	ohj96	normal	18.95833333	2495	53.33	61.8
317	325	20160224	ohj96	normal	17.06666667	2230	47.85	60.9
318	326	20160224	ohj96	normal	18.21666667	2059	46.96	57.08
319	327	20160224	ohj96	normal	17.58333333	2344	50.5	59.82
320	328	20160224	ohj96	normal	16.96666667	2189	50.85	55.91
321	329	20160224	ohj86	normal	16.6	2034	48.47	54.85
322	330	20160224	ohj86	normal	16.61666667	2223	49.79	58.38
323	331	20160224	ohj86	normal	18.53333333	2032	49.02	54.82
324	332	20160224	ohj86	normal	16.64166667	2036	48.31	55.2
325	333	20160224	ohj94	normal	17.85	2335	49.42	60.61
326	334	20160224	ohj94	normal	16.6	1945	45.7	56.08
327	335	20160224	ohj94	normal	16.60833333	2331	50.36	59.31
328	336	20160224	ohj94	normal	17.89166667	2457	54	59.54
329	337	20160224	ohj94	normal	18.53333333	2297	51.21	58.62
330	338	20160224	ohj94	normal	19.68333333	2447	51	61.87
331	339	20160224	ohj94	normal	17.15	2195	49	57.64
332	340	20160224	ohj94	normal	16.53333333	2149	48	58.7
333	341	20160224	ohj96	normal	17.75	2537	52	63.58
334	342	20160224	ohj96	normal	18.4	2382	51.92	60.66
335	343	20160224	ohj96	normal	17.13333333	2489	51	63.03
336	344	20160224	ohj96	normal	17.15	2381	50	61.17
337	345	20160224	ohj86	normal	17.425	2172	50	57.22
338	346	20160224	ohj86	normal	18.06666667	2126	48	57.61
339	347	20160224	ohj86	normal	19.35	2394	50.89	61.63
340	348	20160224	ohj86	normal	17.46666667	2123	48.38	57.65
341	349	20160224	ohj94	normal	16.76666667	2257	49.42	60.23
342	352	20160224	ohj96	normal	17.86666667	2428	50.5	63
343	353	20160224	ohj96	normal	17.25	2324.1	51.75	61.4
344	354	20160224	ohj96	normal	16.61666667	2362	50.75	61.16
345	355	20160224	ohj96	normal	17.26666667	2415	52	59.94
346	356	20160224	ohj96	normal	17.28333333	2202	51	57.43
347	357	20160224	ohj86	normal	16.93333333	2106	48	57.08
348	358	20160224	ohj86	normal	16.29166667	2207	51.2	56.16
349	359	20160224	ohj86	normal	16.93333333	2167	49.08	57.85
350	360	20160224	ohj86	normal	17.56666667	2314	52	59.01
351	361	20160224	ohj86	normal	17.58333333	1994	49.08	53
352	362	20160224	ohj86	normal	19.49166667	2347	51	61.41
353	363	20160224	ohj86	normal	16.96666667	2146	48.92	58
354	364	20160224	ohj86	normal	18.23333333	2021	48	57.3
355	365	20160224	ohj94	normal	16.9	2182	52	55.92
356	366	20160224	ohj94	normal	17.54166667	2428	53	60.03
357	367	20160224	ohj94	normal	16.78333333	2416	52.38	60.8
358	368	20160224	ohj94	normal	16.78333333	2143	50	54.93
359	369	20160224	ohj94	normal	16.15833333	2013	44.88	58.57
360	370	20160224	ohj94	normal	16.8	2278	53.02	55.81
361	371	20160224	ohj94	normal	16.16666667	2418	51.12	61.87
362	372	20160224	ohj94	normal	17.43333333	2041	48	57.08
363	373	20160224	ohj96	normal	17.38333333	2086	47.23	59.66
364	374	20160224	ohj96	normal	16.76666667	2272	51.92	57.36
365	375	20160224	ohj96	normal	16.76666667	2351	50	60.41
366	376	20160224	ohj86	normal	16.41666667	1955	47.67	54.53
367	377	20160224	ohj86	normal	17.06666667	2398	52.62	58.45
368	378	20160224	ohj86	normal	17.075	2190	50	57.65
369	379	20160224	ohj94	normal	16.38333333	2230	49.5	58.27
370	380	20160224	ohj94	normal	17.01666667	2254	52	56.8
371	381	20160224	ohj94	normal	16.4	2171	51.76	54.82
372	382	20160224	ohj94	normal	16.4	2273	51	58.07
373	383	20160224	ohj94	normal	16.4	2197	51.66	57.75
374	385	20160224	ohj94	normal	15.65	2312	53	58.07
375	386	20160224	ohj94	normal	16.28333333	2284	51.21	58.58
376	387	20160224	ohj94	normal	17.56666667	2137	49.74	58.57
377	388	20160224	ohj94	normal	17.56666667	2435	53.62	59.83
378	389	20160224	ohj94	normal	16.94166667	2658	56	63.77
379	390	20160224	ohj96	normal	16.25	1957	45.44	56.07
380	391	20160224	ohj96	normal	16.88333333	2186	50	56.31
381	392	20160224	ohj96	normal	16.9	2204	49.37	58.48
382	393	20160224	ohj96	normal	16.9	2095	47.67	56.22
383	394	20160224	ohj96	normal	16.26666667	2357	52	59.25
384	395	20160224	ohj96	normal	17.55	2622	53.95	63.24
385	397	20160224	ohj86	normal	15.93333333	2121	49.79	55.2
386	398	20160224	ohj86	normal	15.94166667	2158	51	55.59
387	399	20160224	ohj94	normal	17.15	2588	55	61.43
388	400	20160224	ohj94	normal	17.15	2528	53.5	62.19
389	401	20160224	ohj94	normal	15.9	2375	54	57.36
390	402	20160224	ohj94	normal	17.16666667	2343	51	60.17
391	403	20160224	ohj94	normal	15.90833333	2327	52.61	57.85
392	404	20160224	ohj94	normal	15.90833333	2373	51.2	60.2
393	405	20160224	ohj94	normal	17.05	2417	52	60.3
394	406	20160224	ohj96	normal	18.26666667	2638.52	55	66.51
395	407	20160224	ohj96	normal	17.01666667	2371	51.91	58.98
396	408	20160224	ohj96	normal	16.38333333	2466	51.92	61
397	409	20160224	ohj96	normal	16.38333333	2249	48.9	60.17
398	410	20160224	ohj86	normal	16.66666667	2356	53.79	57.43
399	411	20160224	ohj86	normal	17.3	2243	50	58.3
400	412	20160224	ohj94	normal	16.61666667	2484	53	61.82
401	413	20160224	ohj94	normal	17.25	2445	54.03	59.31
402	415	20160224	ohj94	normal	15.98333333	2368	51.08	60.81
403	416	20160224	ohj94	normal	15.98333333	2207	51.2	56.76
404	417	20160224	ohj94	normal	16.61666667	2559	55.01	61.3
405	418	20160224	ohj94	normal	16	2330	53.11	57.52
406	419	20160224	ohj94	normal	16	2192	50.3	57.61
407	420	20160224	ohj94	normal	16.63333333	2389	49.79	62.29
408	421	20160224	ohj94	normal	16.63333333	2564	54.03	62.03
409	422	20160224	ohj96	normal	16.58333333	2418	52	59.69
410	423	20160224	ohj96	normal	17.21666667	2121	50	54.93
411	424	20160224	ohj96	normal	17.85	2381	53.33	59.82
412	425	20160224	ohj86	normal	15.58333333	1980	47.49	54.85
413	426	20160224	ohj86	normal	16.225	2135.64	50	57.75
414	427	20160224	ohj86	normal	16.86666667	2264	49	58.58
415	428	20160224	ohj86	normal	16.86666667	1975	49.08	52
416	429	20160224	ohj94	normal	15.53333333	2256	51	56.71
417	430	20160224	ohj94	normal	15.53333333	2243	50	58.43
418	431	20160224	ohj94	normal	16.8	2129	48.16	57.85
419	433	20160224	ohj96	normal	16.11666667	2296	49.79	60.66
420	434	20160224	ohj96	normal	16.75	2338	52.41	59.01
421	435	20160224	ohj96	normal	17.38333333	2383	50.6	59.94
422	438	20160225	ohj86	normal	16.81666667	2203	47.98	59.83
423	439	20160225	ohj86	normal	17.46666667	2463	52	61.63
424	440	20160225	ohj86	normal	17.48333333	1997	46	55.82
425	441	20160225	ohj86	normal	16.85	2047	46.62	57.4
426	442	20160225	ohj86	normal	16.86666667	2171	47.76	57.64
427	443	20160225	ohj94	normal	21.89166667	2712	53.5	65.29
428	444	20160225	ohj94	normal	22.53333333	2843	57.25	65.63
429	445	20160225	ohj94	normal	22.55	3016	60	65.08
430	446	20160225	ohj94	normal	19.38333333	2481	55.09	59.18
431	447	20160225	ohj94	normal	21.93333333	2809	57.27	63.37
432	448	20160225	ohj96	normal	17.3	2022	44.84	59.6
433	449	20160225	ohj96	normal	18.58333333	2312	49	60.2
434	450	20160225	ohj96	normal	19.23333333	2575	52.98	63.03
435	451	20160225	ohj96	normal	19.23333333	2486	52.75	62.39
436	452	20160225	ohj96	normal	10.98333333	2239	50.48	58.3
437	458	20160225	ohj86	normal	17.65	2131	49.79	55.64
438	459	20160225	ohj86	normal	17.65833333	2323	49.79	60.68
439	460	20160225	ohj94	normal	20.15	2412	50.74	61.92
440	461	20160225	ohj96	normal	18.18333333	2374	49.67	62.07
441	462	20160225	ohj96	normal	19.46666667	2720	55.15	65.03
442	463	20160225	ohj96	normal	12.35	2255	47.51	61.03
443	464	20160225	ohj86	normal	18.35	2233	48.53	59.18
444	465	20160225	ohj86	normal	15.81666667	1924	44.14	56
445	466	20160225	ohj86	normal	17.1	2222	49.27	59.83
446	467	20160225	ohj86	normal	17.11666667	2236	48	58.07
447	468	20160225	ohj86	normal	17.76666667	2147	48.33	57.92
448	469	20160225	ohj94	normal	20.88333333	2593	53	63.65
449	470	20160225	ohj94	normal	20.31666667	2496	53.52	60.4
450	472	20160225	ohj96	normal	18.95	2359	49	61.41
451	473	20160225	ohj96	normal	18.31666667	2170	49.01	57.3
452	474	20160225	ohj86	normal	17.33333333	2033	47.56	56.36
453	475	20160225	ohj86	normal	17.84166667	2114	47.31	58.28
454	476	20160225	ohj86	normal	17.21666667	2297	49	59.86
455	477	20160225	ohj86	normal	17.23333333	2161	46.87	59.85
456	479	20160225	ohj86	normal	17.88333333	2376	51.13	60.55
457	480	20160225	ohj86	normal	19.16666667	2663	56.04	62.71
458	481	20160225	ohj86	normal	16.63333333	1915	46.05	54.75
459	482	20160225	ohj94	normal	22.3	3123	59	69.19
460	483	20160225	ohj96	normal	18.43333333	2487	52.9	61.04
461	484	20160225	ohj96	normal	18.45	2188	47.97	60.46
462	485	20160225	ohj96	normal	18.45833333	2167	49	58.28
463	486	20160225	ohj96	normal	19.1	2326	51	58.97
464	488	20160225	ohj86	normal	17.98333333	2162	49.08	58.58
465	489	20160225	ohj86	normal	17.36666667	2207	47.67	59.6
466	490	20160225	ohj86	normal	16.74166667	1984	46	55.13
467	491	20160225	ohj86	normal	16.75	2019	47.62	55.42
468	492	20160225	ohj94	normal	19.875	2671	54.81	64.35
469	493	20160225	ohj94	normal	20.51666667	2546	51	64.69
470	494	20160225	ohj94	normal	20.53333333	2754	55.33	64.24
471	495	20160225	ohj96	normal	18.56666667	2201	49.79	60.36
472	496	20160225	ohj96	normal	18.58333333	2106	49.09	56.15
473	497	20160225	ohj86	normal	16.31666667	2087	48	57.86
474	498	20160225	ohj86	normal	18.875	2372	49	61.41
475	501	20160225	ohj86	normal	18.13333333	2411	52	61.02
476	502	20160225	ohj94	normal	20.625	2593	54.44	62.29
477	503	20160225	ohj96	normal	18.03333333	2285	50.67	59.52
478	504	20160225	ohj96	normal	18.03333333	2149	47.11	59.6
479	505	20160225	ohj96	normal	17.41666667	2024	47.67	56.55
480	506	20160225	ohj96	normal	19.33333333	2458	52.39	61.04
481	507	20160225	ohj96	normal	18.06666667	2250	50	59.52
482	508	20160225	ohj96	normal	18.08333333	2300	48.8	62.07
483	509	20160225	ohj96	normal	18.1	2328	49.32	62.91
484	512	20160225	ohj86	normal	15.71666667	1985	47.43	55.2
485	513	20160225	ohj86	normal	16.35	2122	50	54.85
486	514	20160225	ohj86	normal	18.275	2602	54	61.54
487	516	20160225	ohj96	normal	18.16666667	2371	52.9	59.05
488	517	20160225	ohj86	normal	17.80833333	2179	48.38	59.67
489	518	20160225	ohj86	normal	15.91666667	1959	46	55.58
490	519	20160225	ohj86	normal	16.55	1968	46	54.76
491	520	20160225	ohj86	normal	16.56666667	2012	48.38	54.6
492	521	20160225	ohj86	normal	17.2	2309	49.79	61.21
493	522	20160225	ohj86	normal	15.93333333	2153	47.71	60.03
494	523	20160225	ohj94	normal	19.05833333	2673	55.45	62.71
495	524	20160225	ohj96	normal	17.73333333	2231	51.34	58.87
496	525	20160225	ohj96	normal	17.75	2356	53	59.69
497	526	20160225	ohj96	normal	18.25	2379	51.51	59.52
498	527	20160225	ohj86	normal	17.26666667	2108	48	56.11
499	528	20160225	ohj86	normal	16	2050	46	56.14
500	529	20160225	ohj86	normal	17.28333333	2238	50	57.79
501	530	20160225	ohj86	normal	15.38333333	1984	47	56.11
502	531	20160225	ohj86	normal	17.28333333	2216	49.77	58.38
503	532	20160225	ohj86	normal	16.16666667	1983	47	55.13
504	533	20160225	ohj86	normal	17.43333333	2170	49.43	56.97
505	534	20160225	ohj86	normal	16.81666667	2091	49.08	55.82
506	535	20160225	ohj86	normal	16.81666667	1972	47	54.72
507	536	20160225	ohj86	normal	16.81666667	2218	49.41	58.01
508	537	20160225	ohj86	normal	17.45833333	2340	52.62	58.63
509	538	20160225	ohj86	normal	17.45833333	2279	50.96	57.88
510	539	20160225	ohj96	normal	17.33333333	2242	49.36	58.63
511	540	20160225	ohj96	normal	17.96666667	2171	49.79	56.22
512	541	20160225	ohj96	normal	18.6	2432	53.31	59.52
513	542	20160225	ohj94	normal	19.31666667	2728	54.81	63.16
514	543	20160225	ohj96	normal	17.35833333	2484	53.33	60.54
515	544	20160225	ohj96	normal	18.63333333	2447	51	61.3
516	545	20160225	ohj94	normal	19.48333333	2439	52.62	60.4
517	546	20160225	ohj94	normal	21.38333333	2877	57	64.64
518	547	20160225	ohj96	normal	17.51666667	2322	49.99	59.94
519	548	20160225	ohj96	normal	18.15	2259	50.69	57.08
520	549	20160411	ohj66	normal	18.45	3273	62	67.49
521	550	20160411	ohj82	normal	17.775	2858	55.31	66.3
522	551	20160411	ohj82	normal	18.38333333	4950.64	72.02	92.4
523	552	20160411	ohj82	normal	19.56666667	2604.48	51.91	66.07
524	553	20160411	ohj82	normal	18.38333333	3085.71	54.74	72.7
525	554	20160411	ohj82	normal	18.38333333	3014	59.69	65.4
527	558	20160411	ohj82	normal	18.4	2983.99	58	67.12
528	559	20160411	ohj82	normal	18.41666667	2850	55	66.11
529	560	20160411	ohj82	normal	19.6	2875	57	65.08
530	561	20160411	ohj100	normal	18.93333333	2928	56.07	67.64
531	562	20160411	ohj100	normal	18.94166667	3045	61	64.5
532	563	20160411	ohj100	normal	17.75833333	2869	58.62	63.37
533	564	20160411	ohj100	normal	18.95	3793	63	78.64
534	565	20160411	ohj82	normal	18.45	3147	62	65.53
535	566	20160411	ohj82	normal	19.05	3337	62.52	68.8
536	567	20160411	ohj82	normal	17.86666667	3088	60	65.94
537	568	20160411	ohj100	normal	18.39166667	2989	60.31	65.06
538	569	20160411	ohj100	normal	20.18333333	3835	68.4	73.94
539	570	20160411	ohj100	normal	18.40833333	2729.1	57.67	66.21
540	571	20160411	ohj82	normal	19.19166667	5002	67.73	94.03
541	572	20160411	ohj82	normal	19.2	4965	71.9	90.88
542	573	20160411	ohj82	normal	18.61666667	4816.38	68	95.13
543	574	20160411	ohj82	normal	18.025	3182	62.52	65.99
544	575	20160411	ohj100	normal	17.95	3068	60.75	65.29
545	576	20160411	ohj100	normal	17.95833333	2942	59.85	63.64
546	577	20160411	ohj100	normal	18.46666667	2913	59.69	63.68
547	578	20160411	ohj66	normal	19.33333333	3686	68	70.78
548	579	20160411	ohj82	normal	18.65833333	3468	60.83	73.77
549	580	20160411	ohj100	normal	18.58333333	2853	56.87	64.63
550	581	20160411	ohj100	normal	18.59166667	3054	60.97	64.78
551	582	20160411	ohj100	normal	18	4342	71.33	80.93
552	583	20160411	ohj100	normal	18.01666667	2833	57	63.8
553	584	20160411	ohj66	normal	19.475	4340	65.94	85.77
554	585	20160411	ohj82	normal	18.20833333	3239	64	65.81
555	586	20160411	ohj100	normal	17.53333333	2976	58.1	67.36
556	587	20160411	ohj100	normal	18.14166667	4378	71.58	81.23
557	588	20160411	ohj100	normal	19.33333333	3310.91	61.84	76.43
558	589	20160411	ohj100	normal	18.65	3101	56.87	70.63
559	590	20160411	ohj100	normal	18.06666667	4498	69.82	84.74
560	591	20160411	ohj82	normal	17.65833333	3158.44	58.4	72.28
561	592	20160411	ohj82	normal	17.66666667	3675	64.52	75.2
562	593	20160411	ohj82	normal	18.86666667	3394	58.15	75.43
563	594	20160411	ohj100	normal	18.79166667	3572	59.8	77.06
564	595	20160411	ohj100	normal	17.60833333	3032.74	58	69.88
565	596	20160411	ohj66	normal	19.06666667	3543	65.76	69.97
566	598	20160411	ohj82	normal	19	5028	73.07	91.21
567	599	20160411	ohj82	normal	21.53333333	4762	68.89	93.91
568	600	20160411	ohj82	normal	19.01666667	3121	59.18	67.65
569	601	20160411	ohj100	normal	18.25	3114	58.57	69.96
570	602	20160411	ohj82	normal	17.25	3530	66.76	70.03
571	603	20160411	ohj82	normal	17.25833333	2961	61	62.91
572	604	20160411	ohj82	normal	18.45833333	2975	60.35	64.51
573	605	20160411	ohj100	normal	16	2828	57.38	64.56
574	606	20160411	ohj100	normal	18.48333333	3269	63.64	66.8
575	607	20160411	ohj100	normal	19.15	2820	58.28	62.84
576	608	20160411	ohj100	normal	17.90833333	3220	62.74	66.54
577	609	20160411	ohj100	normal	18.50833333	3091	62	65.07
578	610	20160411	ohj100	normal	17.925	3228	57.26	72.8
579	611	20160411	ohj100	normal	18.525	4018.34	63.19	88.46
580	612	20160411	ohj82	normal	18.78333333	3658.51	64.15	80.03
581	613	20160411	ohj82	normal	18.69166667	3075	61.81	64.35
582	614	20160411	ohj100	normal	18.11666667	4415	62	90.81
583	615	20160411	ohj100	normal	18.125	4020	64.91	81.27
584	616	20160411	ohj66	normal	20.25	3623	65	73.24
585	617	20160411	ohj82	normal	18.39166667	5123	75.04	91.67
586	619	20160411	ohj82	normal	18.40833333	3387	64	68.08
587	621	20160411	ohj100	normal	18.34166667	3644	65	73.12
588	622	20160413	ohj82	normal	19.66666667	3240	61.82	67.88
589	623	20160413	ohj82	normal	19.11666667	3160	58	68.71
590	624	20160413	ohj100	normal	21.26666667	3090	59.93	66.92
591	625	20160413	ohj66	normal	18.06666667	3397	64.54	68.67
592	626	20160413	ohj66	normal	19.76666667	3388	60.4	72.06
593	627	20160413	ohj82	normal	19.2	3232	60	69.25
594	628	20160413	ohj82	normal	18.64166667	2743	54.54	63.03
595	629	20160413	ohj82	normal	20.35	3168	60.31	68.23
596	631	20160413	ohj66	normal	19.1	3339	63.7	68.98
597	632	20160413	ohj66	normal	18.55	3349	62	70.26
598	633	20160413	ohj66	normal	18.16666667	3299	63.22	68.23
599	634	20160413	ohj82	normal	18.18333333	3010	58	66.93
600	635	20160413	ohj82	normal	18.18333333	3431	63.23	72.28
601	636	20160413	ohj66	normal	19.13333333	2823	58.28	63.37
602	637	20160413	ohj66	normal	19.7	3571	65.02	71.33
603	638	20160413	ohj82	normal	19.96666667	3177	61	67.03
604	639	20160413	ohj100	normal	22.11666667	3166	62	66.87
605	640	20160413	ohj82	normal	18.33333333	2969	60	65.66
606	641	20160413	ohj66	normal	19.3	3441	63	71.68
607	642	20160413	ohj66	normal	18.41666667	3046	59	66.49
608	643	20160413	ohj66	normal	18.23333333	3385	63.21	68.8
609	644	20160413	ohj66	normal	18.56666667	3347	62	70.28
610	645	20160413	ohj66	normal	18.43333333	3213	60.94	67.61
611	646	20160413	ohj66	normal	19	3520	67	69.34
612	647	20160413	ohj66	normal	19.58333333	3568	65.75	70.46
613	648	20160413	ohj66	normal	17.95	3112	60.4	68.18
614	649	20160413	ohj82	normal	17.38333333	3121	61.61	66.55
615	650	20160413	ohj82	normal	19.1	3302	63.59	68.44
616	651	20160413	ohj100	normal	21.25	3065	61	65.53
617	652	20160413	ohj100	normal	21.81666667	3046	61.81	64.82
618	653	20160413	ohj66	normal	18.93333333	3617	66.35	71.57
619	654	20160413	ohj66	normal	19.5	3839	69.59	72.12
620	655	20160413	ohj66	normal	18.93333333	3449	65	68.74
621	656	20160413	ohj66	normal	18.95	3157	62.27	65.41
622	657	20160413	ohj82	normal	18.56666667	2780	56.15	66.21
623	658	20160413	ohj66	normal	18.06666667	3461	63.23	71.38
624	659	20160413	ohj82	normal	18.08333333	2789	56.73	63.17
625	660	20160413	ohj82	normal	18.65	3498	65.86	69.96
626	661	20160413	ohj82	normal	18.65	3172	61	68.6
627	662	20160413	ohj100	normal	20.25	2969	58	65.99
628	663	20160413	ohj66	normal	18.73333333	3039	58.99	67.61
629	664	20160413	ohj66	normal	19.3	3449	64	70.25
630	665	20160413	ohj66	normal	17.68333333	3449	63.65	70.89
631	666	20160413	ohj82	normal	19.38333333	3259	60	68.47
632	667	20160413	ohj82	normal	18.81666667	3229	61.75	67.88
633	668	20160413	ohj100	normal	18.15	2906	58.99	65.2
634	669	20160414	ohj66	normal	19.325	2964	55.89	67.73
635	670	20160414	ohj66	normal	19.825	4065	71	75.65
636	671	20160414	ohj66	normal	19.825	3478	64.49	70.02
637	672	20160414	ohj66	normal	18.29166667	3131	58.15	70.36
638	673	20160414	ohj66	normal	18.84166667	3493	65	69.94
639	674	20160414	ohj66	normal	19.34166667	3614	63	74.82
640	675	20160414	ohj66	normal	18.90833333	3286	61	69.65
641	676	20160414	ohj66	normal	19.95	3409	61.94	71.61
642	677	20160414	ohj66	normal	18.95833333	3395	63.75	69.41
643	678	20160414	ohj66	normal	18.95833333	3315	63.35	69.6
644	679	20160414	ohj66	normal	18.95833333	3392	63.58	70.64
645	680	20160414	ohj66	normal	18.86666667	2880	53.9	69.25
646	681	20160414	ohj66	normal	18.875	3173	60.92	67.29
647	682	20160414	ohj66	normal	19.975	3710	66	72.03
648	683	20160414	ohj82	normal	21.025	3048	59.38	66.86
649	684	20160414	ohj66	normal	18.99166667	2925	57.77	67.31
650	685	20160414	ohj66	normal	18.99166667	3527	64.93	70.2
651	686	20160414	ohj66	normal	20.04166667	3978	66	76.71
652	687	20160414	ohj66	normal	18.95	3490	61.14	71.85
653	688	20160414	ohj82	normal	21.03333333	2717	55.49	65.81
654	689	20160414	ohj66	normal	19.05833333	3147	58.73	70.97
655	690	20160414	ohj66	normal	19.05833333	3370	63.22	70.46
656	691	20160414	ohj66	normal	20.25	3552	66.93	69.41
657	692	20160414	ohj66	normal	17.46666667	3238	61.99	67.91
658	693	20160414	ohj66	normal	17.425	3351	62.68	68.77
659	694	20160414	ohj66	normal	17.975	3338	64.13	68.47
660	695	20160414	ohj66	normal	19.175	3237	60.64	69.7
661	696	20160414	ohj66	normal	18.09166667	3338	64.64	67.48
662	697	20160414	ohj66	normal	18.09166667	3370	63	69.25
663	698	20160414	ohj66	normal	18.05833333	3615	67	70.12
664	699	20160414	ohj66	normal	18.61666667	3302	63	68.41
665	700	20160414	ohj66	normal	20.26666667	3440	66	68.06
666	701	20160414	ohj66	normal	18.075	3261	63.23	67.36
667	702	20160420	ohj66	normal	18.43333333	2872	55.45	67.61
668	703	20160420	ohj66	normal	19.06666667	3109	57.76	68.23
669	704	20160420	ohj82	normal	18.41666667	3206	58.92	69.07
670	705	20160420	ohj66	normal	17.96666667	3110	60.97	67.19
671	706	20160420	ohj82	normal	11.58333333	2875	55.3	66.94
672	707	20160420	ohj82	normal	17.31666667	3164	57.58	70.58
673	708	20160420	ohj82	normal	17.325	3266	58.59	71.52
674	709	20160420	ohj100	normal	18.575	3251	60.73	70.08
675	710	20160420	ohj100	normal	17.95	3018	58.42	65.94
676	711	20160420	ohj100	normal	17.33333333	2711	56.87	62.85
677	712	20160420	ohj100	normal	17.33333333	2839	55.59	65.75
678	713	20160420	ohj100	normal	20.39166667	2762	54	64.16
679	714	20160420	ohj66	normal	19.33333333	3527	65.76	69.88
680	715	20160420	ohj66	normal	18.075	3387	61.37	70.92
681	716	20160420	ohj82	normal	16.15	2794	56	64.56
682	717	20160420	ohj82	normal	17.43333333	3064	57.09	68.62
683	718	20160420	ohj82	normal	16.8	2372	49.83	59.01
684	719	20160420	ohj82	normal	18.08333333	2846	56.86	64.41
685	720	20160420	ohj82	normal	16.83333333	2893	58.93	63.81
686	721	20160420	ohj100	normal	18.08333333	3105	60.66	66.8
687	722	20160420	ohj100	normal	18.08333333	2964	57.67	66.73
688	723	20160420	ohj100	normal	17.46666667	2399	54	58.48
689	724	20160420	ohj66	normal	17.04166667	3407	63.45	70.64
690	725	20160420	ohj66	normal	16.91666667	3350	62.52	69.77
691	726	20160420	ohj66	normal	17.56666667	3107	59.13	68.42
692	727	20160420	ohj82	normal	16.9	2693	54.99	65.01
693	728	20160420	ohj100	normal	16.88333333	2793	56.19	65.47
694	729	20160420	ohj100	normal	16.9	2823	58	62.68
695	730	20160420	ohj100	normal	18.18333333	2907	57.63	65.49
696	731	20160420	ohj66	normal	17.75	3382	62	69.94
697	732	20160420	ohj82	normal	18.36666667	3250	59.46	70.46
698	733	20160420	ohj82	normal	17.11666667	2935	58.96	65.41
699	734	20160420	ohj82	normal	17.75833333	2990	58.68	66.73
700	735	20160420	ohj82	normal	18.4	3047	56.74	69.45
701	736	20160420	ohj82	normal	17.15	2792	54.03	67.85
702	737	20160420	ohj100	normal	18.25833333	3044	59.86	66.8
703	738	20160420	ohj100	normal	17.63333333	2879	56.76	67.07
704	739	20160420	ohj66	normal	17.85	3037	59.94	65.62
705	740	20160420	ohj66	normal	17.225	2965	55.68	68.42
706	741	20160420	ohj82	normal	17.83333333	2940	59	66.8
707	742	20160420	ohj100	normal	17.18333333	2951	56	67.1
708	743	20160420	ohj100	normal	17.19166667	2926	57.69	65.66
709	745	20160420	ohj66	normal	18.05	3227	63	67.7
710	746	20160420	ohj66	normal	18.06666667	2995.27	55.62	69.26
711	747	20160420	ohj82	normal	16.76666667	3114	60.42	68.24
712	748	20160420	ohj82	normal	17.41666667	2595	54.74	63.09
713	749	20160420	ohj100	normal	17.26666667	3003	55	68.47
714	750	20160420	ohj100	normal	17.90833333	2657	54	62.84
715	751	20160420	ohj100	normal	17.28333333	2783	56.8	63.8
716	752	20160420	ohj100	normal	17.3	2847	58.98	63.01
717	753	20160420	ohj100	normal	17.3	2550	54.61	61.21
718	754	20160420	ohj100	normal	17.31666667	2517	53.57	60.9
719	755	20160420	ohj66	normal	17.53333333	3112	60.4	66
720	756	20160420	ohj66	normal	18.81666667	3482	63.22	71.21
721	757	20160420	ohj82	normal	17.51666667	3358	63	69.06
722	758	20160420	ohj82	normal	16.9	2686	57.24	62.13
723	759	20160420	ohj82	normal	18.18333333	2860	58.28	65.81
724	760	20160420	ohj82	normal	17.54166667	2916	56.87	65.56
725	761	20160420	ohj100	normal	17.4	2902	60	64.34
726	762	20160420	ohj100	normal	18.05	2656	56.43	61.54
727	763	20160420	ohj100	normal	17.41666667	2768	55.63	65.62
728	764	20160420	ohj66	normal	17.63333333	3593	66.97	70.06
729	765	20160420	ohj66	normal	17.01666667	3250	63.6	66.74
730	766	20160420	ohj66	normal	17.65	3013	57.52	68.08
731	767	20160420	ohj82	normal	17	3054	60.95	66.6
732	768	20160420	ohj82	normal	17.01666667	2755	58	63.17
733	769	20160420	ohj100	normal	16.98333333	2999	59	65.19
734	770	20160420	ohj100	normal	17	2745	58	61.92
735	771	20160420	ohj100	normal	17.65	2780	58.99	62.29
736	772	20160420	ohj100	normal	17.65833333	2917	57.38	65.99
737	773	20160420	ohj66	normal	17.73333333	3335	64.64	67.37
738	774	20160420	ohj66	normal	17.75	3620	67	70.25
739	775	20160420	ohj66	normal	17.76666667	3462	64.43	69.96
740	776	20160420	ohj82	normal	17.73333333	3036	59.78	66.3
741	777	20160420	ohj82	normal	17.75	3034	60.4	65.4
742	778	20160420	ohj82	normal	16.48333333	2888	60.4	63.39
743	779	20160420	ohj66	normal	18.58333333	3050	60.4	65.5
744	780	20160420	ohj66	normal	17.95	3120.12	60.44	69.96
745	781	20160420	ohj66	normal	17.96666667	3432	65.7	68.6
746	782	20160420	ohj66	normal	18.61666667	3367	64.76	67.65
747	783	20160420	ohj100	normal	17.91666667	2725	58.43	61.74
748	784	20160420	ohj100	normal	17.93333333	2981	60.81	63.37
749	785	20160420	ohj100	normal	17.66666667	2944	60	63.8
750	786	20160420	ohj100	normal	17.05	3078	61	65.63
751	787	20160420	ohj100	normal	17.7	3232	63	66.76
752	788	20160420	ohj100	normal	17.06666667	3090	62	65.13
753	789	20160420	ohj82	normal	16.61666667	2829	59.15	62.84
754	790	20160420	ohj82	normal	16.63333333	3209	60	67.75
755	791	20160420	ohj100	normal	17.23333333	2901	58.99	65.35
756	792	20160420	ohj100	normal	17.88333333	2993	60	64.15
757	793	20160420	ohj100	normal	17.26666667	3208	62	66.51
758	794	20160420	ohj100	normal	19.18333333	3181	61.77	66.54
759	795	20160420	ohj100	normal	17.91666667	2914	58	65.03
760	796	20160420	ohj82	normal	16.83333333	3102	61.87	65.25
761	797	20160421	ohj66	normal	17.4	2773	56.24	63.52
762	798	20160421	ohj66	normal	17.4	3092	57.51	68.62
763	799	20160421	ohj66	normal	17.41666667	3360	64	68.74
764	800	20160421	ohj66	normal	17.43333333	2898	58.72	64.56
765	802	20160421	ohj66	normal	18.08333333	3361	61.62	70.58
766	803	20160421	ohj66	normal	13.01666667	2849	53.15	67.85
767	804	20160421	ohj66	normal	19.3	3549	64.13	72.17
768	805	20160421	ohj82	normal	17.45	3085	60.09	66.8
769	806	20160421	ohj82	normal	16.83333333	2661	54.63	63.2
770	807	20160421	ohj82	normal	16.83333333	2529	54.78	59.54
771	808	20160421	ohj100	normal	17.93333333	2847	56	65.84
772	809	20160421	ohj100	normal	17.31666667	2456	50.5	63.63
773	810	20160421	ohj100	normal	18.6	2820	56.52	65.13
774	811	20160421	ohj66	normal	16.91666667	2668	50.82	65.08
775	812	20160421	ohj66	normal	16.93333333	3188	59.6	69.65
776	813	20160421	ohj66	normal	17.58333333	3107	61	66.39
777	814	20160421	ohj66	normal	16.95	3560	65.52	70.66
778	815	20160421	ohj66	normal	18.86666667	3057	58.77	68.47
779	816	20160421	ohj66	normal	17.61666667	2939	53	70.06
780	817	20160421	ohj82	normal	17.58333333	2902	55.44	67.31
781	818	20160421	ohj82	normal	17.6	3069	59.35	67.22
782	819	20160421	ohj82	normal	16.98333333	2791	57	62.4
783	820	20160421	ohj82	normal	17.48333333	2744	53.72	66.55
784	821	20160421	ohj82	normal	18.13333333	3467	62.17	74.24
785	822	20160421	ohj82	normal	16.875	3117	59.53	68.8
787	824	20160421	ohj100	normal	16.85	2832	57.71	66.19
788	825	20160421	ohj66	normal	17.08333333	2856	55.92	65.47
789	826	20160421	ohj66	normal	17.08333333	2907	56.9	66.3
790	827	20160421	ohj66	normal	17.1	3032	58.87	67.61
791	828	20160421	ohj66	normal	17.11666667	2839	57	64.24
792	829	20160421	ohj66	normal	16.48333333	2771	56.02	64.41
793	830	20160421	ohj82	normal	17.1	2843	57.57	64.53
794	831	20160421	ohj82	normal	16.48333333	2832	58.03	64.7
795	832	20160421	ohj82	normal	16.98333333	2595	54.23	60.62
796	833	20160421	ohj82	normal	17.63333333	2731	57.58	61.74
797	834	20160421	ohj82	normal	16.38333333	2801	59.14	61.87
798	835	20160421	ohj82	normal	17.01666667	3121	58.7	69.95
799	836	20160421	ohj82	normal	17.03333333	3047	58.22	69.26
800	837	20160421	ohj82	normal	17.05	2509	52.08	64.89
801	838	20160421	ohj82	normal	17.7	2695	51.72	66.19
802	839	20160421	ohj100	normal	16.38333333	2897	54.89	66.54
803	840	20160421	ohj100	normal	16.4	2918	59.08	63.96
804	841	20160421	ohj100	normal	17.68333333	2973	58.41	66.25
805	842	20160421	ohj100	normal	17.05	2564	51.85	65.07
806	843	20160421	ohj100	normal	17.06666667	2981	58.48	67.4
807	844	20160421	ohj66	normal	17.16666667	3305	61.53	70.63
808	845	20160421	ohj66	normal	16.53333333	2830	58.97	63.64
809	846	20160421	ohj66	normal	16.55	3294	60.4	70.63
810	847	20160421	ohj66	normal	16.55833333	3378	61	70.46
811	848	20160421	ohj82	normal	15.9	2822	55.54	66.37
812	849	20160421	ohj82	normal	16.55	2721	55	63.62
813	850	20160421	ohj82	normal	17.2	3090	58.68	68.22
814	851	20160421	ohj82	normal	17.2	3018	59	68.53
815	852	20160421	ohj82	normal	16.58333333	2544	51.75	63.65
816	853	20160421	ohj82	normal	17.86666667	2985	59	65.62
817	854	20160421	ohj82	normal	17.23333333	2535	55.59	61.42
818	855	20160421	ohj82	normal	17.25	2715	56.16	63.76
819	856	20160421	ohj100	normal	17.08333333	2323	53.77	58.7
820	857	20160421	ohj100	normal	17.08333333	2730	54.39	66.12
821	858	20160421	ohj100	normal	16.46666667	2619	51.67	65.03
822	859	20160421	ohj100	normal	16.48333333	2599	53	62.52
823	860	20160421	ohj100	normal	17.11666667	2909	57.3	67.31
824	861	20160421	ohj100	normal	17.13333333	2800	56.45	65.08
825	862	20160421	ohj100	normal	16.51666667	2896	56.35	67.4
826	864	20160421	ohj66	normal	16.75	2938	59.82	65.12
827	865	20160421	ohj66	normal	16.76666667	2938	55.92	67.84
828	866	20160421	ohj82	normal	16.74166667	2832	57	66.3
829	867	20160421	ohj82	normal	17.38333333	2645	56	61.2
830	868	20160421	ohj82	normal	16.63333333	2697	53.71	65.41
831	869	20160421	ohj82	normal	16.64166667	2731	53.86	65.63
832	870	20160421	ohj82	normal	16.65	2647	52	64.16
833	871	20160421	ohj82	normal	16.66666667	3211	59.73	69.48
834	872	20160421	ohj100	normal	17.26666667	3037	58.73	67.12
835	873	20160421	ohj100	normal	17.90833333	2664	55.05	63.36
836	874	20160421	ohj100	normal	17.28333333	3040	59.62	67.12
837	875	20160421	ohj100	normal	16.66666667	3014	59.34	66
838	876	20160421	ohj100	normal	17.94166667	2745	56.99	63.37
839	877	20160421	ohj100	normal	17.31666667	2905	58	67.57
840	878	20160421	ohj100	normal	17.33333333	2942	59.69	63.77
841	879	20160421	ohj100	normal	17.33333333	2467	50.67	62.05
842	880	20160421	ohj100	normal	16.71666667	2775	55.19	64.63
843	881	20160421	ohj100	normal	16.09166667	2986	57.93	67.61
844	882	20160421	ohj100	normal	17.375	2847	56.86	65.66
845	883	20160421	ohj100	normal	16.75	2792	55.48	65.89
846	884	20160421	ohj100	normal	17.4	2595	51	65.19
847	885	20160421	ohj66	normal	17.49166667	2806	59.44	61.8
848	886	20160421	ohj66	normal	16.86666667	2844	55	67.1
849	887	20160421	ohj82	normal	16.85	2771	54.74	65.44
850	888	20160421	ohj82	normal	16.85	2626	54	64.41
851	889	20160421	ohj66	normal	17.03333333	2968	59	64.6
852	890	20160421	ohj66	normal	17.03333333	3448	65	71.45
853	891	20160421	ohj100	normal	17.58333333	2940	57	68.06
854	892	20160421	ohj100	normal	16.96666667	2844.43	59.31	65.81
855	893	20160421	ohj100	normal	17.6	2778	58.72	62.77
856	894	20160421	ohj100	normal	16.98333333	2782	58.69	62.22
857	895	20160427	ohj67	normal	19.21666667	3057.97	58.71	70.43
858	896	20160427	ohj67	normal	19.86666667	2899.04	57.96	67.57
859	897	20160427	ohj67	normal	19.25	3210	61.81	68.47
860	898	20160427	ohj73	normal	19.20833333	3081	59.24	67.48
861	899	20160427	ohj73	normal	18.58333333	2714.6	53.68	66.6
862	900	20160427	ohj73	normal	19.7	3125	58.28	68.26
863	901	20160427	ohj73	normal	18.6	2521	52	63.58
864	902	20160427	ohj90	normal	19.2	2687	54	65.2
865	903	20160427	ohj90	normal	19.21666667	2840	59.06	64.89
866	904	20160427	ohj90	normal	19.225	3138	57.7	69.09
867	905	20160427	ohj73	normal	18.78333333	2872	58.48	65.51
868	906	20160427	ohj73	normal	17.39166667	2710	55.45	64.06
869	907	20160427	ohj73	normal	18.675	2711	53.34	64.6
870	908	20160427	ohj73	normal	18.68333333	2539	51	63.3
871	909	20160427	ohj90	normal	18.65	2852	54.23	67.75
872	910	20160427	ohj67	normal	18.25833333	2751	57.41	63.24
873	911	20160427	ohj67	normal	18.26666667	2893	59.69	63.3
874	912	20160427	ohj67	normal	18.91666667	2578	53	61.52
875	913	20160427	ohj90	normal	19.46666667	3122	62.11	66.3
876	914	20160427	ohj90	normal	18.83333333	3008	58.19	66.8
877	915	20160427	ohj67	normal	19.71666667	3399	62.52	70.63
878	916	20160427	ohj73	normal	19.05	2724	56.49	64.7
879	917	20160427	ohj73	normal	18.425	2501	51.16	63.97
880	918	20160427	ohj90	normal	19.51666667	3020	55.51	68.72
881	919	20160427	ohj90	normal	18.9	2956	55.81	68.62
882	920	20160427	ohj90	normal	18.26666667	3189	60.1	70.33
883	921	20160427	ohj67	normal	18.51666667	2744	58.4	63.29
884	922	20160427	ohj67	normal	19.8	2858	56.35	66.73
885	923	20160427	ohj67	normal	19.81666667	2726	56.04	64.28
886	924	20160427	ohj67	normal	19.18333333	2884	58	63.65
887	925	20160427	ohj67	normal	19.2	2850	59	66.21
888	926	20160427	ohj67	normal	18.58333333	3003	59.85	66.46
889	927	20160427	ohj73	normal	17.9	2646	54.36	64.16
890	928	20160427	ohj73	normal	18.55	2796	55.31	66.52
891	929	20160427	ohj90	normal	18.51666667	2994	58.78	66
892	930	20160427	ohj90	normal	19.01666667	2608	50.75	65.66
893	931	20160427	ohj90	normal	18.4	2745	56.13	65.14
894	932	20160427	ohj90	normal	19.05	3399	62.9	70.18
895	933	20160427	ohj67	normal	18.65	3297	61.62	69.42
896	934	20160427	ohj67	normal	18.03333333	2702	55.57	63.43
897	935	20160427	ohj67	normal	18.68333333	3346	63.48	69.02
898	936	20160427	ohj73	normal	18	3075	58	69.06
899	937	20160427	ohj73	normal	17.38333333	2810	57.08	65.32
900	938	20160427	ohj90	normal	18.61666667	3069	60.25	66.11
901	939	20160427	ohj90	normal	19.9	2789	56.69	64.56
902	940	20160427	ohj90	normal	18.63333333	2935	55.4	66.15
903	941	20160427	ohj90	normal	18.01666667	2733	53.54	66.26
904	942	20160427	ohj67	normal	19.4	2632	55.41	63.43
905	943	20160427	ohj67	normal	19.41666667	2697	58	62
906	945	20160427	ohj67	normal	18.8	2624	56	61.53
907	946	20160427	ohj73	normal	18.76666667	2931	57.57	67.02
908	947	20160427	ohj73	normal	18.14166667	2468	51.9	61.53
909	948	20160427	ohj90	normal	18.1	2807	56.71	64.56
910	949	20160427	ohj90	normal	18.11666667	2800	51.86	66.92
911	950	20160427	ohj90	normal	18.13333333	2880	56	66
912	951	20160427	ohj90	normal	18.76666667	2758	53.11	66.79
913	952	20160427	ohj73	normal	18.33333333	2877	54.6	67.84
914	953	20160427	ohj73	normal	17.575	2432	50.65	62.29
915	954	20160427	ohj90	normal	18.16666667	2893	59.05	65.78
916	955	20160427	ohj90	normal	18.81666667	2464	52	62.39
917	956	20160427	ohj67	normal	18.43333333	2765	56	63.12
918	957	20160427	ohj67	normal	18.44166667	2459	53.33	60.9
919	958	20160427	ohj73	normal	18.4	2930.28	59	67.89
920	959	20160427	ohj73	normal	17.15	2671	55.11	62.61
921	960	20160427	ohj90	normal	18.38333333	3022	61.57	65.01
922	961	20160427	ohj90	normal	18.38333333	3294	64.62	67.4
923	962	20160427	ohj67	normal	19.26666667	3032	61.11	65.4
924	963	20160427	ohj67	normal	19.28333333	2993	58.52	68.53
925	964	20160427	ohj67	normal	19.93333333	2864	56.43	65.77
926	965	20160427	ohj67	normal	18.53333333	2897	59.66	63.39
927	966	20160427	ohj73	normal	19.13333333	2974	60.4	64.6
928	967	20160427	ohj73	normal	17.86666667	3199	62	66.51
929	968	20160427	ohj73	normal	17.88333333	2906	57.69	64.95
930	969	20160427	ohj90	normal	19.11666667	3180	62.85	66.46
931	970	20160427	ohj90	normal	17.85	3557	65.76	69.46
932	971	20160427	ohj90	normal	18	3143	58.89	69.65
933	972	20160427	ohj67	normal	18.88333333	3099	60	65.41
934	973	20160427	ohj67	normal	20.16666667	3317	63.94	67.22
935	974	20160427	ohj67	normal	19.54166667	2925	59	64.24
936	975	20160427	ohj67	normal	18.28333333	3162	60	67.75
937	976	20160427	ohj67	normal	18.59166667	3199	62.52	66
938	978	20160427	ohj67	normal	19.31666667	2996	59.5	65.44
939	979	20160427	ohj73	normal	18.00833333	2758	53.11	66.8
940	980	20160427	ohj73	normal	19.28333333	3035	60	64.28
941	981	20160427	ohj73	normal	18.03333333	2798	54.67	67.03
942	982	20160427	ohj90	normal	19.26666667	3301	63	69.96
943	983	20160427	ohj90	normal	17.36666667	3129	59.69	68.77
944	984	20160427	ohj73	normal	18.53333333	3072	59	66.92
945	985	20160427	ohj73	normal	18.55	2952	59	64.08
946	986	20160427	ohj73	normal	17.28333333	2675	54.74	64.64
947	987	20160427	ohj90	normal	19.11666667	3436	63.98	69.68
948	988	20160427	ohj90	normal	19.13333333	3427	65.35	68.62
949	989	20160428	ohj67	normal	18.25	2660	55.29	63.12
950	990	20160428	ohj67	normal	18.25	2556	51.51	64.63
951	991	20160428	ohj67	normal	20.30833333	2491	50	64.69
952	992	20160428	ohj67	normal	18.41666667	2809	55.37	66.73
953	993	20160428	ohj73	normal	18.39166667	3006	60	65.26
954	994	20160428	ohj73	normal	18.4	3214	59	69.7
955	995	20160428	ohj73	normal	17.78333333	2738	54.6	65.62
956	996	20160428	ohj73	normal	17.78333333	2911	57.57	66
957	997	20160428	ohj90	normal	17.75	3394	61	71.68
958	998	20160428	ohj90	normal	17.13333333	2825	56.7	64.6
959	999	20160428	ohj90	normal	17.76666667	3253	61.76	68.12
960	1000	20160428	ohj67	normal	19.13333333	2648	52.54	66.21
961	1001	20160428	ohj67	normal	18.51666667	2556	53.89	64.81
962	1002	20160428	ohj67	normal	18.53333333	2542	53.25	62.03
963	1003	20160428	ohj73	normal	17.23333333	2919	57	64.24
964	1004	20160428	ohj73	normal	17.88333333	2867	56.33	67.64
965	1005	20160428	ohj73	normal	18.53333333	2982	59	66.74
966	1006	20160428	ohj90	normal	17.85	2823	55.94	65.29
967	1007	20160428	ohj90	normal	17.86666667	3005	59.79	64.56
968	1008	20160428	ohj90	normal	17.88333333	2861	58.21	64.07
969	1009	20160428	ohj67	normal	18.1	2819	57	65.4
970	1010	20160428	ohj73	normal	18.71666667	3020	60.39	68.08
971	1011	20160428	ohj73	normal	18.1	2975	57.79	66.73
972	1012	20160428	ohj73	normal	17.33333333	2853	57.68	64.98
973	1013	20160428	ohj90	normal	17.93333333	2759	55.17	64.69
974	1014	20160428	ohj90	normal	17.31666667	2619	54.04	63.37
975	1015	20160428	ohj90	normal	17.95	2781	53.94	65.99
976	1016	20160428	ohj67	normal	18.18333333	2836	57.17	65.5
977	1017	20160428	ohj67	normal	18.2	2863	58.97	63.42
978	1018	20160428	ohj67	normal	18.21666667	2726	55.64	64.63
979	1019	20160428	ohj67	normal	17.58333333	2634	54	63.3
980	1020	20160428	ohj67	normal	18.23333333	2841	55.33	67.85
981	1021	20160428	ohj73	normal	17.575	2713	54.53	65.14
982	1022	20160428	ohj73	normal	17.58333333	2809	57.57	63.65
983	1023	20160428	ohj73	normal	16.96666667	2692	55.27	65.2
984	1024	20160428	ohj90	normal	17.41666667	2768	56.52	66.51
985	1025	20160428	ohj90	normal	18.06666667	2750.14	57	66.94
986	1027	20160428	ohj90	normal	17.45833333	2879	58.78	63.77
987	1028	20160428	ohj90	normal	17.46666667	2557	53.19	64.5
988	1029	20160428	ohj90	normal	18.75	3031	57.61	68.41
989	1030	20160428	ohj67	normal	18.35	2918	58.81	64.52
990	1031	20160428	ohj67	normal	18.35833333	2678	51.37	65.47
991	1032	20160428	ohj67	normal	19	2944	57.82	66.52
992	1033	20160428	ohj67	normal	17.75	2443	50.41	62.85
993	1034	20160428	ohj67	normal	19.03333333	3070	59.81	67.85
994	1035	20160428	ohj67	normal	18.4	2871	55.56	67.28
995	1036	20160428	ohj73	normal	16.975	2594	53.75	62.22
996	1037	20160428	ohj73	normal	17.61666667	2944	58.66	66.76
997	1038	20160428	ohj73	normal	17.63333333	2801	58.39	62.81
998	1039	20160428	ohj73	normal	17.00833333	2567	53	62.71
999	1040	20160428	ohj73	normal	17.01666667	2533	54	61.73
1000	1041	20160428	ohj73	normal	18.3	2676	54	64.64
1001	1042	20160428	ohj90	normal	18.9	3106	57.07	69
1002	1043	20160428	ohj90	normal	17	2566	51.02	62.81
1003	1044	20160428	ohj90	normal	17.65	2973	55.93	67.1
1004	1045	20160428	ohj90	normal	17.66666667	2933	58.86	65.89
1005	1046	20160428	ohj90	normal	18.31666667	2799	52.61	67.29
1006	1048	20160428	ohj67	normal	17.78333333	2952	59	65.51
1007	1049	20160428	ohj67	normal	18.43333333	2709	55.08	64.78
1008	1050	20160428	ohj67	normal	18.43333333	2620	56.86	62.4
1009	1051	20160428	ohj67	normal	17.18333333	2859	57.57	64.78
1010	1052	20160428	ohj67	normal	18.46666667	2724	56.96	63.64
1011	1053	20160428	ohj73	normal	17.16666667	2719	57.72	61.74
1012	1054	20160428	ohj73	normal	17.81666667	2948	58.97	66.3
1013	1055	20160428	ohj73	normal	17.83333333	2731	57.92	63.8
1014	1056	20160428	ohj73	normal	17.83333333	2967	59.69	66.92
1015	1057	20160428	ohj90	normal	17.16666667	2799	56.82	64.81
1016	1059	20160428	ohj90	normal	18.45833333	2719	58.1	61.44
1017	1060	20160428	ohj67	normal	17.28333333	3078	60.4	66
1018	1061	20160428	ohj73	normal	17.26666667	2971	59	66.19
1019	1062	20160428	ohj73	normal	17.90833333	3145	60.83	68.11
1020	1063	20160428	ohj73	normal	17.91666667	3035	60.98	64.98
1021	1064	20160428	ohj90	normal	17.88333333	2943	60.47	65.41
1022	1065	20160428	ohj90	normal	17.25	2875	57.44	66.86
1023	1066	20160428	ohj90	normal	17.26666667	2803	58	63.42
1024	1067	20160428	ohj90	normal	16.65	3128	61.88	65.5
1025	1068	20160428	ohj90	normal	17.28333333	3114	61.63	66.39
1026	1069	20160428	ohj90	normal	18.56666667	2977	60.02	65.13
1027	1070	20160428	ohj67	normal	17.53333333	2807	57	64.13
1028	1071	20160428	ohj67	normal	18.18333333	2944	59	65.19
1029	1072	20160428	ohj67	normal	18.05	3025	58	66.18
1030	1073	20160428	ohj73	normal	17.4	2994	60	66.39
1031	1074	20160428	ohj73	normal	16.76666667	2789	58.99	63.26
1032	1075	20160428	ohj73	normal	18.05	2994	59.9	66.3
1033	1076	20160428	ohj73	normal	18.06666667	3316	62.65	69.43
1034	1077	20160428	ohj90	normal	18.66666667	3255	63	68.05
1035	1078	20160428	ohj90	normal	17.4	3127	61.11	67.71
1036	1079	20160428	ohj90	normal	17.41666667	2886	59	63.62
1037	1080	20160428	ohj90	normal	16.79166667	3017.09	58.88	66.94
1038	1081	20160428	ohj90	normal	18.06666667	3088	59	66.52
1039	1082	20160428	ohj73	normal	17.625	3014	59.53	66.46
1040	1083	20160428	ohj73	normal	18.26666667	2763	58.28	62.08
1041	1084	20160428	ohj73	normal	18.26666667	3098	60.95	66.76
1042	1085	20160428	ohj73	normal	18.26666667	3112	61.11	66
1043	1086	20160428	ohj73	normal	18.26666667	2843	58.65	62.46
1044	1087	20160428	ohj73	normal	18.26666667	2715	55.97	64.56
1045	1088	20160428	ohj67	normal	17.81666667	2988	59.65	65.2
1046	1089	20160428	ohj67	normal	18.45	3151.32	62.54	67.7
1047	1090	20160428	ohj67	normal	18.45	2960	60.07	63.77
1048	1091	20160428	ohj67	normal	18.45	2771	57.88	62.09
1049	1092	20160503	ohj80	normal	19.91666667	2633	51.04	65.84
1050	1093	20160503	ohj102	normal	19.88333333	2977	57.73	66.87
1051	1094	20160503	ohj68	normal	18.83333333	2519	53.66	60.14
1052	1095	20160503	ohj68	normal	18.85	2524	54.7	60.48
1053	1096	20160503	ohj68	normal	20.13333333	2430	50.92	61.21
1054	1097	20160503	ohj80	normal	20.1	3021	60	64.96
1055	1098	20160503	ohj80	normal	20.11666667	2869	56.65	65.81
1056	1099	20160503	ohj80	normal	20.13333333	3006	59.99	65.89
1057	1100	20160503	ohj102	normal	19.45	2868	57.5	64.64
1058	1101	20160503	ohj68	normal	19.05	2583	54.91	60.8
1059	1102	20160503	ohj80	normal	18.4	2582	54.24	61.8
1060	1103	20160503	ohj102	normal	19.48333333	2672	54.63	62.99
1061	1104	20160503	ohj102	normal	18.23333333	3212	64	66.51
1062	1105	20160503	ohj102	normal	19.51666667	2751	56.16	65.25
1063	1106	20160503	ohj102	normal	19.51666667	3176	62	66.76
1064	1107	20160503	ohj102	normal	20.16666667	3114	57.58	70.43
1065	1108	20160503	ohj102	normal	20.81666667	3118	59.57	67.22
1066	1109	20160503	ohj102	normal	19.55	2656	55.94	61.74
1067	1110	20160503	ohj102	normal	19.56666667	2460	51.22	62.46
1068	1111	20160503	ohj102	normal	19.58333333	3231	61.78	67.85
1069	1112	20160503	ohj68	normal	18.53333333	2488	51.89	63.39
1070	1113	20160503	ohj80	normal	19.78333333	3145	60.73	66.8
1071	1114	20160503	ohj80	normal	19.8	3185	59	69.79
1072	1115	20160503	ohj80	normal	19.66666667	3008	57.9	68.12
1073	1116	20160503	ohj102	normal	18.36666667	3047	60.2	66.87
1074	1117	20160503	ohj102	normal	19.01666667	3013	57.9	68.18
1075	1118	20160503	ohj102	normal	19.65	2620	54.44	63.8
1076	1119	20160503	ohj68	normal	18.61666667	2722	58.21	61.73
1077	1120	20160503	ohj68	normal	18	2804	55.93	65.29
1078	1121	20160503	ohj68	normal	18.63333333	2871	56.5	66.86
1079	1122	20160503	ohj68	normal	18.65	2592	54.69	61.67
1080	1123	20160503	ohj68	normal	18.66666667	2904	58.24	64.03
1081	1124	20160503	ohj68	normal	20.7	3183	58.98	69.48
1082	1125	20160503	ohj68	normal	19.45	2886	57	66.25
1083	1126	20160503	ohj80	normal	18.8	3230	62	67.41
1084	1128	20160503	ohj80	normal	18.68333333	2790	55.09	65.66
1085	1129	20160503	ohj102	normal	19.28333333	2815	56.05	65.62
1086	1130	20160503	ohj102	normal	19.29166667	3315	60.95	70.42
1087	1131	20160503	ohj80	normal	18.85	3197	59.37	68.8
1088	1132	20160503	ohj80	normal	18.23333333	2530	51	65.53
1089	1133	20160503	ohj102	normal	18.81666667	3002	59.47	66.31
1090	1134	20160503	ohj102	normal	19.46666667	3408	63.14	70.36
1091	1135	20160503	ohj68	normal	18.43333333	2490	55.57	59.31
1092	1136	20160503	ohj68	normal	19.06666667	2451	51.82	63.8
1093	1137	20160503	ohj68	normal	18.45	2597	55.02	61.74
1094	1138	20160503	ohj80	normal	19.06666667	2857	57	64.63
1095	1139	20160503	ohj80	normal	18.94166667	2906	58.49	65.06
1096	1140	20160503	ohj80	normal	20.21666667	2876	58	65.94
1097	1141	20160503	ohj80	normal	18.33333333	2746	55.33	66.19
1098	1142	20160503	ohj102	normal	18.93333333	3301	62.84	68.2
1099	1143	20160503	ohj102	normal	19.56666667	3099	58.56	69.15
1100	1144	20160503	ohj102	normal	18.95	2890	56.89	65.85
1101	1145	20160503	ohj102	normal	18.95833333	3056	59.4	66.3
1102	1146	20160503	ohj102	normal	18.33333333	3192	60.99	68.08
1103	1147	20160503	ohj68	normal	19.2	2831	59	65.03
1104	1148	20160503	ohj68	normal	19.2	2559	56.41	60.46
1105	1149	20160503	ohj68	normal	19.21666667	2776	58.23	62.09
1106	1150	20160503	ohj80	normal	19.83333333	3335	63.94	68.35
1107	1151	20160503	ohj80	normal	18.45	3250	62.86	67.09
1108	1152	20160503	ohj80	normal	19.08333333	2982	59.22	66.73
1109	1153	20160503	ohj80	normal	18.46666667	3138	61.92	66.52
1110	1154	20160503	ohj102	normal	19.06666667	3241	63.55	66.61
1111	1155	20160503	ohj102	normal	19.06666667	2874	58.26	63.65
1112	1156	20160503	ohj68	normal	18.66666667	2568	54.41	61.8
1113	1157	20160503	ohj68	normal	19.30833333	2704	56.3	62.09
1114	1158	20160503	ohj68	normal	20.58333333	2615	52.95	62.68
1115	1159	20160503	ohj80	normal	20.56666667	2689	55	62.69
1116	1160	20160503	ohj102	normal	20.51666667	3333	65	67.57
1117	1161	20160503	ohj102	normal	19.9	2986	60.17	64.15
1118	1162	20160503	ohj102	normal	19.28333333	3391	63.94	69.6
1119	1164	20160503	ohj68	normal	18.11666667	2824	57.5	63.39
1120	1165	20160503	ohj68	normal	18.13333333	2412	52.61	60.48
1121	1166	20160503	ohj68	normal	18.78333333	2381	50.23	61.74
1122	1167	20160503	ohj80	normal	18.75	3202	62	68.01
1123	1168	20160503	ohj80	normal	19.4	2932	59.14	65.62
1124	1169	20160503	ohj80	normal	19.41666667	3139	61.7	66.54
1125	1170	20160503	ohj68	normal	18.95	2875	59.15	63.36
1126	1171	20160503	ohj68	normal	18.33333333	2371	49.79	62.03
1127	1172	20160503	ohj68	normal	18.98333333	2811	56.86	63.65
1128	1173	20160503	ohj68	normal	18.98333333	2609	54.78	62.09
1129	1174	20160503	ohj68	normal	19.63333333	2500	52	61.82
1130	1175	20160503	ohj102	normal	19.3	2837	57.34	64.79
1131	1176	20160503	ohj102	normal	18.66666667	3307	62.68	69.09
1132	1177	20160503	ohj102	normal	19.31666667	2869	55	67.18
1133	1178	20160503	ohj102	normal	18.06666667	2822	57	64.32
1134	1179	20160503	ohj80	normal	18.25	3399	65.35	68.54
1135	1180	20160503	ohj80	normal	19.55	3268	63.85	67.21
1136	1181	20160503	ohj80	normal	19.56666667	3314	63.93	67.21
1137	1182	20160503	ohj102	normal	20.16666667	2940	59	64.35
1138	1183	20160503	ohj102	normal	18.26666667	3185	61.47	66.52
1139	1184	20160503	ohj102	normal	20.18333333	3594	67.51	69.59
1140	1185	20160503	ohj102	normal	20.18333333	3409	61.92	75.09
1141	1186	20160511	ohj68	normal	18.9	2654	52.86	65.03
1142	1187	20160511	ohj80	normal	17.58333333	2794	53	66.78
1143	1188	20160511	ohj80	normal	18.23333333	2810	55.33	65.84
1144	1189	20160511	ohj102	normal	17.55833333	2974	58.11	66.37
1145	1190	20160511	ohj68	normal	18.44166667	2527	52.9	62.13
1146	1191	20160511	ohj80	normal	19.03333333	3215	60	68.77
1147	1192	20160511	ohj80	normal	18.41666667	2586	52.63	63.96
1148	1193	20160511	ohj80	normal	17.78333333	2842	56.56	65.25
1149	1194	20160511	ohj80	normal	18.43333333	3244	61.81	68.12
1150	1195	20160511	ohj80	normal	17.81666667	2688	53.08	64.63
1151	1196	20160511	ohj80	normal	17.18333333	3237	60.24	69.09
1152	1197	20160511	ohj102	normal	17.01666667	2586	53.95	65.06
1153	1198	20160511	ohj102	normal	17.66666667	2825	56.76	64.95
1154	1199	20160511	ohj102	normal	17.66666667	2889	58.63	66
1155	1200	20160511	ohj102	normal	17.05	2779	55.43	64.01
1156	1201	20160511	ohj102	normal	17.7	2658	54.61	63.01
1157	1202	20160511	ohj68	normal	18.58333333	2783	55.95	64.32
1158	1203	20160511	ohj68	normal	17.31666667	2637	54.03	62.33
1159	1204	20160511	ohj80	normal	17.91666667	2907	58.81	65.01
1160	1205	20160511	ohj80	normal	18.56666667	3241	59	70.38
1161	1206	20160511	ohj80	normal	17.3	2707	56.15	63.37
1162	1207	20160511	ohj102	normal	17.26666667	2883	57.53	64.56
1163	1208	20160511	ohj102	normal	17.275	2883	57.65	64.9
1164	1209	20160511	ohj102	normal	17.78333333	3165	61	67.73
1165	1210	20160511	ohj102	normal	17.16666667	2942	59.13	65.49
1166	1211	20160511	ohj68	normal	18.05	2947	61	63.77
1167	1212	20160511	ohj68	normal	18.05	2718.51	55.3	67.52
1168	1213	20160511	ohj68	normal	17.43333333	2664	54.85	62.22
1169	1214	20160511	ohj68	normal	18.08333333	2871	57.81	65.41
1170	1215	20160511	ohj68	normal	18.09166667	2538	51.21	63.2
1171	1216	20160511	ohj80	normal	18.05	2893	56.49	66.3
1172	1217	20160511	ohj80	normal	18.06666667	3283	59.71	71.45
1173	1218	20160511	ohj80	normal	17.43333333	3309	64.51	67.84
1174	1219	20160511	ohj80	normal	16.81666667	3268	62.18	68.8
1175	1220	20160511	ohj102	normal	17.41666667	2651	56.8	60.91
1176	1221	20160511	ohj102	normal	16.65	2974	59.14	66.21
1177	1222	20160511	ohj102	normal	17.3	2625	53.34	63.8
1178	1223	20160511	ohj102	normal	17.31666667	3118	60.89	66.54
1179	1224	20160511	ohj102	normal	17.31666667	2714.7	54.87	67.71
1180	1225	20160511	ohj102	normal	17.33333333	3000	57.47	67.22
1181	1226	20160511	ohj102	normal	17.35	2867	55.57	66.21
1182	1227	20160511	ohj68	normal	17.59166667	2701	55.11	62.77
1183	1228	20160511	ohj68	normal	17.6	2751	56.31	64.13
1184	1229	20160511	ohj68	normal	17.61666667	2924	57.99	65.63
1185	1230	20160511	ohj68	normal	17.63333333	2666	52.46	65.32
1186	1231	20160511	ohj80	normal	17.58333333	3263	60.8	69.54
1187	1232	20160511	ohj80	normal	17.6	3184	61.8	67.24
1188	1233	20160511	ohj80	normal	17.475	3168	59.57	68.41
1189	1234	20160511	ohj80	normal	17.48333333	3255.57	61.51	70.29
1190	1235	20160511	ohj102	normal	18.08333333	3007	55.56	69.72
1191	1236	20160511	ohj102	normal	16.83333333	2685	55	61.46
1192	1237	20160511	ohj102	normal	17.48333333	2881	58	64.13
1193	1238	20160511	ohj102	normal	17.5	2927	59.17	64.63
1194	1239	20160511	ohj102	normal	16.23333333	3037	59	66.76
1195	1240	20160511	ohj68	normal	17.75	2794	57	63.8
1196	1241	20160511	ohj68	normal	18.4	2697	56.42	62.84
1197	1242	20160511	ohj68	normal	17.13333333	2532	53.93	63.43
1198	1243	20160511	ohj68	normal	18.41666667	3052	59.17	67.29
1199	1244	20160511	ohj80	normal	19.51666667	3259	61.11	68.68
1200	1245	20160511	ohj80	normal	18.9	2715	55.42	66
1201	1246	20160511	ohj102	normal	19.49166667	3109	59.08	69.7
1202	1247	20160511	ohj102	normal	16.96666667	2888	56.5	65.62
1203	1248	20160511	ohj102	normal	17.60833333	2942	59.82	64.6
1204	1249	20160511	ohj102	normal	17.61666667	2917	59.56	64.38
1205	1250	20160511	ohj102	normal	17.63333333	2811	57	62.84
1206	1251	20160511	ohj102	normal	17	2806	55.83	64.57
1207	1252	20160511	ohj68	normal	17.25	2785	55.02	65.25
1208	1253	20160511	ohj68	normal	18.53333333	2723	55.85	64.53
1209	1254	20160511	ohj68	normal	18.55	2782	57	62.81
1210	1255	20160511	ohj68	normal	19.2	2848	57.36	65.01
1211	1256	20160511	ohj68	normal	17.8	2726	57.57	62.06
1212	1257	20160511	ohj68	normal	17.81666667	2421	54	59.31
1213	1258	20160511	ohj68	normal	17.81666667	2645	55.41	61.66
1214	1259	20160511	ohj68	normal	17.2	2509	55	59.52
1215	1260	20160511	ohj80	normal	17.8	3101	58.22	69.27
1216	1261	20160511	ohj80	normal	17.16666667	2981.58	58.7	69.95
1217	1262	20160511	ohj80	normal	17.81666667	3147	58.59	69.42
1218	1263	20160511	ohj80	normal	17.83333333	3136	58.86	67.76
1219	1264	20160511	ohj80	normal	17.83333333	3274	60.26	69.96
1220	1265	20160511	ohj80	normal	17.85	3100	58.69	67.61
1221	1266	20160511	ohj102	normal	17.18333333	2560	53.39	62.03
1222	1267	20160511	ohj102	normal	17.18333333	2931	58.57	64.32
1223	1268	20160511	ohj102	normal	17.06666667	2793	52.51	66.46
1224	1269	20160511	ohj102	normal	17.71666667	2873	57	66.96
1225	1270	20160511	ohj68	normal	17.95833333	2624	55.4	63.61
1226	1271	20160511	ohj68	normal	17.96666667	2480	52.24	61.54
1227	1272	20160511	ohj68	normal	17.98333333	2806	57.69	63.64
1228	1273	20160511	ohj68	normal	19.26666667	2613	55.92	61.82
1229	1274	20160511	ohj68	normal	17.36666667	2865	60	62.71
1230	1275	20160511	ohj80	normal	17.96666667	2906	56.78	66.19
1231	1276	20160511	ohj80	normal	18.6	2690	31	57.57
1232	1277	20160511	ohj80	normal	18.61666667	3065	60.4	66.54
1233	1279	20160511	ohj80	normal	18.625	2922	58.98	64.5
1234	1280	20160511	ohj102	normal	17.31666667	3128	62.52	66
1235	1281	20160511	ohj102	normal	19.21666667	2797	57	64.78
1236	1282	20160511	ohj68	normal	16.925	2661	58	60.41
1237	1283	20160511	ohj68	normal	18.2	2675	56	63.26
1238	1284	20160512	ohj68	normal	18.61666667	2547	52.62	61.66
1239	1285	20160512	ohj68	normal	18	2642	54.83	62.4
1240	1286	20160512	ohj80	normal	18.58333333	3051	60.05	65.4
1241	1287	20160512	ohj80	normal	18.6	3128	59.69	67.48
1242	1288	20160512	ohj80	normal	17.98333333	3026	58	68.27
1243	1289	20160512	ohj80	normal	18.61666667	2900	57.05	65.29
1244	1290	20160512	ohj80	normal	19.26666667	3013	60.42	66.3
1245	1292	20160512	ohj102	normal	19.86666667	2811	55.84	63.65
1246	1293	20160512	ohj68	normal	17.58333333	2709	55.45	63.39
1247	1294	20160512	ohj68	normal	19.48333333	2522	53	62.4
1248	1295	20160512	ohj68	normal	17.475	2951	55.12	69.81
1249	1296	20160512	ohj68	normal	18.11666667	2601	53	62.1
1250	1297	20160512	ohj80	normal	18.075	3007	57	68.41
1251	1298	20160512	ohj80	normal	18.71666667	3547	64	71.26
1252	1299	20160512	ohj80	normal	18.73333333	3239	60	69.59
1253	1300	20160512	ohj80	normal	18.74166667	2787	55	65.62
1254	1301	20160512	ohj80	normal	19.51666667	3327	61	70.85
1255	1302	20160512	ohj80	normal	18.89166667	3228	60.4	70.07
1256	1303	20160512	ohj80	normal	18.9	3288	62.02	70.2
1257	1304	20160512	ohj80	normal	18.28333333	3223	62.97	66.8
1258	1305	20160512	ohj68	normal	17.85	2319	50.67	61.83
1259	1306	20160512	ohj80	normal	19.06666667	3135	59.6	70.65
1260	1307	20160512	ohj80	normal	18.31666667	3324	61.81	71.83
1261	1308	20160512	ohj102	normal	19.53333333	3215	61	71.21
1262	1309	20160512	ohj68	normal	18.51666667	2570	55	61.63
1263	1310	20160512	ohj68	normal	17.9	2293	52	58.31
1264	1311	20160512	ohj68	normal	18.53333333	2550	54	61.41
1265	1312	20160512	ohj80	normal	17.86666667	2924	54.47	68.18
1266	1313	20160512	ohj80	normal	18.51666667	2934	54.58	69.06
1267	1315	20160512	ohj80	normal	18.53333333	3257	61.77	69.87
1268	1316	20160512	ohj80	normal	17.91666667	3296	62.65	70.89
1269	1317	20160512	ohj80	normal	18.55833333	2977	55.12	69.7
1270	1318	20160512	ohj102	normal	22.3	2920	56.96	66.52
1271	1320	20160512	ohj68	normal	18.63333333	2881	58.93	64.12
1272	1321	20160512	ohj68	normal	18.01666667	2707	55.7	63.19
1273	1322	20160512	ohj80	normal	17.35	2952	54.39	67.73
1274	1323	20160512	ohj80	normal	17.99166667	2903	57	66.8
1275	1324	20160512	ohj80	normal	18.63333333	3195	58.61	70.65
1276	1325	20160512	ohj80	normal	18.01666667	3187	61.62	68.11
1277	1326	20160512	ohj80	normal	19.28333333	3210	57.13	72.17
1278	1327	20160512	ohj80	normal	18.66666667	2884	58.16	65.52
1279	1328	20160512	ohj80	normal	18.68333333	3214	58.03	70.46
1280	1329	20160512	ohj80	normal	18.68333333	2882	54.57	66.46
1281	1330	20160512	ohj102	normal	19.90833333	2889	56.76	67.94
1282	1331	20160512	ohj102	normal	19.15833333	3190	61.81	67.19
1283	1332	20160512	ohj80	normal	18.08333333	3042	59.48	67.19
1284	1333	20160512	ohj80	normal	18.1	2960	58.42	65.84
1285	1334	20160512	ohj80	normal	18.11666667	3344	64.71	69.01
1286	1335	20160512	ohj80	normal	18.11666667	3286	61.8	70.23
1287	1336	20160512	ohj68	normal	19.56666667	3244	63.94	66.79
1288	1338	20160512	ohj68	normal	18.96666667	2877	59.68	63.65
1289	1339	20160512	ohj68	normal	18.98333333	2733	57	63.8
1290	1340	20160512	ohj68	normal	17.73333333	2789	57.9	62.85
1291	1341	20160512	ohj68	normal	17.74166667	2642	56.54	63.36
1292	1342	20160512	ohj80	normal	18.95833333	3473	65	69.68
1293	1343	20160512	ohj80	normal	17.58333333	2974	59.78	65.85
1294	1344	20160512	ohj80	normal	18.21666667	3410	63.11	69.7
1295	1345	20160512	ohj80	normal	17.6	2897	58.96	64.95
1296	1346	20160512	ohj80	normal	17.61666667	3131	62	67.37
1297	1347	20160512	ohj102	normal	18.83333333	3184	62.81	66.39
1298	1348	20160512	ohj102	normal	18.85	2849	58.18	64.24
1299	1349	20160512	ohj68	normal	18.45	2528	50.35	65.01
1300	1350	20160512	ohj68	normal	19.1	2916	56	66.25
1301	1351	20160512	ohj68	normal	19.10833333	3059	58.6	67.21
1302	1352	20160512	ohj68	normal	18.49166667	2856	57	63.8
1303	1353	20160512	ohj80	normal	19.08333333	3263	64	66.86
1304	1354	20160512	ohj80	normal	18.45833333	3230	62.85	66.92
1305	1355	20160512	ohj102	normal	20.18333333	3036	60.88	66.3
1306	1356	20160512	ohj68	normal	17.9	2738	56.06	63.58
1307	1357	20160512	ohj68	normal	17.91666667	2780	59	61.46
1308	1358	20160512	ohj68	normal	17.91666667	2596	54.14	62.07
1309	1359	20160512	ohj102	normal	19.725	3215	61.11	68.67
1310	1360	20160512	ohj102	normal	19.73333333	3158	62	66.46
1311	1361	20160512	ohj68	normal	18.71666667	2965	58.98	65.64
1312	1362	20160512	ohj68	normal	19.35833333	2881	57	65.84
1313	1363	20160512	ohj68	normal	18.23333333	2281	49	60.04
1314	1364	20160512	ohj68	normal	18.25	2413	54.53	59.13
1315	1365	20160512	ohj80	normal	18.46666667	3450	64.57	68.74
1316	1366	20160512	ohj80	normal	17.85	3039	60.4	66.45
1317	1367	20160512	ohj80	normal	19.11666667	3109	60	65.76
1318	1368	20160512	ohj80	normal	18.5	3213	62.91	67.4
1319	1369	20160512	ohj80	normal	17.88333333	3148	59.69	67.88
1320	1370	20160512	ohj80	normal	18.53333333	3152	61.24	67.76
1321	1371	20160512	ohj80	normal	18.66666667	3431	65	68.6
1322	1372	20160512	ohj80	normal	19.30833333	3185	62.52	66.6
1323	1373	20160512	ohj68	normal	18.86666667	2685	51.92	66.29
1324	1374	20160512	ohj80	normal	19.46666667	2602	54.84	61.21
1325	1375	20160518	ohj92	normal	19.26666667	2924	57	66.25
1326	1376	20160518	ohj95	normal	19.23333333	3197	60	68.62
1327	1377	20160518	ohj95	normal	19.25	2711	55.42	64.56
1328	1378	20160518	ohj95	normal	19.25	2981	57.16	67.1
1329	1379	20160518	ohj95	normal	19.26666667	3102	59.36	67.36
1330	1380	20160518	ohj110	normal	20.5	2871	55.56	65.99
1331	1381	20160518	ohj110	normal	19.23333333	2838	51.38	69.65
1332	1382	20160518	ohj110	normal	18.61666667	2299	48.79	59.26
1333	1383	20160518	ohj110	normal	20.53333333	2947	55.45	67.88
1334	1384	20160518	ohj92	normal	19.50833333	2840	54.35	68.05
1335	1385	20160518	ohj92	normal	18.88333333	2739	54.48	64.63
1336	1386	20160518	ohj92	normal	18.76666667	3224	60.18	72.31
1337	1387	20160518	ohj95	normal	18.71666667	2598	52.65	62.77
1338	1388	20160518	ohj95	normal	18.1	2773	56.99	62.32
1339	1389	20160518	ohj110	normal	18.7	2543	50.96	65.14
1340	1390	20160518	ohj110	normal	19.34166667	2676	52.01	66.73
1341	1391	20160518	ohj110	normal	19.35	2525	50.5	65.66
1342	1392	20160518	ohj110	normal	18.1	2233.23	48.47	61.2
1343	1393	20160518	ohj110	normal	20.65	2777	53.56	67.57
1344	1394	20160518	ohj110	normal	19.38333333	2674	52.2	67.65
1345	1395	20160518	ohj92	normal	20.9	2930	56.82	66.46
1346	1396	20160518	ohj92	normal	19.65	3006	56.48	68.6
1347	1397	20160518	ohj92	normal	19.01666667	3218	58.42	71.83
1348	1398	20160518	ohj92	normal	20.16666667	3200	60.86	69.88
1349	1399	20160518	ohj92	normal	19.55	3099	59.39	66.74
1350	1400	20160518	ohj92	normal	18.91666667	3074	59.24	68.55
1351	1401	20160518	ohj92	normal	18.93333333	2930	57.51	67.91
1352	1403	20160518	ohj95	normal	17.63333333	2693	55.45	62.4
1353	1404	20160518	ohj110	normal	19.5	2876	54.04	68.47
1354	1405	20160518	ohj110	normal	20.15	2766	52	69.06
1355	1406	20160518	ohj92	normal	18.48333333	2972	56.01	69.42
1356	1407	20160518	ohj92	normal	19.76666667	2974	56.27	67.76
1357	1408	20160518	ohj95	normal	17.825	2792	56	64.6
1358	1409	20160518	ohj95	normal	18.46666667	2807	55.78	66
1359	1410	20160518	ohj95	normal	18.98333333	2782	56.74	64.69
1360	1411	20160518	ohj95	normal	19	2945	59	66.73
1361	1412	20160518	ohj95	normal	18.36666667	2994	56.52	67.22
1362	1413	20160518	ohj95	normal	18.38333333	3166	59.69	68.67
1363	1414	20160518	ohj95	normal	18.4	2715	56.54	65.01
1364	1415	20160518	ohj95	normal	19.68333333	2455	52.48	60.36
1365	1416	20160518	ohj95	normal	18.41666667	2794	55	65.03
1366	1417	20160518	ohj95	normal	18.43333333	2624	54.92	63.96
1367	1418	20160518	ohj110	normal	19.66666667	2780	54	65.94
1368	1419	20160518	ohj110	normal	19.66666667	2838	54.59	67.06
1369	1420	20160518	ohj110	normal	19.68333333	2663	52.27	67.7
1370	1421	20160518	ohj110	normal	18.41666667	2626.1	51.28	68.42
1371	1422	20160518	ohj110	normal	18.93333333	2797	53	66.76
1372	1423	20160518	ohj110	normal	20.21666667	2748	53	67.73
1373	1424	20160518	ohj110	normal	18.95833333	2707	53.06	66
1374	1425	20160518	ohj92	normal	19.2	2757	58.64	63.09
1375	1426	20160518	ohj92	normal	19.21666667	3265	62.22	69.71
1376	1427	20160518	ohj92	normal	19.23333333	3421	63	70.36
1377	1428	20160518	ohj95	normal	17.91666667	3154	60	67.61
1378	1429	20160518	ohj95	normal	18.56666667	2825	56.71	65.52
1379	1430	20160518	ohj110	normal	19.8	2741	53.25	68
1380	1431	20160518	ohj110	normal	19.81666667	2804	54	65.85
1381	1432	20160518	ohj110	normal	19.18333333	2465	50.75	64.63
1382	1433	20160518	ohj110	normal	19.2	2333	50.56	61.41
1383	1434	20160518	ohj92	normal	19.30833333	3230	57.85	71.57
1384	1435	20160518	ohj92	normal	19.31666667	3032	59.54	66.86
1385	1436	20160518	ohj92	normal	19.96666667	3354	59.64	73.94
1386	1437	20160518	ohj92	normal	19.34166667	2977	58.43	67.91
1387	1438	20160518	ohj92	normal	19.35	3352	62	69.07
1388	1439	20160518	ohj92	normal	19.36666667	3294	62.77	68.48
1389	1440	20160518	ohj95	normal	18.69166667	2792	54.71	66.3
1390	1441	20160518	ohj95	normal	19.33333333	2964	58	66.73
1391	1442	20160518	ohj95	normal	18.08333333	2629	54.97	62.77
1392	1443	20160518	ohj95	normal	18.725	2638	54	63.37
1393	1444	20160518	ohj110	normal	20.6	2962	56.04	69.48
1394	1445	20160518	ohj110	normal	20.6	2967	54.04	70.33
1395	1446	20160518	ohj110	normal	18.56666667	2372	46	64.57
1396	1447	20160518	ohj110	normal	19.21666667	2699	53	65.94
1397	1448	20160518	ohj110	normal	18.6	2563	53.33	63.26
1398	1449	20160518	ohj110	normal	17.96666667	2460	51.07	63.77
1399	1450	20160518	ohj92	normal	19.48333333	2848	58	64.6
1400	1451	20160518	ohj92	normal	20.13333333	3375	62.45	71
1401	1453	20160518	ohj95	normal	18.2	2667	56.86	62.22
1402	1454	20160518	ohj95	normal	18.21666667	2656	56.24	62.1
1403	1455	20160518	ohj95	normal	18.23333333	2786	57.05	64.95
1404	1456	20160518	ohj95	normal	18.23333333	3027	60.31	64.89
1405	1457	20160518	ohj110	normal	19.46666667	2785	51	70.05
1406	1458	20160518	ohj110	normal	18.075	2661	52	66.76
1407	1459	20160518	ohj110	normal	20.63333333	2697	52.41	66.06
1408	1460	20160518	ohj110	normal	18.73333333	2694	54.72	64.64
1409	1461	20160518	ohj110	normal	19.38333333	2608	49.64	66.49
1410	1462	20160518	ohj92	normal	20.26666667	3036	59.62	66
1411	1463	20160518	ohj92	normal	19	2906	56.96	65.5
1412	1464	20160518	ohj92	normal	19	2897	57.04	65.99
1413	1465	20160518	ohj95	normal	18.96666667	3038	59.94	67.73
1414	1466	20160518	ohj95	normal	18.96666667	2752	58	62.35
1415	1467	20160518	ohj95	normal	18.98333333	2651	54.08	63.12
1416	1468	20160518	ohj95	normal	18.98333333	2680	53.73	65.85
1417	1469	20160518	ohj95	normal	18.98333333	2615	55.7	61.2
1418	1470	20160518	ohj95	normal	18.98333333	2989	58.81	66.11
1419	1471	20160518	ohj95	normal	19.61666667	3022	58.99	65.75
1420	1473	20160518	ohj92	normal	19.83333333	3279	64	67.85
1421	1474	20160518	ohj92	normal	19.85	3233	61.11	70.89
1422	1475	20160519	ohj92	normal	19.26666667	2796	53.33	69
1423	1476	20160519	ohj92	normal	19.91666667	2885	52.21	70.07
1424	1478	20160519	ohj95	normal	19.90833333	2733	57	61.8
1425	1479	20160519	ohj95	normal	18.65	2767.33	57.08	64.57
1426	1480	20160519	ohj110	normal	18.53333333	2640	53	63.8
1427	1481	20160519	ohj110	normal	23.01666667	3691	61.77	77.84
1428	1482	20160519	ohj92	normal	20.11666667	3205.6	58.98	72.7
1429	1483	20160519	ohj92	normal	20.13333333	3455	61.85	72.34
1430	1484	20160519	ohj95	normal	17.56666667	2798	53	66.3
1431	1485	20160519	ohj95	normal	14.4	2543	51.59	62.61
1432	1486	20160519	ohj95	normal	18.73333333	2310	53.13	56.66
1433	1487	20160519	ohj95	normal	18.73333333	2715	58	62.85
1434	1488	20160519	ohj95	normal	18.75	2473	47.62	66.14
1435	1489	20160519	ohj95	normal	18.13333333	2611	53.44	63.13
1436	1490	20160519	ohj95	normal	18.13333333	2765	53.12	67.28
1437	1491	20160519	ohj95	normal	18.78333333	2779	56.13	65.41
1438	1492	20160519	ohj110	normal	20.03333333	2728	54.82	64.63
1439	1493	20160519	ohj110	normal	18.775	2335	49.71	63.39
1440	1494	20160519	ohj110	normal	19.41666667	2566	51	65.53
1441	1495	20160519	ohj110	normal	22.64166667	3000	57.56	67.73
1442	1496	20160519	ohj110	normal	20.08333333	2753	54	67.06
1443	1497	20160519	ohj110	normal	19.45	2634	53.9	62.61
1444	1498	20160519	ohj92	normal	19.53333333	3342	60.45	71.93
1445	1499	20160519	ohj92	normal	18.91666667	3190	60.19	69.6
1446	1500	20160519	ohj92	normal	19.55	3082	57.19	70.43
1447	1501	20160519	ohj92	normal	18.93333333	3215	61.6	68.55
1448	1502	20160519	ohj92	normal	18.95	2531.98	52	64.6
1449	1503	20160519	ohj95	normal	18.28333333	2667	56.23	62.47
1450	1504	20160519	ohj95	normal	18.3	2447	50.71	62.22
1451	1505	20160519	ohj95	normal	17.675	2944	60	63.61
1452	1506	20160519	ohj95	normal	18.31666667	2887	58.74	65.03
1453	1507	20160519	ohj95	normal	18.33333333	2901	57.57	65.14
1454	1508	20160519	ohj95	normal	17.70833333	2758	54.34	64.32
1455	1509	20160519	ohj110	normal	19.6	2851	55.93	65.89
1456	1510	20160519	ohj110	normal	21.4	2755	53.57	66
1457	1511	20160519	ohj110	normal	19.48333333	2768	54.32	65.84
1458	1512	20160519	ohj110	normal	18.21666667	2559	51.66	65.76
1459	1513	20160519	ohj110	normal	18.86666667	3093	57.65	70.46
1460	1514	20160519	ohj110	normal	18.25	2771	53.4	67.28
1461	1515	20160519	ohj110	normal	19.525	2698	54	65.85
1462	1516	20160519	ohj110	normal	18.9	2531	51.64	63.4
1463	1517	20160519	ohj110	normal	18.28333333	2386	50.28	62.03
1464	1518	20160519	ohj110	normal	20.86666667	3120	56.38	73.62
1465	1519	20160519	ohj92	normal	18.5	3089	57.57	72.02
1466	1520	20160519	ohj95	normal	18.48333333	2891	56.82	67.93
1467	1521	20160519	ohj95	normal	18.49166667	2750	53.71	64.98
1468	1522	20160519	ohj95	normal	18.36666667	2658	55.1	62.58
1469	1523	20160519	ohj95	normal	18.38333333	2872	56.41	67.03
1470	1524	20160519	ohj110	normal	19	2687	51.84	66.73
1471	1525	20160519	ohj110	normal	19	2750	53.81	68.45
1472	1526	20160519	ohj110	normal	19.65	2747	50	68.19
1473	1527	20160519	ohj110	normal	18.36666667	2498	50.35	63.62
1474	1528	20160519	ohj110	normal	19	2634	52	66.49
1475	1529	20160519	ohj110	normal	19.65	2823	53.34	69.6
1476	1530	20160519	ohj110	normal	18.38333333	2388	49	62.35
1477	1531	20160519	ohj110	normal	18.38333333	2423	51.91	61.21
1478	1532	20160519	ohj110	normal	19.01666667	2798	52.78	68.47
1479	1533	20160519	ohj110	normal	19.03333333	2234	48	59.19
1480	1534	20160519	ohj110	normal	19.68333333	2937	54.77	70.72
1481	1535	20160519	ohj92	normal	18.6	2845	55.8	67.7
1482	1536	20160519	ohj92	normal	19.26666667	2478	48.18	65.66
1483	1537	20160519	ohj92	normal	19.28333333	2784	58.26	63.17
1484	1538	20160519	ohj95	normal	18.6	2831	56	68.6
1485	1539	20160519	ohj95	normal	18.61666667	2773	56.6	66.29
1486	1540	20160519	ohj95	normal	18.63333333	2738	54.74	65.2
1487	1541	20160519	ohj95	normal	18.5	2768	56.01	65.85
1488	1542	20160519	ohj110	normal	19.78333333	2856	54.74	69.6
1489	1543	20160519	ohj110	normal	19.15	2630	51.99	65.66
1490	1544	20160519	ohj110	normal	19.8	2914	56.06	67.85
1491	1545	20160519	ohj92	normal	20.01666667	2542	54.73	62.39
1492	1546	20160519	ohj92	normal	18.75	2936	56.46	67.28
1493	1547	20160519	ohj92	normal	18.75	2689	54.96	64.95
1494	1548	20160519	ohj92	normal	18.76666667	3385	58.73	75.67
1495	1549	20160519	ohj95	normal	18.75	2698	52.9	64.64
1496	1550	20160519	ohj95	normal	18.75833333	3054	59.52	66.86
1497	1551	20160519	ohj95	normal	18.11666667	2939	55.96	67.85
1498	1552	20160519	ohj95	normal	18.13333333	2627	53.23	63.03
1499	1553	20160519	ohj110	normal	20.55	2363	52	61.54
1500	1554	20160519	ohj110	normal	19.91666667	2926	54.76	69.6
1501	1555	20160519	ohj110	normal	19.3	2749	53.68	67.03
1502	1556	20160519	ohj110	normal	18.65833333	2418	49.57	62.52
1503	1557	20160519	ohj92	normal	19.51666667	2754	57	63.77
1504	1558	20160519	ohj92	normal	18.9	2835	58	65.77
1505	1559	20160519	ohj92	normal	19.55	2611	57.88	61.42
1506	1560	20160519	ohj95	normal	18.88333333	2634	55	61.73
1507	1561	20160519	ohj95	normal	18.25	2555	51.69	64.32
1508	1562	20160519	ohj95	normal	18.26666667	2514	52.74	61.84
1509	1563	20160519	ohj95	normal	18.26666667	2668	50.93	65.56
1510	1564	20160519	ohj110	normal	19.53333333	2744	54.65	67.4
1511	1565	20160519	ohj110	normal	18.775	2499	53.97	60.2
1512	1566	20160519	ohj110	normal	18.78333333	2660	52.62	65.2
1513	1567	20160519	ohj92	normal	19.63333333	2728	55.21	64.98
1514	1568	20160519	ohj92	normal	19.01666667	3341	63.98	69.35
1515	1569	20160519	ohj92	normal	19.65833333	3375	63.31	69.94
1516	1570	20160519	ohj92	normal	19.03333333	3335	64	69.87
1517	1571	20160519	ohj92	normal	19.05	3244	62.23	68.62
1518	1572	20160519	ohj95	normal	19.025	2762	56.62	63.96
1519	1574	20160519	ohj92	normal	19.85	3105	62.05	66.29
1520	1575	20160519	ohj92	normal	20.48333333	3047	59.07	68.8
1521	1576	20160519	ohj92	normal	17.95	2431	51	62.84
1522	1577	20160519	ohj92	normal	19.23333333	2535.95	52.32	65.66
1523	1578	20160519	ohj92	normal	19.23333333	3018	59.72	67.22
1524	1579	20160519	ohj92	normal	19.23333333	3270	63	68.77
1525	1580	20160523	ohj95	normal	18.48333333	2698	51.99	65.84
1526	1581	20160523	ohj95	normal	18.5	2992	57	66.19
1527	1582	20160523	ohj110	normal	24.83333333	2995	57	67.27
1528	1583	20160523	ohj110	normal	19.11666667	2489	50.95	63.63
1529	1584	20160523	ohj92	normal	18.7	2744	56.08	64.32
1530	1585	20160523	ohj92	normal	18.71666667	2489	51.88	62.91
1531	1586	20160523	ohj95	normal	18.05	2373	53	59.01
1532	1587	20160523	ohj95	normal	19.33333333	2792	55	65.29
1533	1588	20160523	ohj95	normal	18.08333333	2600	55	62.03
1534	1589	20160523	ohj95	normal	18.08333333	2954	56	67.22
1535	1590	20160523	ohj95	normal	18.1	2844	57.05	64.95
1536	1591	20160523	ohj110	normal	19.21666667	2660	51.87	66.92
1537	1592	20160523	ohj110	normal	18.58333333	2437	49.79	62.84
1538	1593	20160523	ohj110	normal	18.6	2493	51.1	63.76
1539	1594	20160523	ohj92	normal	17.55	2380	51.09	61.46
1540	1595	20160523	ohj92	normal	18.825	2454	52	61.53
1541	1596	20160523	ohj92	normal	18.2	2553	53.89	62.85
1542	1597	20160523	ohj92	normal	17.58333333	2541	54	62
1543	1598	20160523	ohj92	normal	20.76666667	3016	58	66.79
1544	1599	20160523	ohj92	normal	18.23333333	2562	51.88	64.16
1545	1600	20160523	ohj92	normal	19.51666667	2550	51.6	64.63
1546	1601	20160523	ohj92	normal	20.16666667	2771	56.37	64.32
1547	1602	20160523	ohj95	normal	18.23333333	2930	56.16	66.11
1548	1603	20160523	ohj110	normal	18.71666667	2712	53.29	65.85
1549	1604	20160523	ohj92	normal	18.93333333	3032	59.99	65.13
1550	1605	20160523	ohj92	normal	17.66666667	2449	51.91	62.22
1551	1606	20160523	ohj92	normal	18.95	2584	52.03	65.14
1552	1607	20160523	ohj92	normal	18.33333333	2384	52.75	59.69
1553	1608	20160523	ohj95	normal	18.3	2636	56	63.24
1554	1609	20160523	ohj95	normal	18.95	2760	56.96	64.07
1555	1610	20160523	ohj95	normal	18.96666667	2979	58.5	65.94
1556	1611	20160523	ohj110	normal	18.3	2502	51.91	62.91
1557	1612	20160523	ohj92	normal	19.78333333	2930	56.99	68.23
1558	1613	20160523	ohj92	normal	17.9	2411	50.08	62.61
1559	1614	20160523	ohj92	normal	18.54166667	2607	52.62	64.5
1560	1615	20160523	ohj92	normal	18.41666667	2351	49.93	60.84
1561	1616	20160523	ohj95	normal	18.4	2575	54	64.28
1562	1617	20160523	ohj95	normal	18.40833333	2371	48.67	61.87
1563	1618	20160523	ohj110	normal	17.75	2526	51.71	63.8
1564	1619	20160523	ohj110	normal	18.4	2661	53.14	65.52
1565	1620	20160523	ohj110	normal	24.76666667	2686	52.47	65.88
1566	1621	20160523	ohj110	normal	19.05	2584	51	65.94
1567	1622	20160523	ohj92	normal	20.53333333	2588	52	65.14
1568	1623	20160523	ohj92	normal	17.36666667	2486	51.42	63.36
1569	1624	20160523	ohj95	normal	17.98333333	2528	50.99	63.68
1570	1625	20160523	ohj95	normal	18.63333333	2658	55.68	62.91
1571	1626	20160523	ohj95	normal	18.65	2646	57.95	60.54
1572	1627	20160523	ohj95	normal	19.15	2666	52.37	64.06
1573	1628	20160523	ohj95	normal	19.16666667	2873	58.95	64.25
1574	1629	20160523	ohj110	normal	17.875	2358	50.5	61.16
1575	1630	20160523	ohj110	normal	17.88333333	2572	49.52	67.12
1576	1631	20160523	ohj92	normal	18.73333333	2534	54	60.77
1577	1632	20160523	ohj92	normal	18.11666667	2493	54	62.07
1578	1633	20160523	ohj92	normal	20.03333333	2479	50	65.94
1579	1634	20160523	ohj95	normal	18.1	2693	54.38	63.76
1580	1635	20160523	ohj95	normal	18.75	2827	56	63.17
1581	1636	20160523	ohj110	normal	19.36666667	2573	50.96	66.19
1582	1637	20160523	ohj110	normal	18.73333333	2446	52.74	61.6
1583	1639	20160523	ohj110	normal	20.53333333	2977	57	66.12
1584	1640	20160523	ohj110	normal	19.90833333	2530	50.5	65.63
1585	1641	20160523	ohj92	normal	18.21666667	2392	51.82	60.84
1586	1642	20160523	ohj92	normal	18.23333333	2681	55.33	63.24
1587	1643	20160523	ohj92	normal	18.23333333	2586	56.82	60.62
1588	1644	20160523	ohj92	normal	18.88333333	2889	58.18	64.28
1589	1645	20160523	ohj95	normal	18.86666667	2990	60.22	65.89
1590	1646	20160523	ohj95	normal	17.6	2357	53	59.05
1591	1647	20160523	ohj110	normal	18.85	2344	50.67	60.61
1592	1648	20160523	ohj110	normal	20.13333333	2579	50.96	63.17
1593	1650	20160523	ohj110	normal	20.15	2810	54.25	66.21
1594	1652	20160523	ohj92	normal	20.88333333	2602	54.71	62.91
1595	1653	20160523	ohj92	normal	20.25833333	2951	58.57	66.31
1596	1654	20160523	ohj92	normal	19	2722	51.88	68.42
1597	1655	20160523	ohj95	normal	17.7	2854	58.9	63.39
1598	1656	20160523	ohj95	normal	18.98333333	2604	55.48	61.63
1599	1657	20160523	ohj95	normal	19	3015	59.58	65.99
1600	1658	20160523	ohj95	normal	18.375	2962	58	64.38
1601	1660	20160523	ohj110	normal	20.9	2933	54.57	68.6
1602	1661	20160523	ohj110	normal	20.28333333	2716	55.02	64.25
1603	1662	20160523	ohj110	normal	19.65833333	2479	53.65	61.74
1604	1663	20160523	ohj92	normal	19.1	2574	52.94	62.4
1605	1664	20160523	ohj92	normal	17.84166667	2604	54.7	61.54
1606	1665	20160523	ohj92	normal	18.48333333	2519	52	61.2
1607	1666	20160523	ohj95	normal	18.46666667	2836	59.55	63.03
1608	1667	20160523	ohj95	normal	18.48333333	3220	62	67.24
1609	1668	20160523	ohj95	normal	18.48333333	3108	60.4	66.21
1610	1669	20160523	ohj95	normal	19.13333333	2894	59.35	63.37
1611	1670	20160523	ohj110	normal	19.75	2838	53.14	67.85
1612	1672	20160523	ohj92	normal	19.33333333	2464	51.2	63.43
1613	1673	20160523	ohj92	normal	19.33333333	2514	52.36	61.41
1614	1674	20160523	ohj92	normal	19.975	2451	50	62.52
1615	1675	20160523	ohj95	normal	18.68333333	2930	58.98	64.41
1616	1676	20160523	ohj95	normal	18.68333333	2785	57.72	64.51
1617	1677	20160523	ohj95	normal	18.68333333	2910	58	65.94
1618	1678	20160523	ohj95	normal	19.31666667	2999	59.06	66.51
1619	1679	20160523	ohj110	normal	19.93333333	2791	53.63	66.11
1620	1680	20160523	ohj110	normal	19.93333333	2746	53.31	66.21
1621	1682	20160622	ohj7	normal	18.55	2139	47	58.01
1622	1683	20160622	ohj22	normal	17.28333333	1815	42.4	55.12
1623	1684	20160622	ohj22	normal	17.29166667	1910	45	54.46
1627	1688	20160622	ohj7	normal	18.125	2439	51.41	62.61
1628	1689	20160622	ohj7	normal	18.75	2388	48.68	63.51
1629	1690	20160622	ohj7	normal	18.14166667	2144	47.3	57.93
1630	1691	20160622	ohj22	normal	19.98333333	1312	36.78	46.8
1631	1692	20160622	ohj22	normal	17.375	2200	48.11	58.57
1633	1694	20160622	ohj22	normal	16.275	2025	46.64	55.04
1634	1695	20160622	ohj22	normal	16.28333333	1882	44.28	54.26
1635	1696	20160622	ohj22	normal	16.91666667	1992	45.66	56.37
1639	1700	20160622	ohj7	normal	19.61666667	2461	51	64.19
1640	1701	20160622	ohj7	normal	18.375	2263	51	61
1641	1702	20160622	ohj22	normal	16.48333333	1914	44.84	56.47
1642	1703	20160622	ohj22	normal	16.49166667	1853	44.15	55.2
1643	1704	20160622	ohj22	normal	16.375	2038	44.84	58.8
1644	1705	20160622	ohj22	normal	16.39166667	2018	47.67	55.81
1648	1709	20160622	ohj7	normal	20.33333333	2172	47.53	60.04
1649	1711	20160622	ohj22	normal	17.825	2264	48.95	58.93
1650	1712	20160622	ohj22	normal	16.59166667	2158	47.9	58.24
1651	1713	20160622	ohj22	normal	16.6	2079	47.65	56.04
1652	1714	20160622	ohj22	normal	16.60833333	1808	46	51.01
1655	1717	20160622	ohj7	normal	19.78333333	2239	48.95	58.58
1656	1718	20160622	ohj7	normal	17.925	2613	54	64.07
1657	1719	20160622	ohj22	normal	16.03333333	2063	48.2	54.31
1658	1720	20160622	ohj22	normal	16.66666667	2169	49.15	58.2
1659	1721	20160622	ohj22	normal	16.68333333	2043	47.27	55.81
1660	1722	20160622	ohj22	normal	17.31666667	1913	47	53.18
1665	1727	20160622	ohj7	normal	17.525	2475	52.11	62.27
1666	1728	20160622	ohj7	normal	19.9	2510	52.29	63.24
1667	1729	20160622	ohj22	normal	17.38333333	2057	48.38	56.45
1669	1731	20160622	ohj7	normal	18.19166667	2300	48.93	61.42
1670	1732	20160622	ohj7	normal	17.575	2365	52.22	60.21
1671	1734	20160622	ohj7	normal	18.225	2254	48.38	61.37
1672	1735	20160622	ohj22	normal	16.95	2290	48.4	60.93
1673	1736	20160622	ohj22	normal	16.96666667	2208	47.69	62.33
1674	1737	20160622	ohj22	normal	16.35	2172	47	58.87
1676	1739	20160622	ohj7	normal	17.76666667	2496	52	62.39
1677	1740	20160622	ohj22	normal	17.625	2118	47.82	57.85
1678	1741	20160622	ohj22	normal	17.00833333	2024	47.98	56.33
1679	1742	20160622	ohj22	normal	17.025	1899	46.71	55.63
1680	1743	20160622	ohj22	normal	17.65833333	2372	53	59.67
1681	1744	20160622	ohj22	normal	17.04166667	2095	47.58	57.72
1682	1745	20160622	ohj22	normal	20.175	1394	37.8	48.51
1685	1748	20160622	ohj7	normal	19.11666667	2443	51.55	63.17
1686	1749	20160622	ohj7	normal	18.5	2247	51.6	58.07
1687	1750	20160622	ohj7	normal	17.88333333	2271	50.24	60.54
1688	1751	20160622	ohj22	normal	17.85833333	2097	48.17	57.93
1689	1752	20160622	ohj22	normal	17.74166667	2158	47.96	59.19
1690	1753	20160622	ohj22	normal	17.13333333	2051	48.31	56.21
1695	1758	20160622	ohj7	normal	19.325	2712	53.52	64.98
1696	1760	20160622	ohj7	normal	20.4	2773	58	61.83
1697	1761	20160622	ohj7	normal	17.91666667	2483	51.54	63.17
1698	1762	20160622	ohj22	normal	17.89166667	2067	49	55.34
1699	1763	20160622	ohj22	normal	17.90833333	1972	45.87	56.11
1702	1766	20160622	ohj7	normal	18.825	2226	47.57	60.2
1703	1767	20160622	ohj7	normal	18.825	2593.9	53.74	65.25
1705	1769	20160623	ohj7	normal	17.45833333	2251	47	60.53
1706	1770	20160623	ohj22	normal	16.83333333	1917	44.03	55.67
1708	1772	20160623	ohj22	normal	15.75	2045	45.38	58.93
1709	1773	20160623	ohj22	normal	16.36666667	2118	46.96	57.85
1712	1776	20160623	ohj22	normal	16.48333333	1977	47.12	53.63
1713	1777	20160623	ohj22	normal	16.49166667	1824	45	52.79
1719	1783	20160623	ohj7	normal	17.175	2378	50.36	62.09
1720	1784	20160623	ohj22	normal	15.35	2041	46.96	55.77
1721	1785	20160623	ohj22	normal	15.96666667	2061	46.97	57.85
1722	1786	20160623	ohj22	normal	15.36666667	1913	44.14	56.22
1726	1791	20160623	ohj7	normal	16.74166667	2290	49.44	60.13
1727	1792	20160623	ohj22	normal	17.21666667	2094	49.35	55.92
1728	1793	20160623	ohj22	normal	16.03333333	1881	43.52	57.08
1729	1794	20160623	ohj22	normal	16.63333333	2081	47	57.86
1730	1795	20160623	ohj22	normal	16.65	2436	51.37	63.48
1731	1796	20160623	ohj22	normal	15.46666667	2146	49.53	56.71
1732	1797	20160623	ohj22	normal	15.46666667	1960	44.66	56.37
1735	1800	20160623	ohj7	normal	16.83333333	2251	52.17	56.78
1736	1801	20160623	ohj22	normal	16.8	2140	50	55.71
1737	1802	20160623	ohj22	normal	16.81666667	2209	47.98	59.41
1738	1803	20160623	ohj22	normal	16.11666667	2063	45.24	58.7
1739	1804	20160623	ohj22	normal	16.73333333	2013	46.97	56.36
1740	1805	20160623	ohj22	normal	16.73333333	2124	48	57.71
1741	1806	20160623	ohj22	normal	15.55	2106	49.79	55.82
1742	1807	20160623	ohj22	normal	16.15	2156	48.27	58.58
1743	1808	20160623	ohj22	normal	16.76666667	1939	46.55	56.08
1744	1809	20160623	ohj7	normal	16.3	1915	45.3	55.41
1745	1810	20160623	ohj22	normal	16.88333333	2108	47.67	57.61
1746	1811	20160623	ohj22	normal	16.88333333	2060	46.6	57.64
1747	1812	20160623	ohj22	normal	16.9	2004	47.67	55.7
1751	1817	20160623	ohj22	normal	16.33333333	2222	48.73	60.17
1752	1818	20160623	ohj22	normal	16.35	2161	46.58	61.46
1753	1819	20160623	ohj22	normal	16.95	2108	47	57.3
1754	1820	20160623	ohj22	normal	16.96666667	2090	47.2	57.79
1755	1821	20160623	ohj22	normal	16.96666667	1927	46.84	54.31
1756	1822	20160623	ohj22	normal	16.98333333	2048	46	57.82
1759	1826	20160623	ohj7	normal	19.53333333	2516	53.33	62.4
1760	1827	20160623	ohj7	normal	19.45	2380	53	59.22
1761	1828	20160623	ohj22	normal	17.03333333	2008	48.26	54.53
1762	1829	20160623	ohj7	normal	18.36666667	2494	51.74	62.69
1763	1830	20160623	ohj22	normal	17.75	2128	49.74	56.95
1764	1831	20160623	ohj22	normal	17.15	2148	48.54	58.77
1765	1832	20160623	ohj22	normal	17.76666667	2139	46.97	59.41
1766	1833	20160623	ohj22	normal	17.16666667	2104	48.39	57.46
1767	1834	20160623	ohj22	normal	18.375	2034	47.3	57.32
1768	1835	20160623	ohj22	normal	17.18333333	2082	47	58.39
1771	1839	20160627	ohj67	normal	19.73333333	2677	54.63	63.8
1772	1840	20160627	ohj67	normal	14.01666667	2287	51	58.45
1773	1841	20160627	ohj73	normal	17.16666667	2511	50.76	62.09
1774	1842	20160627	ohj73	normal	17.16666667	2367	47.3	63.1
1775	1843	20160627	ohj90	normal	17.78333333	2603	53.35	63.48
1776	1844	20160627	ohj90	normal	17.8	2825	54.56	66.54
1777	1845	20160627	ohj67	normal	18.66666667	2614	51.89	62.19
1778	1846	20160627	ohj67	normal	19.31666667	2724	54.15	63.44
1779	1847	20160627	ohj73	normal	17.36666667	2280	49.95	58.98
1780	1848	20160627	ohj73	normal	16.74166667	2470	54.14	59.69
1781	1849	20160627	ohj73	normal	17.38333333	2334	48.38	61.87
1782	1850	20160627	ohj73	normal	17.26666667	2529	53.21	60.91
1783	1851	20160627	ohj73	normal	16.63333333	2260	50.76	59.14
1784	1852	20160627	ohj73	normal	16.65	2555	51.93	63.42
1785	1853	20160627	ohj90	normal	17.9	2807	54	65.62
1786	1854	20160627	ohj90	normal	17.91666667	2768	55.45	65.25
1787	1855	20160627	ohj90	normal	17.91666667	2842	53.59	65.88
1788	1856	20160627	ohj90	normal	17.3	2780	55.36	65.29
1789	1858	20160627	ohj67	normal	19.45	2948	58.5	65.26
1790	1859	20160627	ohj67	normal	18.18333333	2598	54	62.68
1791	1860	20160627	ohj67	normal	19.46666667	2800	55.96	64.06
1792	1861	20160627	ohj73	normal	18.16666667	3035	57.88	66.93
1793	1862	20160627	ohj73	normal	17.4	2567	53.49	61.63
1794	1863	20160627	ohj90	normal	19.28333333	2994	58.99	67.76
1795	1864	20160627	ohj90	normal	17.38333333	2836	55.76	64.5
1796	1865	20160627	ohj90	normal	17.4	2730	56.54	63.65
1797	1866	20160627	ohj90	normal	18.05	3182	61.11	68.11
1798	1867	20160627	ohj90	normal	18.7	2701	58	61.2
1799	1868	20160627	ohj90	normal	18.7	3273	60.4	69.81
1800	1869	20160627	ohj90	normal	18.08333333	2898	56	65.03
1801	1870	20160627	ohj67	normal	18.95	2712	52.67	67.21
1802	1871	20160627	ohj67	normal	18.325	2522	51.26	63.17
1803	1872	20160627	ohj67	normal	18.96666667	2904	56	66.14
1804	1873	20160627	ohj67	normal	19.61666667	3070	58.7	69.09
1805	1874	20160627	ohj67	normal	19.5	2909	57	65.51
1806	1875	20160627	ohj73	normal	17.55	2696	54.7	62.61
1807	1876	20160627	ohj73	normal	16.925	2609	55.11	61.54
1808	1877	20160627	ohj73	normal	17.56666667	2424	52	59.85
1809	1878	20160627	ohj73	normal	17.58333333	2889	56.46	66.86
1810	1879	20160627	ohj90	normal	18.2	2966	58.76	67.12
1811	1880	20160627	ohj90	normal	18.85	2929	58	65.2
1812	1881	20160627	ohj67	normal	19.71666667	2784	56.29	65.48
1813	1882	20160627	ohj67	normal	19.08333333	2419.57	51.43	62.84
1814	1883	20160627	ohj67	normal	19.1	2567	52.01	62.62
1815	1884	20160627	ohj67	normal	19.10833333	2717	54.54	65.2
1816	1885	20160627	ohj67	normal	19.75	2776	57.71	64.06
1817	1886	20160627	ohj67	normal	18.36666667	2607	54.37	63.97
1818	1887	20160627	ohj67	normal	19.00833333	2754	54.8	65.01
1819	1888	20160627	ohj73	normal	17.06666667	2626	52.62	64.25
1820	1889	20160627	ohj73	normal	17.70833333	2917	57.33	66.79
1821	1890	20160627	ohj73	normal	18.35	2971	56.27	69.11
1822	1891	20160627	ohj73	normal	16.46666667	2454	52.33	61.93
1823	1892	20160627	ohj73	normal	17.75	2519	49.74	63.81
1824	1893	20160627	ohj73	normal	17.11666667	2576	53.03	63.2
1825	1894	20160627	ohj73	normal	17.76666667	2799	56.82	64.16
1826	1895	20160627	ohj90	normal	18.38333333	3018	58.13	67.12
1827	1896	20160627	ohj90	normal	19.66666667	3023	60.5	65.03
1828	1897	20160627	ohj90	normal	17.76666667	2538	52.1	63.24
1829	1898	20160627	ohj90	normal	18.91666667	2849	56.4	67.03
1830	1899	20160627	ohj67	normal	19.15	2804	57.02	64.89
1831	1900	20160627	ohj67	normal	19.15	2637	56.46	62.85
1832	1901	20160627	ohj67	normal	18.53333333	3041	59	65.84
1833	1902	20160627	ohj67	normal	18.55	2647	56.7	61.41
1834	1903	20160627	ohj73	normal	17.23333333	2522	52	61.83
1835	1904	20160627	ohj73	normal	17.25	2468	53.71	61.08
1836	1905	20160627	ohj90	normal	19.13333333	2808	55.81	64.32
1837	1906	20160627	ohj90	normal	18.5	2728	54.56	64.15
1838	1907	20160627	ohj90	normal	19.15	2514	52.44	66.39
1839	1908	20160627	ohj90	normal	18.53333333	2827	58.59	63.65
1840	1909	20160627	ohj67	normal	19.4	2749	56.83	63.65
1841	1910	20160627	ohj67	normal	19.26666667	2736	55.32	64.69
1842	1911	20160627	ohj67	normal	20.55	2768	54.85	64.28
1843	1912	20160627	ohj67	normal	19.93333333	2718	59.13	62.81
1844	1913	20160627	ohj67	normal	19.3	2956	57.76	66.12
1845	1914	20160627	ohj67	normal	18.68333333	2718	58.68	61.3
1846	1915	20160627	ohj73	normal	17.36666667	2841	56.13	65.48
1847	1916	20160627	ohj73	normal	18.01666667	2509	53.71	63.37
1848	1917	20160627	ohj73	normal	17.4	2412	50.71	62.4
1849	1918	20160627	ohj73	normal	18.675	2792	55.22	66.3
1850	1919	20160627	ohj73	normal	17.41666667	2642	55.22	62.91
1851	1920	20160627	ohj73	normal	17.43333333	2583	55.31	61.2
1852	1921	20160627	ohj73	normal	18.075	2774	54.84	64.7
1853	1922	20160627	ohj90	normal	19.18333333	2883	58.16	65.2
1854	1923	20160627	ohj90	normal	17.93333333	2834	53.73	68.97
1855	1924	20160627	ohj90	normal	18.575	2793	55.62	64.81
1856	1925	20160627	ohj90	normal	18.58333333	2733	56.53	63.28
1857	1926	20160627	ohj67	normal	18.81666667	2683	54.65	63.62
1858	1927	20160627	ohj67	normal	19.46666667	2828	56.16	65.84
1859	1928	20160627	ohj67	normal	20.11666667	2690	56.04	64.89
1860	1929	20160627	ohj67	normal	20.11666667	2503	51.79	62.78
1861	1930	20160627	ohj73	normal	18.81666667	2455	52	63.76
1862	1931	20160627	ohj73	normal	18.81666667	2720	57.39	63.36
1863	1932	20160627	ohj73	normal	17.56666667	2384	54	59.59
1864	1933	20160627	ohj90	normal	18.18333333	2843.25	54.71	68.08
1865	1934	20160627	ohj90	normal	18.81666667	2540.63	53.56	66.06
1866	1936	20160628	ohj67	normal	17.45	2912	58	65.07
1867	1937	20160628	ohj67	normal	18.1	3066	60	67.4
1868	1938	20160628	ohj73	normal	17.45	2582	51.57	64.81
1869	1939	20160628	ohj73	normal	16.81666667	2927	55.56	66
1870	1940	20160628	ohj73	normal	16.83333333	2737	56.7	62.68
1871	1941	20160628	ohj73	normal	16.84166667	2442	49.48	63.12
1872	1942	20160628	ohj73	normal	16.85	2741	56.02	63.48
1873	1943	20160628	ohj73	normal	11.15	2483	49.08	63.77
1874	1944	20160628	ohj73	normal	16.23333333	2551	53.19	63.37
1875	1945	20160628	ohj73	normal	16.88333333	2840	55.62	67.71
1876	1946	20160628	ohj73	normal	16.9	2701	56.23	61.73
1877	1947	20160628	ohj73	normal	16.775	2818	55.85	64.69
1878	1948	20160628	ohj73	normal	16.15	2739	56.15	67.71
1879	1949	20160628	ohj90	normal	18.01666667	3070	58.87	69.24
1880	1950	20160628	ohj90	normal	16.75833333	3141	61.63	66.37
1881	1951	20160628	ohj90	normal	17.4	3014	58.12	67.29
1882	1952	20160628	ohj90	normal	17.41666667	3114	58.87	68.18
1883	1953	20160628	ohj90	normal	18.06666667	3070	60.27	66.52
1884	1954	20160628	ohj67	normal	19.56666667	2948	60.01	64.38
1885	1955	20160628	ohj67	normal	18.3	2886	58.12	65.2
1886	1956	20160628	ohj73	normal	16.38333333	2992	59.48	66.43
1887	1957	20160628	ohj73	normal	17.66666667	3040	59	66.79
1888	1958	20160628	ohj73	normal	16.4	2868	56.78	66.46
1889	1959	20160628	ohj73	normal	18.18333333	2706	55.45	64.03
1890	1961	20160628	ohj73	normal	15.66666667	2943	57.36	66.76
1891	1962	20160628	ohj73	normal	16.31666667	3320	61	69.31
1892	1963	20160628	ohj90	normal	17.54166667	3023	57.73	67.31
1893	1964	20160628	ohj90	normal	16.91666667	3015	59.86	65.01
1894	1965	20160628	ohj90	normal	16.93333333	2941	56.46	66.92
1895	1966	20160628	ohj90	normal	17.58333333	3100	58	67.61
1896	1968	20160628	ohj90	normal	17.6	3131	57.28	71.18
1897	1969	20160628	ohj67	normal	17.2	2919	59.11	64.56
1898	1970	20160628	ohj67	normal	19.11666667	3088	58	68.27
1899	1971	20160628	ohj67	normal	17.08333333	2828	57.5	64.12
1900	1972	20160628	ohj67	normal	17.73333333	3000	59.3	66.37
1901	1973	20160628	ohj67	normal	17.1	2642	51.41	64.64
1902	1974	20160628	ohj73	normal	16.45	2805	55.75	64.82
1903	1975	20160628	ohj73	normal	16.45833333	2724	54.68	64.81
1904	1976	20160628	ohj73	normal	16.46666667	2996	58	66.3
1905	1977	20160628	ohj73	normal	16.48333333	2685	54.96	65.51
1906	1978	20160628	ohj73	normal	16.49166667	2763	56.63	63.65
1907	1979	20160628	ohj73	normal	15.86666667	2624	51.97	66.18
1908	1980	20160628	ohj73	normal	17.15	2818	55.37	65.9
1909	1981	20160628	ohj90	normal	17.11666667	2581	53.24	63.26
1910	1982	20160628	ohj90	normal	17.75833333	3077	60.64	66
1911	1983	20160628	ohj90	normal	17.63333333	2866	55.51	66.49
1912	1984	20160628	ohj90	normal	17.01666667	3097	57.08	68.71
1913	1985	20160628	ohj90	normal	17.01666667	3083	61.17	67.12
1914	1986	20160628	ohj67	normal	17.88333333	2879	57.92	63.39
1915	1987	20160628	ohj73	normal	15.96666667	2537	55.82	59.94
1916	1988	20160628	ohj73	normal	16.6	2827	57.57	65.99
1917	1989	20160628	ohj73	normal	15.98333333	2807	56	65.2
1918	1990	20160628	ohj73	normal	16.63333333	2689	54.66	65.2
1919	1991	20160628	ohj73	normal	16	2577	51.22	64.32
1920	1992	20160628	ohj90	normal	16.6	2808	53.62	66.92
1921	1993	20160628	ohj90	normal	16.61666667	2798	56.99	65.01
1922	1994	20160628	ohj90	normal	16.625	2739	53.6	66.43
1923	1995	20160628	ohj90	normal	17.13333333	2627	51.7	65.63
1924	1996	20160628	ohj90	normal	17.15	2823	54.42	65.99
1925	1997	20160628	ohj67	normal	17.38333333	2571	55.54	61.21
1926	1998	20160628	ohj67	normal	18.025	3132	59.72	69
1927	1999	20160628	ohj67	normal	18.03333333	3124	59.19	68.53
1928	2000	20160628	ohj67	normal	18.05	2717	56.41	66
1929	2001	20160628	ohj67	normal	17.425	2611	53.43	63
1930	2002	20160628	ohj73	normal	17.4	2776	56.87	65.4
1931	2003	20160628	ohj73	normal	16.15	2835	56.43	65.08
1932	2004	20160628	ohj73	normal	16.15	2338	50.24	61.03
1933	2005	20160628	ohj90	normal	16.75	3101	60.82	66.54
1934	2006	20160628	ohj90	normal	16.76666667	2901	57	66
1935	2007	20160628	ohj90	normal	16.63333333	2881	57.64	66.18
1936	2008	20160628	ohj90	normal	18.55	3444	63	70.35
1937	2009	20160628	ohj90	normal	17.3	3000.75	60.11	69
1938	2010	20160628	ohj90	normal	16.66666667	2740	55.66	64.25
1939	2011	20160628	ohj90	normal	16.68333333	2651	51.81	65.08
1940	2012	20160628	ohj90	normal	17.96666667	2945	56.64	66.26
1941	2013	20160628	ohj90	normal	16.7	3153	61.81	67.48
1942	2014	20160628	ohj90	normal	17.35	2762	56	64.32
1943	2015	20160628	ohj90	normal	16.73333333	2757	56.39	63.65
1944	2016	20160628	ohj67	normal	18.23333333	2784	57.02	63.61
1945	2017	20160628	ohj67	normal	17.6	2586	53.15	62.03
1946	2018	20160628	ohj90	normal	17.53333333	2587	53.43	64.28
1947	2019	20160628	ohj90	normal	18.68333333	3667	67.74	71.77
1948	2020	20160628	ohj90	normal	17.41666667	2896	55.41	67.12
1949	2021	20160628	ohj90	normal	16.8	2548	53.8	63.62
1950	2022	20160628	ohj90	normal	18.08333333	2773	55.33	63.77
1951	2023	20160628	ohj90	normal	18.09166667	3397	63.94	69.96
1952	2024	20160628	ohj90	normal	16.83333333	2819	55.93	64.56
1953	2025	20160628	ohj90	normal	16.85	2990	59	65.29
1954	2026	20160628	ohj67	normal	17.70833333	2796	58	63.96
1955	2027	20160628	ohj67	normal	18.35	2785	59	62.06
1956	2028	20160628	ohj90	normal	17.65	2671	54.36	62.52
1957	2029	20160628	ohj90	normal	17.66666667	3082	60.03	67.91
1958	2030	20160628	ohj90	normal	17.66666667	2596.67	55.84	62.61
1959	2031	20160810	ohj94	normal	18.13333333	2916	56.87	65.88
1960	2032	20160810	ohj96	normal	18.7	2689	55	62.29
1961	2033	20160810	ohj96	normal	18.71666667	2347	48.4	60.23
1962	2034	20160810	ohj96	normal	18.73333333	2734	56.06	62.68
1963	2035	20160810	ohj86	normal	18.98333333	2964	60.18	64.6
1964	2036	20160810	ohj86	normal	18.36666667	2369	50.85	60.48
1965	2037	20160810	ohj86	normal	18.50833333	2887	58.57	63.43
1966	2038	20160810	ohj86	normal	18.51666667	2678	56.37	62.68
1967	2039	20160810	ohj94	normal	19.73333333	2812	54.04	66.6
1968	2040	20160810	ohj94	normal	18.49166667	3314	60.6	70.23
1969	2041	20160810	ohj96	normal	17.175	2676	56	61.88
1970	2042	20160810	ohj96	normal	18.31666667	2824	57.57	65.88
1971	2043	20160810	ohj96	normal	17.7	2744	55.76	64.98
1972	2044	20160810	ohj86	normal	18.58333333	2591	52.2	65.29
1973	2045	20160810	ohj86	normal	17.96666667	2445	52.79	60.03
1974	2046	20160810	ohj94	normal	19.18333333	3151	61.71	67.61
1975	2047	20160810	ohj94	normal	18.56666667	3321	61.56	69.54
1976	2048	20160810	ohj94	normal	18.575	3054	58.22	67.24
1977	2049	20160810	ohj94	normal	17.95833333	3363	64.86	67.89
1978	2050	20160810	ohj94	normal	17.96666667	2872	56.78	65.99
1979	2051	20160810	ohj94	normal	18.60833333	3013	58.88	66.8
1980	2052	20160810	ohj96	normal	17.925	2697	57.57	61.2
1981	2053	20160810	ohj96	normal	17.93333333	2701	55.33	63.17
1982	2054	20160810	ohj96	normal	17.81666667	2402	51.51	60.46
1983	2055	20160810	ohj96	normal	17.825	2627	56.79	61.21
1984	2056	20160810	ohj86	normal	18.70833333	3031	60.52	65.41
1985	2057	20160810	ohj86	normal	18.09166667	2892	57.42	66
1986	2058	20160810	ohj94	normal	17.425	2977	56.08	67.71
1987	2059	20160810	ohj94	normal	18.06666667	3362	62.27	71.85
1988	2060	20160810	ohj94	normal	18.7	3066	60	66.19
1989	2061	20160810	ohj96	normal	18.65	2582	54.77	62.91
1990	2062	20160810	ohj96	normal	18.03333333	2281	50.5	59.9
1991	2063	20160810	ohj96	normal	17.41666667	2513	53.14	63.17
1992	2064	20160810	ohj96	normal	17.425	2567	52.57	62.85
1993	2065	20160810	ohj96	normal	17.43333333	2381	53	59.6
1994	2066	20160810	ohj96	normal	17.94166667	2727	58.84	63.65
1995	2067	20160810	ohj96	normal	17.95	2454	53.9	60.63
1996	2068	20160810	ohj86	normal	18.21666667	2714	53.26	64.79
1997	2069	20160810	ohj94	normal	17.54166667	3090	60	66.76
1998	2070	20160810	ohj94	normal	17.55	2929	59.15	64.79
1999	2071	20160810	ohj94	normal	18.2	3470	62.9	70.64
2000	2072	20160810	ohj94	normal	18.20833333	3544	66.76	69.47
2001	2073	20160810	ohj94	normal	19.475	3054	57.74	69
2002	2074	20160810	ohj94	normal	18.85833333	3309	62	68.89
2003	2075	20160810	ohj96	normal	18.175	2841	55.33	66
2004	2076	20160810	ohj96	normal	17.55	2474	54.16	60.03
2005	2077	20160810	ohj96	normal	18.19166667	2812	57.92	64.06
2006	2078	20160810	ohj96	normal	18.075	2832	58	63.59
2007	2079	20160810	ohj96	normal	18.08333333	2581	56	62.4
2008	2080	20160810	ohj86	normal	17.71666667	2863	58.24	64.82
2009	2081	20160810	ohj86	normal	18.35	2778	58	63.77
2010	2082	20160810	ohj94	normal	18.31666667	3302	63.91	67.1
2011	2083	20160810	ohj94	normal	17.06666667	2977	58.96	65.47
2012	2084	20160810	ohj94	normal	18.33333333	2899	57.42	65.66
2013	2085	20160810	ohj96	normal	18.28333333	2238	52.28	58.07
2014	2086	20160810	ohj96	normal	18.91666667	2747	58.73	61.52
2015	2087	20160810	ohj96	normal	17.675	2220	51	59
2016	2088	20160810	ohj86	normal	18.55833333	2890	59.4	63.26
2017	2090	20160810	ohj94	normal	18.4	3202	63	66.46
2018	2091	20160810	ohj94	normal	17.78333333	3246	63.79	67.49
2019	2092	20160810	ohj94	normal	17.79166667	3196	63	66.96
2020	2093	20160810	ohj94	normal	18.43333333	3176	59	69.06
2021	2094	20160810	ohj94	normal	19.06666667	3454.3	63.9	72.84
2022	2095	20160810	ohj96	normal	17.75833333	2433	54.04	59.69
2023	2096	20160810	ohj96	normal	18.4	2731	57.76	62.1
2024	2097	20160810	ohj96	normal	18.40833333	2605	56.87	60.48
2025	2099	20160810	ohj94	normal	18	3267	63	67.37
2026	2101	20160810	ohj94	normal	19.275	3559	66.77	70.24
2027	2102	20160810	ohj94	normal	19.15	3040	60.53	65.14
2028	2103	20160810	ohj96	normal	17.84166667	2588	54	62.03
2029	2104	20160810	ohj96	normal	17.85	3006	59.69	65.66
2030	2105	20160810	ohj96	normal	18.5	2772	57.8	63.36
2031	2106	20160810	ohj96	normal	17.25	2762	56.98	63.51
2032	2107	20160810	ohj86	normal	18.76666667	3181	62.34	66.51
2033	2108	20160810	ohj96	normal	18.65833333	2363	51.3	60.48
2034	2109	20160810	ohj86	normal	18.91666667	2676	55.45	63.62
2035	2110	20160810	ohj86	normal	19.55	2935	60	63.36
2036	2111	20160810	ohj86	normal	18.93333333	2906	59.78	63.09
2037	2112	20160810	ohj94	normal	18.03333333	3160	61.11	69.76
2038	2113	20160810	ohj94	normal	18.66666667	2950	58.99	64.15
2039	2114	20160810	ohj96	normal	17.98333333	2857	58.99	62.68
2040	2115	20160810	ohj96	normal	18	2608	56.15	60.54
2041	2116	20160810	ohj96	normal	18.00833333	2734	57.57	62.07
2042	2117	20160810	ohj96	normal	17.39166667	2544	54.49	61.92
2043	2118	20160810	ohj86	normal	18.275	3061	60.94	66.25
2044	2119	20160810	ohj94	normal	18.86666667	2870	59	63.12
2045	2120	20160810	ohj96	normal	18.80833333	2610	55.36	62.03
2046	2121	20160811	ohj68	normal	19.71666667	2673	55.18	62.35
2047	2122	20160811	ohj80	normal	18.38333333	3104	60.89	66.52
2048	2123	20160811	ohj80	normal	18.4	3011	57.14	67.4
2049	2124	20160811	ohj80	normal	19.05	3292	62	68.12
2050	2125	20160811	ohj102	normal	20.28333333	3428	63.94	69.94
2051	2127	20160811	ohj80	normal	19.85	3039	59	68.27
2052	2128	20160811	ohj102	normal	19.18333333	2792	57	64.15
2053	2129	20160811	ohj102	normal	19.19166667	2983	60	65.03
2054	2130	20160811	ohj102	normal	18.56666667	3101	60.41	67.06
2055	2131	20160811	ohj102	normal	19.21666667	3065	58.42	67.12
2056	2132	20160811	ohj102	normal	17.81666667	2950	57.87	66.8
2057	2133	20160811	ohj68	normal	18.71666667	2585	53	63.93
2058	2134	20160811	ohj68	normal	18.1	2949	58.48	66.81
2059	2135	20160811	ohj68	normal	18.73333333	2866	59	62.52
2060	2136	20160811	ohj68	normal	18.11666667	2839	56.9	64.57
2061	2137	20160811	ohj68	normal	18.76666667	2825	55.43	66
2062	2138	20160811	ohj68	normal	18.775	2944	59.85	64.08
2063	2139	20160811	ohj68	normal	18.15	2868	57	65.08
2064	2140	20160811	ohj80	normal	18.73333333	3251	61.72	68.08
2065	2142	20160811	ohj102	normal	18.06666667	2707	52.93	64.6
2066	2143	20160811	ohj102	normal	18.08333333	2951	57.02	65.5
2067	2144	20160811	ohj68	normal	18.20833333	2864	56.72	65.63
2068	2145	20160811	ohj68	normal	18.85	2813	56.4	64.07
2069	2146	20160811	ohj68	normal	19.5	2872	57.99	66.49
2070	2147	20160811	ohj102	normal	18.125	3265	61.87	70.07
2071	2148	20160811	ohj102	normal	18.76666667	2770	57.62	63.61
2072	2149	20160811	ohj68	normal	19.03333333	2718	55.14	64.52
2073	2150	20160811	ohj80	normal	18.35	2842	58.09	65.85
2074	2151	20160811	ohj80	normal	18.35	3059	60.81	66
2075	2152	20160811	ohj80	normal	18.36666667	2772	55.45	66
2076	2153	20160811	ohj102	normal	18.96666667	3093	60.42	66.39
2077	2154	20160811	ohj102	normal	18.975	3247	58.01	72.86
2078	2155	20160811	ohj102	normal	17.71666667	2918	57.29	66.8
2079	2156	20160811	ohj68	normal	18.48333333	2951	57	66.62
2080	2157	20160811	ohj68	normal	17.85	3002	57	68.9
2081	2158	20160811	ohj68	normal	19.13333333	3077	59.44	69.62
2082	2159	20160811	ohj80	normal	19.08333333	3237	58.77	69
2083	2160	20160811	ohj80	normal	18.45833333	3170	58.97	71.23
2084	2161	20160811	ohj102	normal	17.78333333	3022	58	67.19
2085	2162	20160811	ohj102	normal	18.43333333	2882	54	68.44
2086	2163	20160811	ohj102	normal	18.45	3235	60.31	71.21
2087	2164	20160811	ohj102	normal	18.45	2986	57.04	69.03
2088	2165	20160811	ohj68	normal	18.08333333	2786	56.43	64.6
2089	2166	20160811	ohj68	normal	18.73333333	2463	51.21	61.46
2090	2167	20160811	ohj68	normal	18.1	2846	57.41	64.6
2091	2168	20160811	ohj68	normal	18.61666667	2851	56.77	66.21
2092	2169	20160811	ohj68	normal	18	2822	56.71	65.66
2093	2170	20160811	ohj80	normal	18.56666667	3189	60.69	68.67
2094	2171	20160811	ohj80	normal	18.58333333	3101	56.29	69.47
2095	2172	20160811	ohj102	normal	17.91666667	3184	62	66.54
2096	2173	20160811	ohj102	normal	18.55833333	2995	56.71	66.76
2097	2174	20160811	ohj102	normal	17.93333333	3232	61	68.47
2098	2175	20160811	ohj102	normal	17.95	3278	62.59	68.6
2099	2176	20160811	ohj102	normal	18.59166667	3106	61.21	66.51
2100	2177	20160811	ohj68	normal	17.58333333	2693	56.01	62.13
2101	2178	20160811	ohj68	normal	18.23333333	3145	60.46	67.89
2102	2179	20160811	ohj68	normal	18.24166667	2960	60	64.07
2103	2180	20160811	ohj80	normal	19.95833333	3566	63.97	71.57
2104	2181	20160811	ohj80	normal	18.7	2890	57.93	66.61
2105	2182	20160811	ohj80	normal	18.075	3194	62.78	67.21
2106	2183	20160811	ohj80	normal	18.08333333	2934	59.69	65.14
2107	2184	20160811	ohj102	normal	18.05	3289	64	67.37
2108	2185	20160811	ohj102	normal	18.05833333	2927	54.75	66.61
2109	2186	20160811	ohj102	normal	18.06666667	2717	55.83	63.39
2110	2187	20160811	ohj102	normal	18.08333333	3084	60.46	66.92
2111	2188	20160811	ohj102	normal	18.73333333	3158	61.87	66.86
2112	2189	20160811	ohj68	normal	17.71666667	2970.11	60.51	66.95
2113	2190	20160811	ohj102	normal	18.88333333	3183	62.71	66.19
[truncated: 29 more rows]
