# Supplementary material for: Linking genome size variation to population phenotypic variation within the rotifer, Brachionus asplanchnoidis
Source: Commun Biol. 2021 May 19;4:596. doi: 10.1038/s42003-021-02131-z (PMC8134563; doi:10.1038/s42003-021-02131-z)
Supplement: Supplementary file 7 — Supplementary Data 4 [file 42003_2021_2131_MOESM7_ESM.csv]

	clone	genomesize	bodysize	morph	morphnum	mean_growth	malesSum
1	k(13x110)x(13x66)n1	564.356	6.63028663966147	compact	1	37.1652173814158	198
2	k(13x110)x(13x66)n10	549.126	15.0398017514246	saccate	0	31.6438976914227	0
3	k(13x110)x(13x66)n11	602.118	7.05264838899694	compact	1	34.279839860161	51
4	k(13x110)x(13x66)n12	639.354	7.03971905518278	compact	1	34.9115779305695	119
5	k(13x110)x(13x66)n13	604.17	6.63754506377692	compact	1	31.8962889829258	94
6	k(13x110)x(13x66)n14	637.556	6.3487920418691	compact	1	34.354847077159	43
7	k(13x110)x(13x66)n2	539.656	5.60959628040428	compact	1	30.8260343050327	42
8	k(13x110)x(13x66)n3	567.214	7.02550005884156	compact	1	30.6906897122134	60
9	k(13x110)x(13x66)n4	606.612	8.73292665390198	compact	1	35.3247587585416	30
10	k(13x110)x(13x66)n5	548.544	14.0483301057879	saccate	0	22.8979220857765	0
11	k(13x110)x(13x66)n6	608.546	5.97432621492543	compact	1	37.0482965937372	69
12	k(13x110)x(13x66)n7	583.168	17.3172488087315	saccate	0	22.5786840665495	0
13	k(13x110)x(13x66)n8	576.132	8.77267462295966	compact	1	32.5735108447954	30
14	k(13x110)x(13x66)n9	621.338	6.60159685802974	compact	1	32.2076037533497	109
15	k(22)x(8x93)n1	428.606	5.26061230393922	compact	1	32.418800278278	124
16	k(22)x(8x93)n2	438.928	5.23510544572102	compact	1	31.1403016530796	149
17	k(22x8)x(82)n1	435.576	13.2929092413547	saccate	0	30.2212704019026	0
18	k(22x8)x(82)n2	436.356	14.3001304432797	saccate	0	36.5311851350214	8
19	k(22x8)x(82)n3	430.086	13.9668434095369	saccate	0	37.2525432865945	0
20	k(22x8)x(82x93)n1	431.618	4.82143560111822	compact	1	31.1728251614008	107
21	k(22x8)x(82x93)n2	422.218	4.72049427999179	compact	1	31.92426533714	217
22	k(22x8)x(8x93)n1	440.534	11.8694673405425	saccate	0	27.5161950368774	4
23	k(22x8)x(8x93)n2	454.91	6.50310726328875	compact	1	32.582019811195	129
24	k(8x93)x(22x8)n1	448.072	14.013320567708	saccate	0	29.6040558531348	2
25	k(8x93)x(22x8)n2	444.466	14.3748319606096	saccate	0	29.9253837246067	0
26	k(8x93)x(82)n1	441.616	12.4682684253674	saccate	0	34.3580930763721	0
27	k(8x93)x(82)n2	426.11	6.82215427071397	compact	1	36.7667657429686	154
28	k(8x93)x(82)n3	437.752	6.42711682514402	compact	1	35.8911286200246	84
29	k(8x93)x(82)n4	432.494	6.57998339016028	compact	1	33.126513710694	85
30	k109x107n1	515.286	10.0354046039276	compact	1	25.6553099391338	160
31	k109x110n1	519.806	15.0835938772962	saccate	0	29.318674864419	8
32	k109x13n1	495.956	9.15652373992073	compact	1	36.7687728558078	173
33	k109x13n2	519.014	9.85968730324372	compact	1	31.8463417093157	79
34	k109x67n1	534.728	6.691232662759	compact	1	38.103844195207	416
35	k109x7n1	515.428	7.55349147344292	compact	1	36.3452049137241	271
36	k110x106n1	516.362	14.2767014505031	saccate	0	26.8223755433335	37
37	k110x107n2	507.06	5.67525613097244	compact	1	26.874041431035	228
38	k110x109n1	495.794	12.610281027733	saccate	0	30.6003828039724	58
39	k110x13n1	518.146	6.55649131451344	compact	1	38.9273608653659	334
40	k110x66n1	509.29	11.1919777840391	compact	1	35.592555396433	100
41	k13x106n1	513.378	15.8127120832752	saccate	0	43.0070329013059	3
42	k13x107n1	533.47	7.53650368651767	compact	1	35.8591155543725	144
43	k13x107n2	589.88	7.89816227794579	compact	1	30.1523043922295	73
44	k13x109n1	471.764	13.4970668945915	saccate	0	41.4450437715414	146
45	k13x110n1	584.12	7.30594224773287	compact	1	37.4950360948842	194
46	k13x110n2	489.944	6.97873833693554	compact	1	32.5215558710621	288
47	k13x110n3	507.612	18.9497069871273	saccate	0	35.6284020895752	4
48	k13x110n4	474.794	16.3027149205266	saccate	0	35.5450451702557	0
49	k13x110n5	512.35	16.1435460857089	saccate	0	31.79089598314	17
50	k13x110n6	508.968	16.4220559571216	saccate	0	32.913620343168	4
51	k13x110n7	534.104	16.0425213595547	saccate	0	27.483939860524	17
52	k13x110n8	489.2	18.6590989252589	saccate	0	36.0057862527745	7
53	k13x66n1	606.332	7.97549036145478	compact	1	40.3075784587739	126
54	k13x66n2	615.576	17.7532106595876	saccate	0	28.1810848984373	0
55	k13x66n3	546.708	19.6560198437853	saccate	0	30.3823371442549	3
56	k13x7n1	534.082	6.46087599680298	compact	1	39.7267778411023	68
57	k22x68n1	419.798	5.45590045818504	compact	1	34.355438467673	237
58	k22x73n1	410.594	6.20389627504475	compact	1	39.1285935060914	166
59	k22x82n1	427.388	5.68356651641209	compact	1	36.0353837162934	478
60	k22x82n2	424.204	5.61529421943864	compact	1	35.8833704678768	16
61	k22x86n1	419.984	5.70936104033473	compact	1	34.1141320833095	146
62	k22x86n2	426.51	12.6090648403855	saccate	0	31.714269473306	10
63	k22x8n1	434.094	5.26370962513137	compact	1	37.761557267879	295
64	k22x93n1	413.886	4.56483307723777	compact	1	30.5948517768997	44
65	k7x107n1	529.384	6.41422325984516	compact	1	36.2884846495528	456
66	k7x107n2	570.69	7.82063815215792	compact	1	31.385344652152	180
67	k7x109n1	540.064	15.2775814572873	saccate	0	33.8495594368676	7
68	k7x13n1	519.356	9.80008980072657	compact	1	46.2054988133741	66
69	k82x93n1	431.61	7.75453105523095	compact	1	31.272204674506	215
70	k8x22n1	427.972	5.03383129939541	compact	1	37.8452183212662	184
71	k8x69n1	455.552	6.35218781281105	compact	1	34.869850094265	83
72	k8x73n1	416.136	6.81028621336371	compact	1	38.4759440783625	78
73	k8x73n2	434.476	6.18851128208222	compact	1	33.3610616489853	27
74	k8x82n1	429.142	7.33214869790707	compact	1	35.1600668311634	195
75	k8x86n1	427.33	6.13368070869988	compact	1	37.8923375444932	57
76	k8x86n2	432.456	5.07940892454544	compact	1	35.981127023767	31
77	k8x93n1	431.776	6.42306011584891	compact	1	36.2580670913599	102
78	k93x22n1	450.838	6.08303275529654	compact	1	35.9408196126188	318
79	k93x22n2	434.47	6.07914540870229	compact	1	25.7674645880208	108
80	k93x69n1	479.642	13.2621068428403	saccate	0	38.1222116060598	35
81	k93x82n1	437.216	17.1958986467422	saccate	0	33.9416787852123	30
82	k93x82n2	427.176	10.3019373961688	saccate	0	36.5198497717706	22
83	k93x86n1	421.536	13.2737596496947	saccate	0	38.2793143061497	24
84	k93x86n2	451.406	12.8464648066479	saccate	0	35.3750569626914	0
85	k93x8n1	466.482	5.94524455639359	compact	1	31.764895333576	98
86	k93x8n2	479.76	6.94123333316597	compact	1	28.7175561004975	65
87	ohj100	491.294	7.88657258798196	compact	1	37.5028014668306	35
88	ohj101	473.954	8.39029147182162	compact	1	34.3085479920302	0
89	ohj102	530.25	12.7816020909848	saccate	0	34.7519763393085	0
90	ohj103	463.762	14.985353595305	saccate	0	33.9642321344935	24
91	ohj104	458.048	17.3928971381111	saccate	0	35.0957981809112	55
92	ohj105	512.83	8.69778110792217	compact	1	35.9320626816323	55
93	ohj106	520.424	15.0275457503394	saccate	0	30.5826801142258	72
94	ohj107	519.914	14.6039203568153	saccate	0	32.9678004290997	89
95	ohj108	506.388	14.7607064871885	saccate	0	31.4572979696724	107
96	ohj109	524.166	9.69783952867376	compact	1	28.4290822897637	77
97	ohj110	524.786	8.19534883310016	compact	1	31.9107690168528	43
98	ohj111	497.598	14.567517802836	saccate	0	34.2622427142935	28
99	ohj13	539.604	10.4275151211643	compact	1	36.4467558076335	31
100	ohj22	414.75	6.37789114353868	compact	1	30.0269392344456	78
101	ohj43	507.274	6.53877560158141	compact	1	32.7439101042809	9
102	ohj66	546.29	17.4957731983148	saccate	0	26.1089066981284	6
103	ohj67	544.48	15.3828879835464	saccate	0	33.6442180803119	1
104	ohj68	429.536	16.0788105511991	saccate	0	36.2682153233857	15
105	ohj69	455.05	13.7934902116724	saccate	0	37.7967463351171	8
106	ohj7	524.636	6.63965179091894	compact	1	29.2683557234037	86
107	ohj71	474.806	18.1429814335753	saccate	0	39.6124974127735	21
108	ohj73	426.658	18.4531670229505	saccate	0	40.9177362954838	12
109	ohj74	459.248	18.4000388025368	saccate	0	32.9209664504629	6
110	ohj75	508.144	15.8131348487791	saccate	0	39.548935619178	11
111	ohj76	469.206	18.5354100676089	saccate	0	41.8067634035167	8
112	ohj77	480.416	17.6938493830306	saccate	0	41.5166523913749	7
113	ohj78	511.056	18.0249625686367	saccate	0	28.7636474886673	0
114	ohj79	519.45	19.5545252903944	saccate	0	36.9949077989309	41
115	ohj8	436.802	8.75224077984144	compact	1	32.3271748956835	34
116	ohj80	484.238	18.9520869705388	saccate	0	37.1260379080561	5
117	ohj81	463.322	15.7898807814874	saccate	0	38.9188231615689	54
118	ohj82	418.606	17.1106385198529	saccate	0	38.4830957035746	14
119	ohj83	484.986	14.7415382192637	saccate	0	27.8645370795469	4
120	ohj84	523.026	16.1826111609157	saccate	0	33.6616798009411	9
121	ohj85	466.81	15.4287608940389	saccate	0	40.5734581058772	26
122	ohj86	431.236	12.9082232798049	saccate	0	36.6347171044966	24
123	ohj87	464.842	14.6454016627737	saccate	0	30.5780329716906	6
124	ohj88	429.532	18.9388222736898	saccate	0	34.454705223729	0
125	ohj89	522.25	15.3811900290633	saccate	0	34.1061114943674	0
126	ohj90	484.446	14.4435904214814	saccate	0	34.6711549214849	0
127	ohj91	460.922	9.28837153016039	compact	1	35.8852660849254	20
128	ohj92	490.66	16.9316074358873	saccate	0	33.9612141524803	47
129	ohj93	458.856	12.5205511052068	saccate	0	32.5688363098993	66
130	ohj94	525.766	15.0524469770483	saccate	0	32.8704201844531	4
131	ohj95	442.154	15.2366693192168	saccate	0	35.0866827725668	1
132	ohj96	493.23	9.43623017659843	compact	1	38.0790970039325	41
133	ohj97	466.8	7.36925677908234	compact	1	36.6898269753871	109
134	ohj98	499.084	8.99370977811094	compact	1	39.0068815575338	78
135	ohj99	495.926	11.4358916874431	compact	1	37.0012599270059	4
